# Supplementary material for: High-Order Correlation Integration for Single-Cell or Bulk RNA-seq Data Analysis
Source: Front Genet. 2019 Apr 26;10:371. doi: 10.3389/fgene.2019.00371 (PMC6497731; doi:10.3389/fgene.2019.00371)
Supplement: Supplementary file 3 [file Table_3.XLS]

## Sheet: Sheet0
© 2000-2018 QIAGEN. All rights reserved.
Analysis Details for My Projects->tangh->DEGliver - 2018-12-10 05:06 下午
Workspace	My Projects
Project	tangh
Analysis	DEGliver - 2018-12-10 05:06 下午
Date	Mon Dec 10 01:07:28 PST 2018
Analysis ID	17186961
Analysis Settings
Cutoff before duplicate resolution	true
Reference set	Ingenuity Knowledge Base (Genes Only)
Relationship to include	Direct and Indirect
Includes Endogenous Chemicals	Yes
Optional Analyses	My Pathways My List
Filter Summary
Consider only molecules and/or relationships where
(confidence = Experimentally Observed) AND
(mol. types = biologic drug OR chemical - endogenous mammalian OR chemical - endogenous non-mammalian OR chemical - kinase inhibitor OR chemical - other OR chemical - protease inhibitor OR chemical drug OR chemical reagent OR chemical toxicant OR complex OR cytokine OR disease OR enzyme OR function OR G-protein coupled receptor OR group OR growth factor OR ion channel OR kinase OR ligand-dependen…
Canonical Pathways for My Projects->tangh->DEGliver - 2018-12-10 05:06 下午
Ingenuity Canonical Pathways	-log(p-value)	zScore	Ratio	Molecules
Actin Nucleation by ARP-WASP Complex	0	#NUM!	0.194	BAIAP2,ACTR2,ITGB1,MRAS,RHOB,NCK2,ITGA2,RALA,GNA12,RAP2B,HRAS,RAC1
Activation of IRF by Cytosolic Pattern Recognition Receptors	0	#NUM!	0.222	ATF2,MAPK12,IKBKB,IL6,IKBKG,IFNA5,STAT1,TNF,NFKBIB,ADAR,CREBBP,IL10,MAPK8,IKBKE
Acyl-CoA Hydrolysis	0	#NUM!	0.167	PPT1,THEM4
Allograft Rejection Signaling	0	#NUM!	0.0814	CD40LG,CD28,TNF,CD80,IL5,IL10,CD86
Altered T Cell and B Cell Signaling in Rheumatoid Arthritis	0	#NUM!	0.189	TGFB1,TNFSF11,IL36B,IL6,IL1RN,CD40LG,CD28,RELB,TNF,IL22,IL1A,CD80,IL10,CD79A,IL36G,TLR2,CD86
Antigen Presentation Pathway	0	#NUM!	0.0789	MR1,TAPBP,CIITA
Antiproliferative Role of TOB in T Cell Signaling	0	#NUM!	0.192	TGFB3,TGFB1,CCNE1,CDK2,PABPC1
Apelin Adipocyte Signaling Pathway	0	#NUM!	0.15	MAPK4,PLIN1,PPARGC1A,PRKAA1,MAPK12,GPX1,PRKAR1B,NOX4,MAPK11,MAPK8,CYBB,PRKAR2A
Arginine Biosynthesis IV	0	#NUM!	0.167	ASL,
Assembly of RNA Polymerase II Complex	0	#NUM!	0.14	TAF4,GTF2F1,POLR2J,POLR2F,GTF2E1,POLR2J2/POLR2J3,GTF2A1
Assembly of RNA Polymerase III Complex	0	#NUM!	0.154	GTF3C5,GTF3C3
Autoimmune Thyroid Disease Signaling	0	#NUM!	0.143	CD40LG,CD28,CD80,IL5,IL10,TSHR,CD86
B Cell Development	0	#NUM!	0.167	RAG1,SPN,DNTT,CD80,CD79A,CD86
CCR5 Signaling in Macrophages	0	#NUM!	0.221	CACNG8,CCL3,CACNA1E,GNB4,CALM1 (includes others),PRKD3,MRAS,MAPK12,CALML5,CACNB2,CACNA1A,CACNB1,PRKCA,CACNA2D1,CACNA1G,MAPK11,MAPK8,PRKCI,GNG2,CACNA2D2,PRKCG
CDP-diacylglycerol Biosynthesis I	0	#NUM!	0.208	LPCAT3,GPAT2,LPCAT2,AGPAT4,TAMM41
CMP-N-acetylneuraminate Biosynthesis I (Eukaryotes)	0	#NUM!	0.2	NANP,
Calcium-induced T Lymphocyte Apoptosis	0	#NUM!	0.182	ATP2A3,HDAC2,CALM1 (includes others),PRKCA,PRKD3,CALML5,PRKCI,ATP2A2,HDAC1,ZAP70,PRKCG,PPP3R2
Cancer Drug Resistance By Drug Efflux	0	#NUM!	0.182	PIK3R3,PIK3CD,AKT1,MRAS,PTGS2,RALA,MDM2,RAP2B,HRAS,AKT2
Cardiomyocyte Differentiation via BMP Receptors	0	#NUM!	0.2	ATF2,MYH7,SMAD6,NPPA
Cdc42 Signaling	0	#NUM!	0.15	GSK3B,ATF2,EXOC4,ACTR2,PARD6A,ITGA2,LLGL1,IQGAP3,ARHGEF6,MYL1,ITGB1,MAPK11,MAPK8,PRKCI,EXOC7,DIAPH1,PAK2,CDC42SE1,MAPK12,MYL6B,VAV2,BAIAP2,MYL6,FGD3,RALA
Ceramide Biosynthesis	0	#NUM!	0.143	SPTLC3,
Chemokine Signaling	0	#NUM!	0.221	CAMK2B,PLCB1,CALM1 (includes others),PLCB2,MRAS,PLCB4,MAPK12,CCL24,CALML5,PTK2,PRKCA,RALA,PLCB3,RAP2B,MAPK11,MAPK8,HRAS
Cholesterol Biosynthesis I	0	#NUM!	0.154	LBR,SQLE
Cholesterol Biosynthesis II (via 24,25-dihydrolanosterol)	0	#NUM!	0.154	LBR,SQLE
Cholesterol Biosynthesis III (via Desmosterol)	0	#NUM!	0.154	LBR,SQLE
Chondroitin and Dermatan Biosynthesis	0	#NUM!	0.167	CHSY3,
Citrulline Biosynthesis	0	#NUM!	0.222	ARG2,GLS2
Citrulline-Nitric Oxide Cycle	0	#NUM!	0.2	ASL,
Colanic Acid Building Blocks Biosynthesis	0	#NUM!	0.214	TSTA3,PMM2,GALK2
Communication between Innate and Adaptive Immune Cells	0	#NUM!	0.177	CCL3,IL36B,IL6,CD8A,IL1RN,CD40LG,CD28,IFNA5,TNF,IL1A,CD80,IL5,IL10,CD79A,IL36G,TLR2,CD86
Complement System	0	#NUM!	0.135	MASP1,C4BPB,CD46,ITGAX,CR1
Crosstalk between Dendritic Cells and Natural Killer Cells	0	#NUM!	0.202	CAMK2B,FSCN3,ITGAL,CD226,CSF2RB,KIR3DL1,KIR2DL1/KIR2DL3,KIR3DL3,IL6,IL15RA,IL2RG,CD40LG,CD28,IFNA5,TNF,CD80,KIR2DL4,CD86
Cytotoxic T Lymphocyte-mediated Apoptosis of Target Cells	0	#NUM!	0.125	APAF1,DFFB,BID,CASP8
Dopamine Degradation	0	#NUM!	0.189	ALDH1A2,COMT,LRTOMT,SULT1C4,ALDH3B1,SULT1E1,SULT1C2
Dopamine Receptor Signaling	0	#NUM!	0.169	PPP2R5B,DRD5,COMT,PTPA,PPP1CA,PPP2R3A,PPP2R2C,PPP2R5C,PPP2R5D,PRKAR1B,PPP2R2B,PPP1R11,PRKAR2A
Embryonic Stem Cell Differentiation into Cardiac Lineages	0	#NUM!	0.2	HOXB5,TBXT
Estrogen Receptor Signaling	0	#NUM!	0.201	NCOR2,MRAS,G6PC,POLR2F,SMARCA4,PGR,MED16,TAF4,PPARGC1A,GTF2F1,POLR2J,MED27,CREBBP,RAP2B,GTF2E1,PRKDC,POLR2J2/POLR2J3,MED17,MED24,GTF2A1,THRAP3,GTF2F2,CTBP2,RALA,HRAS,SHC1,MED12L
Ethanol Degradation II	0	#NUM!	0.162	ALDH1A2,ACSL1,ACSS1,ALDH3B1,ADH1A,DHRS2
Ethanol Degradation IV	0	#NUM!	0.16	ALDH1A2,ACSL1,ACSS1,ALDH3B1
Fatty Acid α-oxidation	0	#NUM!	0.182	ALDH1A2,BCO2,PTGS2,ALDH3B1
GDP-mannose Biosynthesis	0	#NUM!	0.167	PMM2,
GPCR-Mediated Integration of Enteroendocrine Signaling Exemplified by an L Cell	0	#NUM!	0.192	PLCB1,PLCB2,PLCB4,GLP2R,CALCA,PLCH1,NMB,GIP,PLCB3,PRKAR1B,ADCYAP1,PLCZ1,GRPR,PRKAR2A
Galactose Degradation I (Leloir Pathway)	0	#NUM!	0.2	GALK2,
Gap Junction Signaling	0	#NUM!	0.204	FGFR2,PIK3C2A,NPR1,AKT1,PLCB2,MRAS,IRS1,TUBA1C,CSNK1D,GRIA3,GUCY2F,PIK3CD,KLB,PLCB3,PRKAR1B,RAP2B,PRKCI,FGFR4,PRKAR2A,FGFR3,PLCB1,EGFR,PIK3R3,IRS2,PRKD3,PLCB4,PLCH1,AKT2,NPR3,PPP3R2,EGF,PRKCA,MAP3K2,GJB3,GJB6,RALA,TUBA1B,TUBA4A,PLCZ1,HRAS,PRKCG
Gluconeogenesis I	0	#NUM!	0.115	ME3,ALDOC,PGAM2
Glutamate Degradation III (via 4-aminobutyrate)	0	#NUM!	0.2	SUCLG2,
Glutaryl-CoA Degradation	0	#NUM!	0.125	GCDH,HADHA
Glutathione Redox Reactions I	0	#NUM!	0.0417	GPX1,
Glutathione-mediated Detoxification	0	#NUM!	0.0625	GSTA3,NAT8
Glycoaminoglycan-protein Linkage Region Biosynthesis	0	#NUM!	0.143	XYLT2,
Glycolysis I	0	#NUM!	0.192	PKLR,ALDOC,PKM,PGAM2,PFKL
Graft-versus-Host Disease Signaling	0	#NUM!	0.208	IL1RN,CD28,TNF,KIR2DL1/KIR2DL3,IL1A,CD80,IL36B,IL6,IL36G,CD86
Granzyme A Signaling	0	#NUM!	0.15	HIST1H1D,CREBBP,HIST1H1E
Guanosine Nucleotides Degradation III	0	#NUM!	0.0833	ACPP,
Gustation Pathway	0	#NUM!	0.188	TAS2R10,PDE4A,PLCB2,P2RX5,PKD2L1,CACNB2,PDE4B,TAS2R30,PDE6C,PDE4C,CACNB1,PDE3A,PRKAR1B,PRKAR2A,GDPD1,P2RX2,CACNG8,CACNA1E,PDE1B,SCNN1A,CACNA1A,P2RX7,PANX1,ENPP6,PKD1L3,CACNA2D1,CACNA1G,GNG2,CACNA2D2
Hematopoiesis from Multipotent Stem Cells	0	#NUM!	0.167	KITLG,IL5
Hematopoiesis from Pluripotent Stem Cells	0	#NUM!	0.122	CD8A,KITLG,IL1A,IL5,IL10,IL6
Heme Biosynthesis II	0	#NUM!	0.222	PPOX,UROD
Heparan Sulfate Biosynthesis	0	#NUM!	0.193	HS3ST3B1,CHST3,SULT2B1,HS2ST1,SULT1E1,CHST11,UST,TARS2,SULT1C2,EXTL3,PPME1,HS3ST3A1,AARS,SULT1C4,CHST1,XYLT2
Heparan Sulfate Biosynthesis (Late Stages)	0	#NUM!	0.197	HS3ST3B1,CHST3,SULT2B1,HS2ST1,SULT1E1,CHST11,UST,TARS2,SULT1C2,EXTL3,PPME1,HS3ST3A1,AARS,SULT1C4,CHST1
Histamine Degradation	0	#NUM!	0.105	ALDH1A2,ALDH3B1
IL-1 Signaling	0	#NUM!	0.174	GNB4,MRAS,MAPK12,GNA12,IKBKB,IKBKG,IL1R1,NFKBIB,IL1A,IL1RAP,PRKAR1B,MAPK11,MAPK8,GNG2,IKBKE,PRKAR2A
Integrin Signaling	0	#NUM!	0.21	FGFR2,GSK3B,ITGAL,ACTR2,PIK3C2A,AKT1,MRAS,ITGA2,IRS1,PDGFB,PAK5,DOCK1,CAPN3,PIK3CD,ARHGEF7,ITGB1,KLB,ITGAD,ITGB3,RAP2B,MAPK8,FGFR4,ACTN4,ARHGAP26,FGFR3,PAK2,ITGB5,PIK3R3,IRS2,PXN,ITGAX,ITGA11,PTK2,AKT2,GRB7,ABL1,PAK6,RHOB,NCK2,RALA,BCAR1,LIMS1,HRAS,RAC1,ITGB4,SHC1
Interferon Signaling	0	#NUM!	0.0833	IFNA5,STAT1,IFI6
Iron homeostasis signaling pathway	0	#NUM!	0.212	ATP6V0E2,JAK3,SLC11A2,MMS19,PDGFB,ATP6V1E2,TCIRG1,IL6,FLVCR1,ATP6V0A4,CIAO1,LRP1,ATP6V1G2,HFE,EGFR,GDF15,SLC25A37,PDGFRA,HBD,HBG2,BTRC,SLC46A1,EGF,BMP1,HIF3A,EPAS1,STAT5B,FTH1,CIAO3
Isoleucine Degradation I	0	#NUM!	0.214	BCAT1,ACAD8,HADHA
Ketogenesis	0	#NUM!	0.1	HADHA,
Ketolysis	0	#NUM!	0.1	HADHA,
LXR/RXR Activation	0	#NUM!	0.215	ABCG4,NCOR2,IL1RL1,MMP9,TNFRSF1A,IL36B,IL6,IL1RN,IL1R1,SCD,TNF,IL1RAP,APOL1,MYLIP,ORM2,ORM1,PTGS2,IL18RAP,IL1A,ARG2,LPL,SERPINA1,LCAT,APOE,ACACA,IL36G
Leucine Degradation I	0	#NUM!	0.111	BCAT1,
Lipid Antigen Presentation by CD1	0	#NUM!	0.0769	AP2A2,AP2A1
Lysine Degradation II	0	#NUM!	0.2	AADAT,
Lysine Degradation V	0	#NUM!	0.2	AADAT,
Mechanisms of Viral Exit from Host Cells	0	#NUM!	0.171	SH3GL1,SH3GLB2,PRKCA,PRKD3,PRKCI,LMNB2,PRKCG
Melanocyte Development and Pigmentation Signaling	0	#NUM!	0.214	FGFR3,FGFR2,ATF2,PIK3R3,IRS2,PIK3C2A,MRAS,IRS1,PIK3CD,CREB5,KLB,RALA,KITLG,CREBBP,PRKAR1B,TYR,RAP2B,FGFR4,HRAS,SHC1,PRKAR2A,RPS6KA4
Melatonin Degradation I	0	#NUM!	0.185	CYP19A1,CYP2B6,CYP2U1,CYP4F8,SULT1C4,CYP1A1,CYP2F1,CYP2C19,SULT1E1,CYP2S1,CYP2D6,SULT1C2
Melatonin Signaling	0	#NUM!	0.208	CAMK2B,PLCB1,CALM1 (includes others),PRKD3,PLCB2,PLCB4,CALML5,PLCH1,PRKCA,PLCB3,PRKAR1B,PLCZ1,PRKCI,PRKCG,PRKAR2A
Methylglyoxal Degradation III	0	#NUM!	0.211	CYP4A22,FAM213B,CYP4A11,AKR1C1/AKR1C2
Mevalonate Pathway I	0	#NUM!	0.154	HADHA,MVD
Mineralocorticoid Biosynthesis	0	#NUM!	0.2	CYP21A2,CYP11B1
Mismatch Repair in Eukaryotes	0	#NUM!	0.188	POLD1,RPA1,MLH1
Mitochondrial Dysfunction	0	#NUM!	0.105	MT-ATP6,APH1B,PRKN,DHODH,ATP5MGL,MAPK12,SDHA,MT-CO3,CPT1B,SOD2,COX7A2,COX10,NDUFS3,CPT1C,MAPK8,MT-CO2,BACE1,CASP8
Myo-inositol Biosynthesis	0	#NUM!	0.2	IMPAD1,
NAD Salvage Pathway II	0	#NUM!	0.192	ACPP,ACP1,NMNAT2,ACP4,PXYLP1
NAD Salvage Pathway III	0	#NUM!	0.143	NMNAT2,
NRF2-mediated Oxidative Stress Response	0	#NUM!	0.215	SQSTM1,FGFR2,GSK3B,ABCC4,PIK3C2A,AKT1,DNAJC11,MRAS,DNAJC16,DNAJC17,DNAJC5,NQO2,IRS1,SCARB1,NQO1,STIP1,PIK3CD,DNAJC5B,DNAJC15,KLB,AOX1,CREBBP,RAP2B,MAPK8,PRKCI,FGFR4,FGFR3,GSTA3,PIK3R3,MAP3K5,IRS2,DNAJB7,DNAJC10,DNAJB1,PRKD3,MAFF,SOD2,PRKCA,RALA,VCP,FTH1,HRAS,PRKCG
Neuroprotective Role of THOP1 in Alzheimer's Disease	0	#NUM!	0.225	MMP9,PRSS33,NFYA,KLK3,KLK11,PLG,PRSS1,HTRA3,ACR,PRSS57,TPSD1,PRKAR1B,TPP1,ECE2,PRKAR2A,F7,PRSS58,KLK10,PNOC,PRSS23,MASP1,KLK12,TMPRSS7,CTRB2,LONP1,FAP,SRY
Nicotine Degradation II	0	#NUM!	0.154	CYP19A1,CYP2B6,CYP2U1,CYP4F8,CYP1A1,CYP2F1,AOX1,CYP2C19,CYP2S1,CYP2D6
Nicotine Degradation III	0	#NUM!	0.179	CYP19A1,CYP2B6,CYP2U1,CYP4F8,CYP1A1,CYP2F1,AOX1,CYP2C19,CYP2S1,CYP2D6
Noradrenaline and Adrenaline Degradation	0	#NUM!	0.15	ALDH1A2,COMT,LRTOMT,ALDH3B1,ADH1A,DHRS2
Nucleotide Excision Repair Pathway	0	#NUM!	0.114	POLR2J,RPA1,POLR2F,POLR2J2/POLR2J3
Nur77 Signaling in T Lymphocytes	0	#NUM!	0.186	SIN3B,HDAC2,CD28,APAF1,CALM1 (includes others),MAP3K2,CALML5,CD80,HDAC1,CD86,PPP3R2
OX40 Signaling Pathway	0	#NUM!	0.0659	IKBKG,TRAF2,TNFSF4,MAPK12,NFKBIB,MAPK8
Oleate Biosynthesis II (Animals)	0	#NUM!	0.154	SCD,UFSP1
Oxidative Ethanol Degradation III	0	#NUM!	0.19	ALDH1A2,ACSL1,ACSS1,ALDH3B1
Oxidative Phosphorylation	0	#NUM!	0.0734	MT-ATP6,COX7A2,COX10,NDUFS3,ATP5MGL,SDHA,MT-CO3,MT-CO2
PCP pathway	0	#NUM!	0.197	ATF2,EFNB1,WNT2,WNT5A,WNT7B,MAPK12,ROR2,MAPK8,FZD3,DVL3,RAC1,FZD4
PXR/RXR Activation	0	#NUM!	0.215	SLCO1B3,AKT1,ABCB9,G6PC,CYP2C19,IL6,AKT2,NR1I3,PPARGC1A,CYP2B6,SCD,TNF,PRKAR1B,PRKAR2A
Pathogenesis of Multiple Sclerosis	0	#NUM!	0.111	CCL3,
Phagosome Maturation	0	#NUM!	0.182	CTSV,VPS18,ATP6V0E2,SNAP25,BET1L,ATP6V1E2,STX16,TCIRG1,TUBA1C,ATP6V0A4,VTI1A,EEA1,VPS41,LAMP2,ATP6V1G2,DYNLRB1,DYNC1H1,RAB5A,NOX4,DYNLRB2,GPAA1,CTSB,NAPB,LPO,TUBA1B,TUBA4A,CYBB
Phenylalanine Degradation IV (Mammalian, via Side Chain)	0	#NUM!	0.143	ACSF3,SLC27A3
Phosphatidylethanolamine Biosynthesis II	0	#NUM!	0.111	PCYT2,
Phototransduction Pathway	0	#NUM!	0.17	GRK1,GUCY2F,PRKAR1B,RGS9,PDC,GNGT2,PDE6C,GUCA1A,PRKAR2A
Polyamine Regulation in Colon Cancer	0	#NUM!	0.182	MYC,SAT1,PSME3,PSME4
Primary Immunodeficiency Signaling	0	#NUM!	0.22	RAG1,IKBKG,ADA,CD8A,CD40LG,JAK3,IGLL1/IGLL5,CD79A,ZAP70,IL2RG,CIITA
Proline Biosynthesis II (from Arginine)	0	#NUM!	0.167	PYCR1,
Protein Citrullination	0	#NUM!	0.2	PADI1,
Protein Ubiquitination Pathway	0	#NUM!	0.2	HSPA1A/HSPA1B,DNAJC16,DNAJC5,USP28,UBE3B,USP7,ANAPC1,ANAPC5,FBXW7,PSMA7,DNAJC5B,DNAJC15,UBE2Z,USP31,HSPA12B,PRKN,ANAPC2,DNAJB7,DNAJB1,UBE2H,UBE2V1,UBE2W,ANAPC11,USP15,PSMB4,USP13,UBE2C,RPS27A,HSPH1,USP38,ANAPC4,PSMD7,DNAJC11,DNAJC17,USP54,HSPD1,USP5,CBL,PSMD11,ELOC,TRAP1,UBE2O,DNAJC10,USP37,BTRC,USP39,HSPA4,UBE2I,PSMD13,MDM2,HSP90AB1,CDC23,BAP1
Putrescine Degradation III	0	#NUM!	0.13	ALDH1A2,ALDH3B1,SAT1
Pyrimidine Deoxyribonucleotides De Novo Biosynthesis I	0	#NUM!	0.174	AK9,NME4,RRM2B,CMPK2
Pyruvate Fermentation to Lactate	0	#NUM!	0.167	LDHAL6A,
Rapoport-Luebering Glycolytic Shunt	0	#NUM!	0.167	PGAM2,
Regulation of Actin-based Motility by Rho	0	#NUM!	0.167	PAK2,ACTR2,ITGA2,MYL6B,PAK5,PIP4K2A,BAIAP2,MYL6,MYL1,PAK6,ITGB1,PIP4K2B,RHOB,ARHGDIA,RAC1
Relaxin Signaling	0	#NUM!	0.209	FGFR2,GNB4,PIK3C2A,NPR1,AKT1,PDE4A,MMP9,MRAS,GNA12,IRS1,PDE4B,ELK1,PDE6C,IKBKG,PDE4C,GUCY2F,PIK3CD,KLB,NFKBIB,PDE3A,PRKAR1B,FGFR4,PRKAR2A,GDPD1,FGFR3,PIK3R3,IRS2,VEGFA,PDE1B,AKT2,NPR3,ENPP6,GNG2
Remodeling of Epithelial Adherens Junctions	0	#NUM!	0.188	CBLL1,ACTR2,RAB5A,TUBA1C,DNM1,MAPRE2,RALA,MET,TUBA1B,TUBA4A,ACTN4,HGF,DNM3
Retinoate Biosynthesis I	0	#NUM!	0.206	DHRS3,ALDH1A2,RBP1,RBP2,ADH1A,ALDH8A1,RDH10
Retinoic acid Mediated Apoptosis Signaling	0	#NUM!	0.194	PARP12,APAF1,IFNA5,RARA,ZC3HAV1,PARP3,CRABP2,RARG,BID,DAP3,PARP6,CASP8
Retinol Biosynthesis	0	#NUM!	0.214	DHRS3,PNPLA5,PNPLA2,RBP1,PNLIPRP3,RBP2,LPL,RDH10,LIPG
Role of Hypercytokinemia/hyperchemokinemia in the Pathogenesis of Influenza	0	#NUM!	0.186	CCL3,IL1RN,IFNA5,TNF,IL1A,IL36B,IL6,IL36G
Role of IL-17F in Allergic Inflammatory Airway Diseases	0	#NUM!	0.174	ATF2,CREB5,CXCL1,CREBBP,CXCL5,IL6,IL17RC,RPS6KA4
Role of JAK1, JAK2 and TYK2 in Interferon Signaling	0	#NUM!	0.125	TSHB,IFNA5,STAT1
Role of Lipids/Lipid Rafts in the Pathogenesis of Influenza	0	#NUM!	0.0435	IFNA5,
Role of Oct4 in Mammalian Embryonic Stem Cell Pluripotency	0	#NUM!	0.217	REST,PHC3,RARA,FOXA1,NR2F1,JARID2,NR5A2,FOXA2,WWP2,CCNF
Role of PI3K/AKT Signaling in the Pathogenesis of Influenza	0	#NUM!	0.215	FGFR3,FGFR2,GSK3B,ZNF346,PIK3R3,IRS2,PIK3C2A,AKT1,MLH1,IRS1,AKT2,IKBKG,PIK3CD,IFNA5,KLB,NFKBIB,FGFR4
Role of RIG1-like Receptors in Antiviral Innate Immunity	0	#NUM!	0.205	IKBKG,TRAF2,IFNA5,TRIM25,NFKBIB,CREBBP,IKBKB,CASP8,IKBKE
Role of Wnt/GSK-3β Signaling in the Pathogenesis of Influenza	0	#NUM!	0.195	GSK3B,WNT5A,LEF1,WNT7B,AXIN1,TCF7L1,SIAH1,FZD4,CSNK1D,IFNA5,WNT2,HNF1A,TCF7L2,FZD3,DVL3
Selenocysteine Biosynthesis II (Archaea and Eukaryotes)	0	#NUM!	0.167	PSTK,
Semaphorin Signaling in Neurons	0	#NUM!	0.208	SEMA4D,PAK2,PAK6,ITGB1,RHOB,ARHGEF12,MET,PTK2,RAC1,PAK5,DPYSL4
Serotonin Degradation	0	#NUM!	0.0909	ALDH1A2,SULT1C4,ALDH3B1,ADH1A,SULT1E1,DHRS2,SULT1C2
Serotonin Receptor Signaling	0	#NUM!	0.186	HTR1A,TPH1,HTR7,HTR1D,HTR3E,SLC6A4,HTR3C,HTR5A
Serotonin and Melatonin Biosynthesis	0	#NUM!	0.167	TPH1,
Sirtuin Signaling Pathway	0	#NUM!	0.202	ACADL,TOMM6,PRKAA1,MYCN,DOT1L,POLR2F,TUBA1C,NBN,TIMM23,PPARGC1A,CPT1C,SIRT6,RRP9,TOMM20L,ATG9A,MT-ATP6,MAPK12,ATG7,CPT1B,CLOCK,AGTRAP,SOD2,MYC,RPTOR,ARG2,TUBA1B,TP73,TUBA4A,PGAM2,SIRT5,POLR1C,GSK3B,ATG16L1,AKT1,BCL2L11,HIST1H1E,NQO1,POLR1D,MAPK4,HIST1H1D,TNF,TP53BP1,TOMM40L,PRKDC,ATG4B,OGG1,G6PD,POLR1B,ATG2B,TIMM50,TOMM34,SDHA,SCNN1A,SLC2A1,NAMPT,POLR1A,NDUFS3,SIRT3,EPAS1
Sphingomyelin Metabolism	0	#NUM!	0.125	SMPD4,
Sphingosine-1-phosphate Signaling	0	#NUM!	0.224	FGFR2,PIK3C2A,AKT1,PLCB2,GNA12,IRS1,PDGFB,SPHK1,PIK3CD,KLB,PLCB3,FGFR4,CASP2,CASP4,FGFR3,PLCB1,PIK3R3,IRS2,PDGFRA,PLCB4,PTK2,PLCH1,AKT2,RHOB,PLCZ1,SMPD4,RAC1,CASP8
Superpathway of Cholesterol Biosynthesis	0	#NUM!	0.179	LBR,SQLE,HADHA,GGPS1,MVD
Superpathway of Citrulline Metabolism	0	#NUM!	0.2	ARG2,GLS2,ASL
Superpathway of Melatonin Degradation	0	#NUM!	0.171	CYP19A1,CYP2B6,CYP2U1,CYP4F8,SULT1C4,CYP1A1,CYP2F1,CYP2C19,SULT1E1,CYP2S1,CYP2D6,SULT1C2
Superpathway of Methionine Degradation	0	#NUM!	0.158	MRM2,EEF1AKMT1,EEF1AKMT3,MAT2A,PRMT1,AHCY
T Helper Cell Differentiation	0	#NUM!	0.205	IL21R,TGFB1,TNFRSF1A,IL2RA,IL6,IL6ST,IL2RG,CD40LG,CD28,STAT1,TNF,CD80,IL5,IL10,CD86
TCA Cycle II (Eukaryotic)	0	#NUM!	0.167	OGDHL,SDHA,CS,SDHAF4
Tec Kinase Signaling	0	#NUM!	0.206	FGFR2,GNB4,PIK3C2A,MRAS,ITGA2,JAK3,GNA12,IRS1,PAK5,MS4A2,PIK3CD,STAT1,TNF,ITGB1,KLB,MAPK8,PRKCI,FGFR4,VAV3,FGFR3,PAK2,PIK3R3,IRS2,PRKD3,MAPK12,PTK2,VAV2,PRKCA,PAK6,RHOB,GTF2I,GNG2,STAT5B,PRKCG,LYN
Th1 Pathway	0	#NUM!	0.2	FGFR2,PIK3C2A,JAK3,IRS1,IL6,NOTCH2,CD8A,PIK3CD,STAT1,KLB,CD80,FGFR4,CD86,FGFR3,APH1B,NFATC4,PIK3R3,IRS2,TNFSF11,HAVCR2,mir-21,NFATC3,CD40LG,CD28,IL10,ICAM1,NOTCH3
Th1 and Th2 Activation Pathway	0	#NUM!	0.205	FGFR2,IL1RL1,PIK3C2A,TGFB1,JAK3,IRS1,IL6,NOTCH2,IL2RG,CD8A,PIK3CD,STAT1,IL24,KLB,CD80,CRLF2,CCR4,FGFR4,CD86,FGFR3,APH1B,NFATC4,PIK3R3,IRS2,TNFSF11,IL2RA,HAVCR2,mir-21,NFATC3,TNFSF4,CD40LG,CD28,IL5,IL10,STAT5B,ICAM1,ACVR1,NOTCH3
Th17 Activation Pathway	0	#NUM!	0.22	DEFB107A/DEFB107B,NFATC4,IL21R,JAK3,CCL20,DEFB127,IL6,DEFB132,DEFB112,NFATC3,IL1R1,IL22,RUNX1,DEFB110,IL10,DEFB4A/DEFB4B,DEFB103A/DEFB103B,HSP90AB1,DEFB124,DEFB108B
Th2 Pathway	0	#NUM!	0.2	FGFR2,IL1RL1,PIK3C2A,TGFB1,JAK3,IRS1,NOTCH2,IL2RG,PIK3CD,IL24,KLB,CD80,CRLF2,CCR4,FGFR4,CD86,FGFR3,APH1B,PIK3R3,IRS2,IL2RA,mir-21,TNFSF4,CD28,IL5,IL10,STAT5B,ICAM1,ACVR1,NOTCH3
The Visual Cycle	0	#NUM!	0.2	DHRS3,RBP1,RBP2,RDH10
Thyroid Hormone Metabolism II (via Conjugation and/or Degradation)	0	#NUM!	0.093	DIO3,SULT1C4,SULT1E1,SULT1C2
Toll-like Receptor Signaling	0	#NUM!	0.224	IL1RL1,MAP4K4,MAPK12,IKBKB,IL36B,ELK1,IKBKG,IL1RN,TNF,IL1A,RPS27A,MAPK11,TRAF1,MAPK8,TRAF4,IL36G,TLR2
Trans, trans-farnesyl Diphosphate Biosynthesis	0	#NUM!	0.2	GGPS1,
Triacylglycerol Biosynthesis	0	#NUM!	0.217	LPCAT3,PLPPR3,ELOVL2,GPAT2,DGAT2L6,LPCAT2,AGPAT4,PLPPR2,MOGAT3,DGAT2
Triacylglycerol Degradation	0	#NUM!	0.222	AARS,PNPLA5,PNPLA2,PNLIPRP3,LPL,DAGLB,ABHD12,TARS2,ABHD2,LIPG,PPME1,FAAH
Tryptophan Degradation III (Eukaryotic)	0	#NUM!	0.16	GCDH,HADHA,KMO,KYNU
Tryptophan Degradation X (Mammalian, via Tryptamine)	0	#NUM!	0.08	ALDH1A2,ALDH3B1
Type I Diabetes Mellitus Signaling	0	#NUM!	0.207	TRAF2,MAP3K5,SOCS5,APAF1,TNFRSF1A,MAPK12,HSPD1,IKBKB,IKBKG,CD28,IL1R1,STAT1,TNF,NFKBIB,IL1RAP,CD80,MAPK11,MAPK8,BID,CD86,ICA1,CASP8,IKBKE
Tyrosine Degradation I	0	#NUM!	0.2	FAH,
UDP-N-acetyl-D-glucosamine Biosynthesis II	0	#NUM!	0.167	PGM3,
Urate Biosynthesis/Inosine 5'-phosphate Degradation	0	#NUM!	0.154	IMPDH2,ACPP
VDR/RXR Activation	0	#NUM!	0.154	NCOR2,PPARD,IL1RL1,TNFSF11,PRKCA,PRKD3,CYP27B1,PRKCI,CALB1,CAMP,CSNK2A1,PRKCG
Valine Degradation I	0	#NUM!	0.167	BCAT1,ACAD8,HADHA
Xenobiotic Metabolism Signaling	0	#NUM!	0.226	NCOR2,CAMK2B,PIK3C2A,PTPA,MRAS,NQO2,CYP2C19,PPP2R5C,PIK3CD,PPARGC1A,SULT1C4,MAP3K8,KLB,MAPK11,FGFR4,HDAC5,CHST3,SULT2B1,GSTA3,PIK3R3,PRKD3,MAPK12,PPP2R2C,SULT1E1,UST,NR1I3,IL1A,PPP2R5D,MAP3K4,MAP3K15,FGFR2,CYP1A1,MAP3K6,IRS1,PPP2R3A,NQO1,IL6,MAP3K13,HS3ST3A1,ALDH1A2,CYP2B6,TNF,ALDH3B1,CREBBP,RAP2B,MAPK8,PRKCI,HDAC4,CHST1,ALDH8A1,FGFR3,PPP2R5B,HS3ST3B1,AIP,MAP3K5,IRS2,ALDH3B2,HS2ST1,CHST11,SULT1C2…
Zymosterol Biosynthesis	0	#NUM!	0.167	LBR,
autophagy	0	#NUM!	0.21	SQSTM1,CTSV,NBR1,ATG16L1,VPS18,RB1CC1,ATG7,CTSB,VPS41,LAMP2,ATG4B,ATG9A,WDFY3
tRNA Splicing	0	#NUM!	0.214	PDE4C,PDE4A,ENPP6,TSEN2,PDE1B,PDE3A,PDE4B,PDE6C,GDPD1
α-Adrenergic Signaling	0	#NUM!	0.194	GNB4,CALM1 (includes others),PRKD3,MRAS,CALML5,GYS2,SLC8A2,PYGB,PRKCA,GYS1,RALA,PRKAR1B,RAP2B,PRKCI,GNG2,HRAS,PRKCG,PRKAR2A
Arginine Degradation I (Arginase Pathway)	0.193	#NUM!	0.25	ARG2,
Fatty Acid β-oxidation III (Unsaturated, Odd Number)	0.193	#NUM!	0.25	ECI2,
N-acetylglucosamine Degradation II	0.193	#NUM!	0.25	GNPDA1,
Phenylalanine Degradation I (Aerobic)	0.193	#NUM!	0.25	PAH,
Proline Biosynthesis I	0.193	#NUM!	0.25	PYCR1,
Spermine and Spermidine Degradation I	0.193	#NUM!	0.25	SAT1,
Bile Acid Biosynthesis, Neutral Pathway	0.229	#NUM!	0.231	AMACR,AKR1C1/AKR1C2,SCP2
Salvage Pathways of Pyrimidine Deoxyribonucleotides	0.244	#NUM!	0.25	TK2,TYMP
Superoxide Radicals Degradation	0.244	#NUM!	0.25	SOD2,NQO1
Tryptophan Degradation to 2-amino-3-carboxymuconate Semialdehyde	0.244	#NUM!	0.25	KMO,KYNU
RAN Signaling	0.254	#NUM!	0.235	CSE1L,RANGAP1,KPNA2,IPO5
1,25-dihydroxyvitamin D3 Biosynthesis	0.271	#NUM!	0.333	CYP27B1,
1D-myo-inositol Hexakisphosphate Biosynthesis V (from Ins(1,3,4)P3)	0.271	#NUM!	0.333	IPPK,
4-aminobutyrate Degradation I	0.271	#NUM!	0.333	SUCLG2,
D-glucuronate Degradation I	0.271	#NUM!	0.333	CRYL1,
Diphthamide Biosynthesis	0.271	#NUM!	0.333	EEF2,
Glutathione Biosynthesis	0.271	#NUM!	0.333	GSS,
N-acetylglucosamine Degradation I	0.271	#NUM!	0.333	GNPDA1,
Oxidized GTP and dGTP Detoxification	0.271	#NUM!	0.333	NUDT1,
S-adenosyl-L-methionine Biosynthesis	0.271	#NUM!	0.333	MAT2A,
S-methyl-5-thio-α-D-ribose 1-phosphate Degradation	0.271	#NUM!	0.333	MRI1,
Thyroid Hormone Metabolism I (via Deiodination)	0.271	#NUM!	0.333	DIO3,
Thyronamine and Iodothyronamine Metabolism	0.271	#NUM!	0.333	DIO3,
Tyrosine Biosynthesis IV	0.271	#NUM!	0.333	PAH,
Chondroitin Sulfate Biosynthesis	0.271	#NUM!	0.228	HS3ST3B1,CHST3,SULT2B1,HS2ST1,CHSY3,SULT1E1,CHST11,UST,SULT1C2,HS3ST3A1,SULT1C4,CHST1,XYLT2
Role of Pattern Recognition Receptors in Recognition of Bacteria and Viruses	0.277	#NUM!	0.226	FGFR2,EIF2S1,PIK3C2A,TGFB1,IRS1,IL6,PIK3CD,TNF,OAS3,KLB,RIPK2,MAPK8,PRKCI,FGFR4,TLR2,FGFR3,TGFB3,PIK3R3,IRS2,PRKD3,MAPK12,OAS2,IFNA5,PRKCA,NLRP3,IL1A,IL5,IL10,CLEC7A,NLRC4,PRKCG
Glucocorticoid Receptor Signaling	0.287	#NUM!	0.226	NCOR2,HSPA1A/HSPA1B,PIK3C2A,TGFB1,FCGR1A,PRKAA1,MRAS,JAK3,KRT38,POLR2F,SMARCA4,ELK1,IKBKG,IL1RN,PIK3CD,HMGB1,POLR2J,KLB,NFKBIB,MAPK11,GTF2E1,FGFR4,POLR2J2/POLR2J3,PIK3R3,KRT77,SMARCD1,MAPK12,IKBKB,GTF2A1,PPP3R2,GTF2F2,IL10,CXCL3,SERPINE1,STAT5B,KRT16,POU2F2,ARID1A,IKBKE,FGFR2,TRAF2,AKT1,IRS1,PGR,SELE,IL6,SMARCC1,FKBP4,TAF4,GTF2F1,STAT1,TNF,KRT33B,CREBBP,RAP2B,MAPK8,PHF10,SCGB1A1,NPPA,FGFR3,NFATC4…
DNA Methylation and Transcriptional Repression Signaling	0.289	#NUM!	0.235	HIST4H4,MTA2,HDAC2,HIST1H4F,MECP2,HIST1H4I,HDAC1,SUDS3
Cysteine Biosynthesis III (mammalia)	0.292	#NUM!	0.24	MRM2,EEF1AKMT1,EEF1AKMT3,MAT2A,PRMT1,AHCY
Adenosine Nucleotides Degradation II	0.297	#NUM!	0.25	ADA,ACPP,ADAT3,ADA2
Extrinsic Prothrombin Activation Pathway	0.297	#NUM!	0.25	F12,TFPI,F7,FGB
Vitamin-C Transport	0.297	#NUM!	0.25	NXN,SLC23A2,SLC2A1,TXNRD3
Phosphatidylcholine Biosynthesis I	0.307	#NUM!	0.286	PHKA1,PCYT1B
Thioredoxin Pathway	0.307	#NUM!	0.286	NXN,TXNRD3
LPS/IL-1 Mediated Inhibition of RXR Function	0.314	#NUM!	0.229	IL1RL1,FABP6,ABCC4,CYP4A11,TNFRSF1A,SCARB1,CYP2C19,NR5A2,ACSL6,IL1RN,PPARGC1A,CPT1C,SULT1C4,SLC27A1,CHST3,SULT2B1,GSTA3,ABCB9,SLCO1A2,SULT1E1,FABP7,CPT1B,UST,NR1I3,IL18RAP,IL1A,SLC27A3,IL36G,TRAF2,RARA,IL36B,HS3ST3A1,ALDH1A2,ACSL1,CYP2B6,IL1R1,TNF,ALDH3B1,IL1RAP,MAPK8,CHST1,ALDH8A1,HS3ST3B1,ALDH3B2,SLCO1B3,HS2ST1,CHST11,SULT1C2,ACSBG1,ACSL3,APOE
GPCR-Mediated Nutrient Sensing in Enteroendocrine Cells	0.325	#NUM!	0.232	PLCB2,CACNB2,GPBAR1,CACNB1,GIP,LPAR5,PLCB3,PRKAR1B,PRKCI,GAST,PRKAR2A,PLCB1,CACNG8,CACNA1E,PRKD3,RAPGEF4,PLCB4,CACNA1A,PLCH1,PRKCA,CACNA2D1,CACNA1G,PLCZ1,GNG2,CACNA2D2,PRKCG
NER Pathway	0.329	#NUM!	0.233	HIST4H4,TOP2A,HIST1H4F,XRCC1,POLD1,PRIM2,POLR2F,LIG1,USP7,HIST1H4I,POLD2,CHAF1B,LIG3,POLA2,UBE2I,POLR2J,RPA1,GPS1,CHAF1A,POLR2J2/POLR2J3,COPS6,NEDD8,UVSSA,CETN2
Antiproliferative Role of Somatostatin Receptor 2	0.329	#NUM!	0.235	FGFR3,FGFR2,PIK3R3,IRS2,GNB4,PIK3C2A,NPR1,MRAS,IRS1,ELK1,NPR3,GUCY2F,PIK3CD,KLB,RALA,RAP2B,GNG2,FGFR4,HRAS
Glucocorticoid Biosynthesis	0.33	#NUM!	0.273	CYP21A2,CYP17A1,CYP11B1
Glucose and Glucose-1-phosphate Degradation	0.33	#NUM!	0.273	PGM2L1,PGM3,HK2
UDP-N-acetyl-D-galactosamine Biosynthesis II	0.33	#NUM!	0.273	PGM3,GNPDA1,HK2
Dermatan Sulfate Biosynthesis	0.331	#NUM!	0.237	HS3ST3B1,CHST3,SULT2B1,DSE,HS2ST1,CHSY3,SULT1E1,CHST11,UST,SULT1C2,HS3ST3A1,SULT1C4,CHST1,XYLT2
Superpathway of D-myo-inositol (1,4,5)-trisphosphate Metabolism	0.331	#NUM!	0.25	ITPKB,INPP5E,SYNJ2,IMPAD1,INPPL1,PMPCA
Hepatic Cholestasis	0.332	#NUM!	0.231	IL1RL1,TRAF2,FABP6,TGFB1,RARA,TNFRSF1A,ABCB4,IL36B,IL6,NR5A2,IKBKG,IL1RN,IL1R1,TNF,NFKBIB,IL1RAP,PRKAR1B,MAPK8,PRKCI,FGFR4,PRKAR2A,TGFB3,SLCO1B3,PRKD3,MAPK12,SLCO1A2,IKBKB,SLC10A2,PRKCA,IL18RAP,IL1A,HNF1A,IL5,MAP3K4,IL36G,PRKCG,IKBKE
IL-4 Signaling	0.333	#NUM!	0.234	FGFR3,FGFR2,NFATC4,PIK3R3,IRS2,PIK3C2A,AKT1,MRAS,JAK3,IRS1,INPPL1,AKT2,IL2RG,NFATC3,PIK3CD,KLB,RALA,SYNJ2,RAP2B,FGFR4,HRAS,SHC1
Basal Cell Carcinoma Signaling	0.335	#NUM!	0.236	HKR1,GSK3B,WNT5A,LEF1,WNT7B,AXIN1,GLI2,TCF7L1,FZD4,GLIS1,SUFU,WNT2,BMP1,HNF1A,TCF7L2,FZD3,DVL3
Dopamine-DARPP32 Feedback in cAMP Signaling	0.338	#NUM!	0.232	ATP2A3,ATF2,CALM1 (includes others),PLCB2,PTPA,CALML5,PPP2R3A,GRIN1,PPP2R5C,GRIN2C,CSNK1D,PLCB3,CREBBP,PRKAR1B,KCNJ15,PRKCI,PPP1R11,PRKAR2A,PLCB1,PPP2R5B,DRD5,CACNA1E,PRKD3,PLCB4,PPP1CA,PPP2R2C,ATP2A2,CACNA1A,PLCH1,PPP3R2,GRIN2A,CREB5,PRKCA,PPP2R5D,KCNJ5,PPP2R2B,PLCZ1,PRKCG
G Beta Gamma Signaling	0.34	#NUM!	0.233	GNB4,AKT1,MRAS,GNA12,CACNB2,ARHGEF6,CACNB1,PRKAR1B,RAP2B,PRKCI,PRKAR2A,CACNG8,EGFR,CACNA1E,PRKD3,CACNA1A,AKT2,PDPK1,PRKCA,RALA,CACNA2D1,CACNA1G,KCNJ5,GNG2,CACNA2D2,HRAS,SHC1,PRKCG
IL-15 Production	0.345	#NUM!	0.25	IFNA5,STAT1,JAK3,PRKCI,IL6,PTK2,PTK7
Role of Cytokines in Mediating Communication between Immune Cells	0.348	#NUM!	0.241	IL32,TGFB1,IL36B,IL6,IL1RN,IFNA5,TNF,IL24,IL22,IL1A,IL5,IL10,IL36G
Androgen Signaling	0.35	#NUM!	0.234	GNB4,CALM1 (includes others),MRAS,CALML5,GNA12,POLR2F,CACNB2,GTF2F1,CACNB1,POLR2J,CREBBP,PRKAR1B,GTF2E1,PRKCI,POLR2J2/POLR2J3,PRKAR2A,CACNG8,CACNA1E,DNAJB1,PRKD3,CACNA1A,GTF2A1,HSPA4,PRKCA,CCND1,CACNA2D1,CACNA1G,GNG2,CACNA2D2,SRY,SHC1,PRKCG
eNOS Signaling	0.351	#NUM!	0.233	FGFR2,HSPA1A/HSPA1B,PIK3C2A,CALM1 (includes others),AKT1,PRKAA1,CALML5,IRS1,AQP7,CHRNB1,CNGA2,CHRNG,PIK3CD,CHRND,LPAR5,KLB,PRKAR1B,PRKCI,FGFR4,AQP6,PRKAR2A,FGFR3,AQP9,PIK3R3,IRS2,LPAR2,FLT4,PRKD3,VEGFA,CHRNA3,BDKRB2,AKT2,NOSIP,HSPA4,PDPK1,PRKCA,HSP90AB1,CHRNA6,CASP8,PRKCG
Role of NANOG in Mammalian Embryonic Stem Cell Pluripotency	0.354	#NUM!	0.234	FGFR2,GSK3B,PIK3C2A,AKT1,WNT5A,MRAS,JAK3,AXIN1,IRS1,TCF7L1,PIK3CD,WNT2,KLB,RAP2B,FZD3,FGFR4,FGFR3,PIK3R3,IRS2,WNT7B,RIF1,AKT2,TBXT,IL6ST,FZD4,SMAD9,BMP1,RALA,HRAS,SHC1
iNOS Signaling	0.357	#NUM!	0.244	IKBKG,CALM1 (includes others),STAT1,MAPK12,JAK3,NFKBIB,CALML5,CREBBP,IKBKB,MAPK11,IKBKE
G Protein Signaling Mediated by Tubby	0.358	#NUM!	0.25	PLCB1,ABL1,GNB4,PLCB2,MRAS,PLCB4,PLCB3,GNG2
CD28 Signaling in T Helper Cells	0.361	#NUM!	0.235	FGFR2,ACTR2,PIK3C2A,CALM1 (includes others),AKT1,CALML5,IRS1,CTLA4,IKBKG,PIK3CD,KLB,NFKBIB,CD80,MAPK8,FGFR4,CD86,ZAP70,FGFR3,NFATC4,GRAP2,PIK3R3,IRS2,MAPK12,IKBKB,AKT2,PPP3R2,NFATC3,PDPK1,CD28,RAC1,IKBKE
D-myo-inositol (1,3,4)-trisphosphate Biosynthesis	0.362	#NUM!	0.263	ITPKB,INPP5E,SYNJ2,INPPL1,PMPCA
GADD45 Signaling	0.362	#NUM!	0.263	CDK4,CCNE1,CCND1,CDK2,MAP3K4
Purine Nucleotides Degradation II (Aerobic)	0.362	#NUM!	0.263	ADA,IMPDH2,ACPP,ADAT3,ADA2
Gαs Signaling	0.364	#NUM!	0.236	ATF2,ADD1,GNB4,MRAS,ADD2,CNGA2,ELK1,RAPGEF3,HTR7,CREBBP,PRKAR1B,HCAR2,HTR5A,PTGIR,RAPGEF2,PRKAR2A,DRD5,VIPR2,OPRK1,RAPGEF4,HCAR3,CREB5,GNG2,MC5R,RYR2,HRH2
Chondroitin Sulfate Biosynthesis (Late Stages)	0.367	#NUM!	0.245	HS3ST3B1,CHST3,SULT2B1,HS2ST1,SULT1C4,CHSY3,SULT1E1,CHST1,CHST11,UST,SULT1C2,HS3ST3A1
Methionine Degradation I (to Homocysteine)	0.375	#NUM!	0.261	MRM2,EEF1AKMT1,EEF1AKMT3,MAT2A,PRMT1,AHCY
SPINK1 General Cancer Pathway	0.376	#NUM!	0.241	FGFR3,FGFR2,EGFR,PIK3R3,IRS2,PIK3C2A,AKT1,MRAS,JAK3,IRS1,IL6,AKT2,PRSS1,PIK3CD,KLB,RALA,RAP2B,FGFR4,HRAS
Cellular Effects of Sildenafil (Viagra)	0.38	#NUM!	0.237	CALM1 (includes others),PDE4A,PLCB2,CALML5,PDE4B,KCNH2,KCNN1,PDE4C,GUCY2F,MYL1,PLCB3,PDE3A,PRKAR1B,PRKAR2A,NPPA,PLCB1,CACNG8,MYH7,CACNA1E,MYH2,PLCB4,PDE1B,MYL6B,MYH10,KCNN4,MYH6,CACNA1A,PLCH1,SLC4A10,MYL6,PLCZ1
Apoptosis Signaling	0.385	#NUM!	0.24	MAP4K4,MAP3K5,APAF1,BCL2L11,TNFRSF1A,MRAS,IKBKB,LMNA,IKBKG,CAPN3,PRKCA,TNF,RALA,NFKBIB,DFFB,RAP2B,MAPK8,BID,CASP2,HRAS,CASP8,IKBKE,SPTAN1
VEGF Signaling	0.385	#NUM!	0.239	FGFR2,EIF2S1,PIK3C2A,AKT1,MRAS,IRS1,EIF2S2,PIK3CD,KLB,RAP2B,FGFR4,ACTN4,FGFR3,PIK3R3,IRS2,FLT4,VEGFA,PXN,PTK2,AKT2,PRKCA,RALA,ELAVL1,EIF2B5,HRAS,SHC1
Arginine Degradation VI (Arginase 2 Pathway)	0.389	#NUM!	0.333	PYCR1,ARG2
NAD Biosynthesis III	0.389	#NUM!	0.333	NMNAT2,NAMPT
Urea Cycle	0.389	#NUM!	0.333	ARG2,ASL
Calcium Transport I	0.397	#NUM!	0.3	ATP2A3,ATP2B2,ATP2A2
GDP-glucose Biosynthesis	0.397	#NUM!	0.3	PGM2L1,PGM3,HK2
Glycine Betaine Degradation	0.397	#NUM!	0.3	SHMT2,SARDH,DMGDH
Adenine and Adenosine Salvage I	0.397	#NUM!	0.5	APRT,
Alanine Biosynthesis II	0.397	#NUM!	0.5	GPT2,
Alanine Degradation III	0.397	#NUM!	0.5	GPT2,
Anandamide Degradation	0.397	#NUM!	0.5	FAAH,
Choline Degradation I	0.397	#NUM!	0.5	CHDH,
Epoxysqualene Biosynthesis	0.397	#NUM!	0.5	SQLE,
Flavin Biosynthesis IV (Mammalian)	0.397	#NUM!	0.5	FLAD1,
GDP-L-fucose Biosynthesis I (from GDP-D-mannose)	0.397	#NUM!	0.5	TSTA3,
GDP-L-fucose Biosynthesis II (from L-fucose)	0.397	#NUM!	0.5	FUK,
Glutamine Degradation I	0.397	#NUM!	0.5	GLS2,
Glycine Biosynthesis I	0.397	#NUM!	0.5	SHMT2,
Glycine Degradation (Creatine Biosynthesis)	0.397	#NUM!	0.5	GAMT,
Putrescine Biosynthesis III	0.397	#NUM!	0.5	AZIN2,
S-methyl-5'-thioadenosine Degradation II	0.397	#NUM!	0.5	MTAP,
Spliceosomal Cycle	0.397	#NUM!	0.5	U2AF2,
Signaling by Rho Family GTPases	0.398	#NUM!	0.234	CDH2,PIK3C2A,MRAS,SEPT14,PAK5,ELK1,PIK3CD,ARHGEF6,MYL1,PIP4K2B,KLB,FGFR4,PIK3R3,CDH22,ARHGEF10,MAPK12,MYL6B,PTK2,PIP4K2A,PAK6,ARHGEF2,RHOB,ARHGEF9,CYBB,FGFR2,ARHGEF15,ACTR2,GNB4,PARD6A,ITGA2,ARHGEF12,GNA12,IRS1,SEPT5,CDH6,ARHGEF7,ITGB1,CDH23,MAPK8,PRKCI,ARHGEF4,CDH11,SEPT1,CDH13,FGFR3,PAK2,IRS2,SLC9A1,NOX4,SEPT6,STMN1,RDX,GFAP,BAIAP2,MYL6,CIT,SEPT9,GNG2,RAC1
Androgen Biosynthesis	0.406	#NUM!	0.286	SRD5A1,HSD17B14,CYP17A1,SRD5A3
TWEAK Signaling	0.407	#NUM!	0.257	IKBKG,TRAF2,APAF1,NFKBIB,IKBKB,TRAF1,BID,CASP8,IKBKE
BMP signaling pathway	0.41	#NUM!	0.244	ATF2,PITX2,MRAS,MAPK12,SMAD6,GREM1,SMAD9,CHRD,SMAD7,BMP1,RALA,ZNF423,CREBBP,PRKAR1B,RAP2B,MAPK11,FST,MAPK8,HRAS,PRKAR2A
GDNF Family Ligand-Receptor Interactions	0.41	#NUM!	0.244	FGFR3,FGFR2,DOK1,PIK3R3,IRS2,PIK3C2A,MRAS,MAPK12,IRS1,DOK6,PIK3CD,PDLIM7,KLB,RALA,RAP2B,MAPK8,FGFR4,HRAS,RAC1,SHC1
CNTF Signaling	0.413	#NUM!	0.246	FGFR3,FGFR2,PIK3R3,IRS2,PIK3C2A,AKT1,MRAS,IRS1,IL6ST,PIK3CD,STAT1,KLB,RALA,RAP2B,FGFR4,HRAS,RPS6KA4
Apelin Muscle Signaling Pathway	0.415	#NUM!	0.278	PPARGC1A,AKT1,PRKAA1,MRAS,AKT2
D-myo-inositol (1,4,5)-trisphosphate Degradation	0.415	#NUM!	0.278	INPP5E,SYNJ2,IMPAD1,INPPL1,PMPCA
Differential Regulation of Cytokine Production in Macrophages and T Helper Cells by IL-17A and IL-17F	0.415	#NUM!	0.278	CCL3,TNF,CXCL1,IL10,IL6
Unfolded protein response	0.418	#NUM!	0.25	EDEM1,TRAF2,HSPA1A/HSPA1B,MAP3K5,SEL1L,ATF6,SREBF2,HSPA4,MBTPS2,DDIT3,HSPH1,MAPK8,VCP,ERN1
SPINK1 Pancreatic Cancer Pathway	0.426	#NUM!	0.25	CPA1,TGFB1,MMP12,KLK3,KLK10,KLK11,CTRC,CPD,CPO,PRSS1,KLK12,CTSB,KLK2,CTRB2,CPA5
Phosphatidylglycerol Biosynthesis II (Non-plastidic)	0.433	#NUM!	0.269	LPCAT3,PTPMT1,GPAT2,LPCAT2,AGPAT4,PGS1,TAMM41
nNOS Signaling in Neurons	0.434	#NUM!	0.255	CAPN3,CALM1 (includes others),GRIN2A,PRKCA,PRKD3,CALML5,PRKCI,GRIN1,DLG2,GRIN2C,PRKCG,PPP3R2
Amyotrophic Lateral Sclerosis Signaling	0.437	#NUM!	0.243	FGFR2,GLUL,APAF1,PIK3C2A,GRID1,IRS1,GPX1,GRIN1,GRIN2C,GRIA3,CAPN3,PIK3CD,GRIK4,KLB,FGFR4,FGFR3,ALS2,CACNA1E,PIK3R3,IRS2,VEGFA,RAB5A,CACNA1A,HECW1,GRIN2A,BID,RAC1
TNFR2 Signaling	0.441	#NUM!	0.267	IKBKG,TRAF2,TNF,NFKBIB,IKBKB,TRAF1,MAPK8,IKBKE
Death Receptor Signaling	0.459	#NUM!	0.247	PARP12,TRAF2,MAP4K4,MAP3K5,APAF1,TNFSF15,TNFRSF1A,IKBKB,PARP6,LMNA,IKBKG,DAXX,ZC3HAV1,TNF,PARP3,NFKBIB,DFFB,MAPK8,BID,CASP2,CASP8,IKBKE,SPTAN1
TGF-β Signaling	0.459	#NUM!	0.247	TGFB3,TGFB1,PITX2,MRAS,MAPK12,SMAD6,ZFYVE9,SMAD9,AMH,INHBA,AMHR2,GSC,SMAD7,RALA,ZNF423,CREBBP,RAP2B,MAPK11,MAPK8,SERPINE1,HRAS,ACVR1,HDAC1
P2Y Purigenic Receptor Signaling Pathway	0.461	#NUM!	0.243	FGFR2,ATF2,GNB4,PIK3C2A,AKT1,PLCB2,MRAS,IRS1,PIK3CD,KLB,PLCB3,CREBBP,PRKAR1B,ITGB3,RAP2B,PRKCI,FGFR4,PRKAR2A,FGFR3,PLCB1,PIK3R3,IRS2,PRKD3,PLCB4,PLCH1,AKT2,MYC,CREB5,PRKCA,RALA,PLCZ1,GNG2,HRAS,PRKCG
Intrinsic Prothrombin Activation Pathway	0.464	#NUM!	0.262	KLK12,F12,COL10A1,FGB,KLK2,KLK3,COL2A1,KLK10,KLK11,COL1A1,COL18A1
Endocannabinoid Cancer Inhibition Pathway	0.465	#NUM!	0.242	FGFR2,GSK3B,ATF2,PIK3C2A,AKT1,PRKAA1,TRIB3,IRS1,TCF7L1,NSMAF,PIK3CD,CCNE1,KLB,CREBBP,DDIT3,MLST8,PRKAR1B,TCF7L2,FGFR4,CASP2,CASP4,PRKAR2A,FGFR3,AKT1S1,PIK3R3,IRS2,VEGFA,LEF1,PTK2,AKT2,MYC,RPTOR,CREB5,CCND1,HNF1A,TRPV1,SMPD4,CASP8
Dermatan Sulfate Biosynthesis (Late Stages)	0.472	#NUM!	0.261	HS3ST3B1,CHST3,SULT2B1,DSE,HS2ST1,SULT1C4,SULT1E1,CHST1,CHST11,UST,SULT1C2,HS3ST3A1
Pyrimidine Ribonucleotides De Novo Biosynthesis	0.472	#NUM!	0.261	ENTPD7,CTPS2,RAD54L,HNRNPA1,AK9,CTPS1,NME4,DHX9,CMPK2,DDX3X,ENTPD2,ENTPD6
Choline Biosynthesis III	0.475	#NUM!	0.308	GPLD1,PHKA1,PLD2,PCYT1B
Superpathway of Geranylgeranyldiphosphate Biosynthesis I (via Mevalonate)	0.476	#NUM!	0.294	COX10,FNTB,HADHA,GGPS1,MVD
Prostanoid Biosynthesis	0.479	#NUM!	0.333	PTGES2,PTGS2,TBXAS1
Sucrose Degradation V (Mammalian)	0.479	#NUM!	0.333	TKFC,KHK,ALDOC
Maturity Onset Diabetes of Young (MODY) Signaling	0.479	#NUM!	0.286	CACNA1E,PKLR,HNF1A,FOXA2,CACNA1A,PDX1
Caveolar-mediated Endocytosis Signaling	0.48	#NUM!	0.254	FLOT1,ITGAL,EGFR,ITGB5,ITSN1,ITGA2,RAB5A,ITGAX,DYRK3,ITGA11,ABL1,EGF,PRKCA,MAP3K2,ITGB1,ITGAD,ITGB3,ITGB4
Corticotropin Releasing Hormone Signaling	0.483	#NUM!	0.245	ATF2,CRH,CALM1 (includes others),NPR1,CALML5,CACNB2,ELK1,GUCY2F,CACNB1,CREBBP,PRKAR1B,MAPK11,PRKCI,MEF2B,BDNF,PRKAR2A,CACNG8,CACNA1E,PRKD3,VEGFA,MAPK12,GLI2,IVL,BORCS8-MEF2B,CACNA1A,NPR3,CREB5,PRKCA,PTGS2,CACNA2D1,CACNA1G,CACNA2D2,CRHR2,PRKCG
Role of JAK family kinases in IL-6-type Cytokine Signaling	0.484	#NUM!	0.28	STAT1,MAPK12,MAPK11,MAPK8,STAT5B,IL6,IL6ST
Fcγ Receptor-mediated Phagocytosis in Macrophages and Monocytes	0.486	#NUM!	0.25	ACTR2,PIK3R3,GPLD1,AKT1,PRKD3,FCGR1A,PXN,CBL,AKT2,DOCK1,FCGR2A,VAV2,PRKCA,DGKB,NCK2,PLD2,PRKCI,RAB11B,RAC1,PRKCG,FCGR3A/FCGR3B,LYN,VAV3
RhoGDI Signaling	0.495	#NUM!	0.243	CDH2,ARHGEF15,ACTR2,GNB4,MRAS,ITGA2,ARHGEF12,GNA12,PAK5,CDH6,ARHGEF6,ARHGEF7,MYL1,DLC1,ITGB1,PIP4K2B,ARHGDIA,CREBBP,CDH23,ARHGEF4,CDH11,ARHGDIG,CDH13,GDI1,PAK2,ARHGAP6,CDH22,ARHGEF10,ARHGAP35,MYL6B,CD44,PIP4K2A,RDX,MYL6,PRKCA,PAK6,ARHGAP8/PRR5-ARHGAP8,ARHGEF2,RHOB,ARHGAP4,GNG2,ARHGEF9,RAC1
Creatine-phosphate Biosynthesis	0.5	#NUM!	0.4	MAP4K4,CKM
Eumelanin Biosynthesis	0.5	#NUM!	0.4	TYR,MIF
Trehalose Degradation II (Trehalase)	0.5	#NUM!	0.4	TREH,HK2
dTMP De Novo Biosynthesis	0.5	#NUM!	0.4	DHFR2,SHMT2
Aldosterone Signaling in Epithelial Cells	0.504	#NUM!	0.244	FGFR2,HSPA1A/HSPA1B,PIK3C2A,PLCB2,DNAJC11,DNAJC16,DNAJC17,DNAJC5,HSPD1,IRS1,PIK3CD,DNAJC5B,PIP4K2B,DNAJC15,KLB,PLCB3,PRKCI,FGFR4,TRAP1,HSPA12B,AHCY,FGFR3,PLCB1,PIK3R3,IRS2,DNAJB7,DNAJC10,DNAJB1,PRKD3,PLCB4,SLC9A1,SCNN1A,PLCH1,PIP4K2A,HSPA4,PDPK1,PRKCA,PLCZ1,HSPH1,HSP90AB1,PRKCG
UVC-Induced MAPK Signaling	0.517	#NUM!	0.265	EGFR,PRKD3,MRAS,MAPK12,PRKCA,RALA,RAP2B,MAPK11,MAPK8,PRKCI,SMPD4,HRAS,PRKCG
Cardiac β-adrenergic Signaling	0.536	#NUM!	0.248	ATP2A3,AKAP10,GNB4,PDE4A,PTPA,MRAS,PPP2R3A,PDE4B,PPP2R5C,PDE6C,PDE4C,PPP1R1A,PDE3A,PRKAR1B,AKAP11,PPP1R11,PRKAR2A,GDPD1,PPP2R5B,CACNA1E,PPP1CA,PDE1B,AKAP8,PPP2R2C,ATP2A2,CACNA1A,AKAP7,SLC8A2,ENPP6,PPP2R5D,PPP2R2B,GNG2,RYR2,GRK3,AKAP9
Leptin Signaling in Obesity	0.537	#NUM!	0.256	FGFR3,PLCB1,FGFR2,PIK3R3,IRS2,PIK3C2A,AKT1,PLCB2,PLCB4,IRS1,PLCH1,AKT2,GHRL,PIK3CD,KLB,PLCB3,PDE3A,PRKAR1B,PLCZ1,FGFR4,GHSR,PRKAR2A
Tumoricidal Function of Hepatic Natural Killer Cells	0.54	#NUM!	0.292	ITGAL,APAF1,SERPINB9,DFFB,ICAM1,BID,CASP8
Fatty Acid β-oxidation I	0.544	#NUM!	0.281	SLC27A1,ACSL1,ACSBG1,ACSL3,HADHA,SLC27A3,SCP2,ECI2,ACSL6
Chondroitin Sulfate Degradation (Metazoa)	0.545	#NUM!	0.312	CEMIP2,HEXDC,GM2A,SPAM1,HEXA
Adrenomedullin signaling pathway	0.549	#NUM!	0.245	PIK3C2A,PLCB2,MRAS,ELK1,IL1RN,PIK3CD,KLB,PRKAR1B,MAPK11,FGFR4,PRKAR2A,PIK3R3,PLCB4,MAPK12,PTK2,TFAP2A,PLCH1,NPR3,CRCP,IL1A,ADM,IL36G,FGFR2,GSK3B,CALM1 (includes others),NPR1,AKT1,CALML5,IRS1,IL36B,SHF,KCNH2,KCNN1,MAPK4,GUCY2F,TNF,PLCB3,RAP2B,MAPK8,FGFR3,PLCB1,IRS2,TFAP2B,KCNN4,AKT2,RALA,PLCZ1,HRAS,SHC1
Oncostatin M Signaling	0.55	#NUM!	0.275	STAT1,MRAS,JAK3,RALA,EPAS1,RAP2B,STAT5B,HRAS,ELK1,SHC1,IL6ST
Pyrimidine Ribonucleotides Interconversion	0.554	#NUM!	0.273	ENTPD7,CTPS2,RAD54L,HNRNPA1,AK9,CTPS1,NME4,DHX9,CMPK2,DDX3X,ENTPD2,ENTPD6
Endocannabinoid Developing Neuron Pathway	0.568	#NUM!	0.252	FGFR2,GSK3B,ATF2,PIK3C2A,AKT1,MRAS,IRS1,MAPK4,PIK3CD,KLB,CREBBP,MLST8,PRKAR1B,RAP2B,MAPK11,MAPK8,FGFR4,PRKAR2A,FGFR3,AKT1S1,PIK3R3,IRS2,MAPK12,AKT2,RPTOR,PAX6,CREB5,CCND1,RALA,GNG2,HRAS,RAC1
JAK/Stat Signaling	0.575	#NUM!	0.258	FGFR3,FGFR2,PIAS3,PIK3R3,IRS2,SOCS5,PIK3C2A,AKT1,MRAS,JAK3,IRS1,IL6,AKT2,PIK3CD,STAT1,KLB,RALA,RAP2B,FGFR4,GAST,STAT5B,HRAS,SHC1
Inositol Pyrophosphates Biosynthesis	0.581	#NUM!	0.375	IPPK,IP6K2,IP6K3
Purine Ribonucleosides Degradation to Ribose-1-phosphate	0.581	#NUM!	0.375	ADA,ADAT3,ADA2
HMGB1 Signaling	0.585	#NUM!	0.252	FGFR2,AGER,PIK3C2A,TGFB1,AKT1,TNFRSF1A,MRAS,IRS1,SELE,IL6,ELK1,PIK3CD,IL1R1,HMGB1,TNF,KLB,RAP2B,MAPK11,MAPK8,FGFR4,FGFR3,TGFB3,PIK3R3,IRS2,MAPK12,AKT2,KAT6A,RHOB,RALA,IL1A,IL5,SERPINE1,ICAM1,HRAS,RAC1
MSP-RON Signaling Pathway	0.587	#NUM!	0.264	FGFR3,FGFR2,F12,PIK3R3,IRS2,PIK3C2A,CSF2RB,KLK3,IRS1,KLK10,KLK11,KLK12,PIK3CD,TNF,KLB,KLK2,FGFR4,TLR2,MST1
Coagulation System	0.598	#NUM!	0.286	F12,TFPI,SERPINA5,F7,FGB,PLAUR,SERPINA1,BDKRB2,SERPINE1,PLG
IL-17A Signaling in Fibroblasts	0.598	#NUM!	0.286	IKBKG,GSK3B,MAPK12,NFKBIB,IKBKB,MAPK11,CXCL5,IL6,IL17RC,IKBKE
MIF-mediated Glucocorticoid Regulation	0.598	#NUM!	0.286	PLA2G4C,IKBKG,PLA2G2D,PLA2G4E,PTGS2,NFKBIB,PLA2G12A,PLA2G12B,PLA2G5,MIF
Inhibition of Matrix Metalloproteases	0.599	#NUM!	0.282	ADAM17,RECK,MMP9,MMP19,THBS2,MMP12,MMP8,MMP10,LRP1,ADAM12,MMP14
MIF Regulation of Innate Immunity	0.601	#NUM!	0.279	PLA2G4C,IKBKG,PLA2G2D,PLA2G4E,PTGS2,MAPK12,NFKBIB,PLA2G12A,PLA2G12B,MAPK8,PLA2G5,MIF
Growth Hormone Signaling	0.602	#NUM!	0.262	FGFR3,FGFR2,PIK3R3,IRS2,SOCS5,PIK3C2A,PRKD3,IRS1,CSHL1,ELK1,IGF2,IGF1R,PDPK1,PIK3CD,PRKCA,STAT1,KLB,PRKCI,FGFR4,STAT5B,PRKCG,RPS6KA4
Differential Regulation of Cytokine Production in Intestinal Epithelial Cells by IL-17A and IL-17F	0.604	#NUM!	0.304	CCL3,TNF,IL1A,CXCL1,IL10,DEFB4A/DEFB4B,DEFB103A/DEFB103B
Amyloid Processing	0.606	#NUM!	0.275	GSK3B,APH1B,AKT1,MAPK12,CSNK2A2,AKT2,CSNK1D,CAPN3,CDK5R1,PRKAR1B,MAPK11,CSNK2A1,BACE1,PRKAR2A
1D-myo-inositol Hexakisphosphate Biosynthesis II (Mammalian)	0.611	#NUM!	0.316	IPPK,ITPKB,INPP5E,SYNJ2,INPPL1,PMPCA
DNA damage-induced 14-3-3σ Signaling	0.611	#NUM!	0.316	CCNB3,AKT1,CCNE1,CDK2,AKT2,RAD1
Regulation of Cellular Mechanics by Calpain Protease	0.616	#NUM!	0.27	EGFR,CDK4,MRAS,ITGA2,CDK2,PXN,PTK2,CNGA2,EGF,CAPN3,ITGB1,CCNE1,CCND1,RALA,RAP2B,ACTN4,HRAS
Sumoylation Pathway	0.617	#NUM!	0.26	RNF4,PML,RANGAP1,SUMO4,ARHGDIA,RPA1,CREBBP,MAPK8,HDAC1,ARHGDIG,GDI1,HDAC2,MAP3K5,SENP5,MAPK12,SENP1,DAXX,KDM1A,UBE2I,CTBP2,RHOB,MDM2,ETS1,SAE1,ZNF217
IL-12 Signaling and Production in Macrophages	0.622	#NUM!	0.253	FGFR2,PIK3C2A,TGFB1,AKT1,IRS1,IKBKG,PIK3CD,STAT1,TNF,MAP3K8,KLB,NFKBIB,MAPK11,MAPK8,PRKCI,FGFR4,TLR2,APOL1,MST1,FGFR3,TGFB3,PIK3R3,IRS2,PRKD3,ORM2,MAPK12,IKBKB,AKT2,CD40LG,IFNA5,PRKCA,ORM1,SERPINA1,IL10,APOE,PRKCG,IKBKE
CXCR4 Signaling	0.628	#NUM!	0.251	FGFR2,GNB4,PIK3C2A,AKT1,PLCB2,MRAS,GNA12,IRS1,PAK5,ELK1,DOCK1,PIK3CD,MYL1,KLB,PLCB3,RAP2B,MAPK8,PRKCI,FGFR4,ELMO1,FGFR3,PLCB1,PAK2,PIK3R3,IRS2,PRKD3,PLCB4,MAPK12,PXN,MYL6B,PTK2,AKT2,MYL6,PRKCA,PAK6,RHOB,RALA,BCAR1,GNG2,HRAS,RAC1,PRKCG,LYN
Hypoxia Signaling in the Cardiovascular System	0.628	#NUM!	0.267	ATF2,UBE2O,UBE2H,AKT1,VEGFA,UBE2V1,UBE2W,NQO1,IKBKG,HIF1AN,CSNK1D,CREB5,UBE2I,UBE2Z,NFKBIB,EDN1,CREBBP,UBE2C,MDM2,HSP90AB1
Adenine and Adenosine Salvage VI	0.646	#NUM!	1	ADK,
Asparagine Biosynthesis I	0.646	#NUM!	1	ASNS,
Glutamine Biosynthesis I	0.646	#NUM!	1	GLUL,
L-dopachrome Biosynthesis	0.646	#NUM!	1	TYR,
Sorbitol Degradation I	0.646	#NUM!	1	SORD,
Thio-molybdenum Cofactor Biosynthesis	0.646	#NUM!	1	MOCOS,
RhoA Signaling	0.651	#NUM!	0.258	ACTR2,NRP2,SEPT14,ARHGEF12,GNA12,SEPT5,ABL2,MYL1,DLC1,PIP4K2B,LPAR5,ANLN,RAPGEF2,SEPT1,PLEKHG5,ARHGAP6,LPAR2,ARHGAP35,NGEF,MYL6B,SEPT6,PTK2,PIP4K2A,RDX,IGF1R,BAIAP2,MYL6,EPHA1,ARHGAP8/PRR5-ARHGAP8,CIT,ARHGAP4,SEPT9
Transcriptional Regulatory Network in Embryonic Stem Cells	0.653	#NUM!	0.278	HIST4H4,OTX1,HIST1H4F,RIF1,TCF7L1,TRIM24,HIST1H4I,MYF5,KAT6A,REST,PAX6,ZFHX3,L1CAM,FOXC1,SKIL
Inhibition of Angiogenesis by TSP1	0.653	#NUM!	0.294	CD47,TGFB1,AKT1,MMP9,VEGFA,MAPK12,MAPK11,MAPK8,THBS1,AKT2
Acetate Conversion to Acetyl-CoA	0.654	#NUM!	0.5	ACSL1,ACSS1
Airway Inflammation in Asthma	0.654	#NUM!	0.5	TNF,IL5
Heme Biosynthesis from Uroporphyrinogen-III I	0.654	#NUM!	0.5	PPOX,UROD
Pentose Phosphate Pathway (Oxidative Branch)	0.654	#NUM!	0.5	G6PD,H6PD
Retinoate Biosynthesis II	0.654	#NUM!	0.5	RBP1,RBP2
Renin-Angiotensin Signaling	0.656	#NUM!	0.258	FGFR2,ATF2,PIK3C2A,MRAS,IRS1,SHF,PAK5,ELK1,PIK3CD,STAT1,TNF,KLB,PRKAR1B,RAP2B,MAPK11,MAPK8,PRKCI,FGFR4,PRKAR2A,FGFR3,PAK2,PIK3R3,IRS2,PRKD3,MAPK12,PTK2,PRKCA,PAK6,RALA,HRAS,RAC1,SHC1,PRKCG
Sonic Hedgehog Signaling	0.657	#NUM!	0.3	HKR1,GSK3B,SUFU,GLI2,PRKAR1B,ARRB2,DYRK1A,PRKAR2A,GLIS1
Cardiac Hypertrophy Signaling	0.669	#NUM!	0.249	PIK3C2A,TGFB1,PLCB2,MRAS,ELK1,MAPKAPK2,PIK3CD,MYL1,MAP3K8,KLB,PRKAR1B,MAPK11,FGFR4,PRKAR2A,ADRA1B,CACNA1E,PIK3R3,PLCB4,MAPK12,MYL6B,PLCH1,PPP3R2,IGF1R,RHOB,MAP3K4,EIF2B5,MAP3K15,FGFR2,GSK3B,MAPKAPK3,ATF2,GNB4,CALM1 (includes others),AKT1,CALML5,GNA12,MAP3K6,IRS1,IL6,MAP3K13,PLCB3,CREBBP,RAP2B,MAPK8,MEF2B,FGFR3,PLCB1,NFATC4,TGFB3,MAP3K5,IRS2,BORCS8-MEF2B,CACNA1A,MYL6,MAP3K2,RALA,ADRA2C,PLCZ1,GNG2,…
D-myo-inositol (1,4,5,6)-Tetrakisphosphate Biosynthesis	0.675	#NUM!	0.257	NUDT1,NUDT3,DUSP8,MTMR7,PPFIA2,PTPA,PPP1R1C,DOT1L,PPP2R3A,STYXL1,PRUNE1,TNS3,PPP1R1A,SIRPA,PTPN20,PXYLP1,PPP2R5B,PTPRM,CDC25A,PPP1CA,PTPRO,DUSP27,DUSP2,MTMR8,PTPRJ,ACP1,PTPN12,RNGTT,PPP2R5D,CA3,NUDT4,PPFIA3,PPFIA4,PTPN7,PPP5C,CDC25B,PGAM5
D-myo-inositol (3,4,5,6)-tetrakisphosphate Biosynthesis	0.675	#NUM!	0.257	NUDT1,NUDT3,DUSP8,MTMR7,PPFIA2,PTPA,PPP1R1C,DOT1L,PPP2R3A,STYXL1,PRUNE1,TNS3,PPP1R1A,SIRPA,PTPN20,PXYLP1,PPP2R5B,PTPRM,CDC25A,PPP1CA,PTPRO,DUSP27,DUSP2,MTMR8,PTPRJ,ACP1,PTPN12,RNGTT,PPP2R5D,CA3,NUDT4,PPFIA3,PPFIA4,PTPN7,PPP5C,CDC25B,PGAM5
cAMP-mediated signaling	0.675	#NUM!	0.25	CAMK2B,PDE6C,TBXA2R,GRM4,HTR7,PDE3A,PRKAR1B,CCR4,HCAR2,HTR5A,PTGIR,PRKAR2A,DRD5,OPRK1,HTR1D,HCAR3,FPR2,OPRL1,NPR3,PPP3R2,AKAP7,GABBR2,CREB5,ENPP6,CXCR2,GRM6,AKAP9,HRH2,ATF2,AKAP10,CALM1 (includes others),PDE4A,CALML5,HTR1F,FPR1,PDE4B,CNGA2,RAPGEF3,PDE4C,GRM7,CREBBP,AKAP11,GPR17,GDPD1,HTR1A,VIPR2,RAPGEF4,PDE1B,AKAP8,SSTR3,RGS12,HRH3,ADRA2C,MC5R,RGS4,ADORA1,XCR1
iCOS-iCOSL Signaling in T Helper Cells	0.681	#NUM!	0.26	CAMK2B,FGFR2,PIK3C2A,CALM1 (includes others),AKT1,CALML5,IRS1,IL2RG,IKBKG,PIK3CD,KLB,NFKBIB,CD80,FGFR4,ZAP70,FGFR3,NFATC4,GRAP2,PIK3R3,IRS2,IL2RA,IKBKB,AKT2,PLEKHA4,PPP3R2,NFATC3,PDPK1,CD40LG,CD28,RAC1,SHC1,IKBKE
Apelin Pancreas Signaling Pathway	0.699	#NUM!	0.281	FGFR3,FGFR2,PIK3R3,IRS2,PIK3C2A,PRKAA1,MAPK12,IRS1,PIK3CD,KLB,DDIT3,PRKAR1B,MAPK8,FGFR4,ERN1,PRKAR2A
Induction of Apoptosis by HIV1	0.7	#NUM!	0.279	TRAF2,MAP3K5,APAF1,TNFRSF1A,MAPK12,IKBKB,SLC25A3,IKBKG,DAXX,TNF,NFKBIB,DFFB,TRAF1,MAPK8,BID,CASP8,IKBKE
Thrombin Signaling	0.701	#NUM!	0.252	CAMK2B,GATA2,PIK3C2A,PLCB2,MRAS,F2RL3,ELK1,PIK3CD,ARHGEF6,MYL1,KLB,MAPK11,FGFR4,EGFR,PIK3R3,ARHGEF10,PRKD3,PLCB4,MAPK12,IKBKB,MYL6B,PTK2,PLCH1,EGF,ARHGEF2,RHOB,ARHGEF9,FGFR2,ARHGEF15,GNB4,AKT1,ARHGEF12,GNA12,IRS1,GATA5,PLCB3,RAP2B,PRKCI,ARHGEF4,FGFR3,PLCB1,IRS2,F2RL2,AKT2,MYL6,PDPK1,PRKCA,RALA,PLCZ1,GNG2,HRAS,SHC1,PRKCG
B Cell Activating Factor Signaling	0.703	#NUM!	0.293	NFATC3,IKBKG,NFATC4,TRAF2,MAPK12,NFKBIB,IKBKB,MAPK11,TRAF1,MAPK8,ELK1,IKBKE
Estrogen Biosynthesis	0.703	#NUM!	0.293	HSD17B14,CYP19A1,CYP2B6,CYP2U1,HSD17B1,CYP4F8,CYP1A1,CYP2F1,HSD17B13,CYP2C19,CYP2S1,CYP2D6
Adenine and Adenosine Salvage III	0.71	#NUM!	0.429	ADA,ADAT3,ADA2
Acute Phase Response Signaling	0.713	#NUM!	0.256	TRAF2,C4BPB,SOCS5,AKT1,TNFRSF1A,MRAS,IL36B,CRABP2,IL6,PLG,ELK1,IKBKG,FN1,IL1RN,PIK3CD,IL1R1,TNF,NFKBIB,IL1RAP,RAP2B,MAPK11,MAPK8,PIK3R3,MAP3K5,ORM2,MAPK12,RBP1,IKBKB,AKT2,IL6ST,SOD2,NOLC1,PDPK1,ORM1,RALA,FGB,IL1A,RBP2,HNF1A,SERPINA1,SERPINE1,IL36G,HRAS,SHC1,IKBKE
FXR/RXR Activation	0.716	#NUM!	0.262	FABP6,AKT1,RARA,G6PC,ABCB4,IL36B,SCARB1,NR5A2,IL1RN,PPARGC1A,TNF,CREBBP,MAPK8,FGFR4,FOXA2,APOL1,SLCO1B3,PKLR,ORM2,MAPK12,SLC10A2,AKT2,CYP19A1,FOXA1,ORM1,IL1A,HNF1A,LPL,SERPINA1,LCAT,APOE,IL36G,MTTP
Role of Tissue Factor in Cancer	0.72	#NUM!	0.262	FGFR2,PIK3C2A,AKT1,MRAS,GNA12,IRS1,ARRB2,PIK3CD,ITGB1,KLB,CXCL1,ITGB3,RAP2B,MAPK11,FGFR4,RPS6KA4,FGFR3,PLCB1,EGFR,ITGB5,PIK3R3,IRS2,VEGFA,F7,MAPK12,PLAUR,AKT2,PRKCA,RALA,FGB,STAT5B,HRAS,RAC1,LYN
Role of NFAT in Regulation of the Immune Response	0.731	#NUM!	0.255	FCGR1B,PIK3C2A,PLCB2,FCGR1A,MRAS,FCGR2C,IKBKG,CSNK1D,PIK3CD,KLB,NFKBIB,CD80,FGFR4,CD79A,CD86,ZAP70,PIK3R3,PLCB4,IKBKB,FCGR2A,PPP3R2,CD28,IKBKE,LYN,FGFR2,GSK3B,ATF2,GNB4,CALM1 (includes others),AKT1,CALML5,GNA12,IRS1,MS4A2,PLCB3,RAP2B,MEF2B,FGFR3,PLCB1,NFATC4,IRS2,BORCS8-MEF2B,AKT2,NFATC3,FCGR2B,RALA,GNG2,HRAS,FCGR3A/FCGR3B
IL-17A Signaling in Gastric Cells	0.734	#NUM!	0.32	EGFR,TNF,MAPK12,CXCL1,CCL20,MAPK11,MAPK8,IL17RC
Glioma Invasiveness Signaling	0.748	#NUM!	0.276	FGFR3,FGFR2,ITGB5,PIK3R3,IRS2,PIK3C2A,MMP9,MRAS,PLAUR,IRS1,PTK2,PLG,CD44,PIK3CD,RHOB,KLB,RALA,ITGB3,RAP2B,FGFR4,HRAS
Clathrin-mediated Endocytosis Signaling	0.774	#NUM!	0.256	PIK3C2A,CSNK2A2,DNM1,ARRB2,PIK3CD,KLB,FGFR4,RAB11B,SH3GLB2,FGF12,PIK3R3,VEGFA,AAK1,PPP3R2,EGF,RPS27A,ITGB4,FGFR2,FGF1,ACTR2,IRS1,PDGFB,AP1S2,FGF23,CBL,ITGB1,MET,SH3BP4,ITGB3,CLTCL1,APOL1,AP1G1,FGFR3,SH3GL1,ITGB5,IRS2,ORM2,HIP1R,RAB5A,FGF7,AP1M1,NUMB,ORM1,MYO6,AP2A2,SERPINA1,AP2A1,MDM2,APOE,DAB2,CSNK2A1,RAC1,DNM3
γ-linolenate Biosynthesis II (Animals)	0.78	#NUM!	0.353	SLC27A1,ACSL1,ACSBG1,ACSL3,SLC27A3,ACSL6
TREM1 Signaling	0.791	#NUM!	0.28	IL1RL1,CCL3,AKT1,ITGAX,IL6,AKT2,LAT2,FCGR2B,NLRP14,NLRP3,TNF,ITGB1,IL10,DEFB4A/DEFB4B,CXCL3,STAT5B,ICAM1,TLR2,CD86,NLRC4,CIITA
GABA Receptor Signaling	0.797	#NUM!	0.274	MRAS,GABRP,CACNB2,DNM1,KCNH2,KCNN1,GABRA4,CACNB1,SLC6A1,GABRE,CACNG8,CACNA1E,GABRG2,GABRB2,GABRB3,KCNN4,CACNA1A,GABRA2,SLC6A11,GABBR2,AP2A2,CACNA2D1,CACNA1G,AP2A1,RPS27A,CACNA2D2
April Mediated Signaling	0.821	#NUM!	0.308	NFATC3,IKBKG,NFATC4,TRAF2,MAPK12,NFKBIB,IKBKB,MAPK11,TRAF1,MAPK8,ELK1,IKBKE
Glycogen Degradation II	0.826	#NUM!	0.385	PYGB,TYMP,PGM2L1,MTAP,PGM3
NAD Phosphorylation and Dephosphorylation	0.826	#NUM!	0.385	ACPP,ACP1,NADK2,ACP4,PXYLP1
Regulation of IL-2 Expression in Activated and Anergic T Lymphocytes	0.835	#NUM!	0.279	NFATC4,TGFB3,CALM1 (includes others),TGFB1,MRAS,MAPK12,CALML5,IKBKB,ELK1,PPP3R2,VAV2,NFATC3,IKBKG,CD28,RALA,NFKBIB,CD80,RAP2B,MAPK8,HRAS,RAC1,ZAP70,IKBKE,VAV3
UVB-Induced MAPK Signaling	0.838	#NUM!	0.288	FGFR3,FGFR2,EGFR,PIK3R3,IRS2,PIK3C2A,AKT1,PRKD3,MAPK12,IRS1,PIK3CD,PRKCA,KLB,MAPK11,MAPK8,PRKCI,FGFR4,EIF4EBP1,PRKCG
Inflammasome pathway	0.84	#NUM!	0.35	NEK7,PANX1,NLRP3,CTSB,NLRC4,CASP8,P2RX7
Colorectal Cancer Metastasis Signaling	0.85	#NUM!	0.256	PIK3C2A,TGFB1,TNFRSF1A,MRAS,JAK3,PIK3CD,KLB,LRP6,LRP1,PRKAR1B,FGFR4,TLR2,PRKAR2A,EGFR,PIK3R3,VEGFA,LEF1,MAPK12,BIRC5,MLH1,FZD4,EGF,MYC,APPL1,CCND1,RHOB,HNF1A,MMP8,FGFR2,GSK3B,GNB4,AKT1,MMP9,WNT5A,MMP12,AXIN1,IRS1,TCF7L1,IL6,E2F4,STAT1,WNT2,TNF,DCC,TCF7L2,RAP2B,MAPK8,FZD3,FGFR3,TGFB3,IRS2,WNT7B,AKT2,IL6ST,SIAH1,RALGDS,MMP19,PTGS2,RALA,MMP10,GNG2,HRAS,RAC1,GRK3,MMP14
TNFR1 Signaling	0.856	#NUM!	0.3	TRAF2,PAK2,APAF1,TNFRSF1A,IKBKB,PAK5,IKBKG,PAK6,TNF,NFKBIB,MAPK8,BID,CASP2,CASP8,IKBKE
Germ Cell-Sertoli Cell Junction Signaling	0.859	#NUM!	0.263	FGFR2,CDH2,PIK3C2A,TGFB1,AFDN,AKT1,TNFRSF1A,MRAS,ITGA2,MAP3K6,AXIN1,IRS1,TUBA1C,MAP3K13,PAK5,PIK3CD,TNF,ITGB1,MAP3K8,KLB,RAP2B,MAPK8,FGFR4,ACTN4,FGFR3,TGFB3,PAK2,PIK3R3,MAP3K5,IRS2,MAPK12,PXN,FER,PTK2,PDPK1,PAK6,MAP3K2,RHOB,SORBS1,RALA,BCAR1,TUBA1B,TUBA4A,MAP3K4,HRAS,MAP3K15,RAC1
Insulin Receptor Signaling	0.864	#NUM!	0.267	GRB10,FGFR2,GSK3B,PIK3C2A,AKT1,VAMP2,MRAS,IRS1,INPPL1,CBL,GYS2,PIK3CD,KLB,TSC2,PRKAR1B,SYNJ2,RAP2B,MAPK8,PRKCI,FGFR4,TSC1,EIF4EBP1,PPP1R11,PRKAR2A,FGFR3,PIK3R3,IRS2,TRIP10,PPP1CA,SCNN1A,AKT2,PDPK1,RPTOR,GYS1,STXBP4,RALA,EIF2B5,HRAS,SHC1
D-myo-inositol (1,4,5)-Trisphosphate Biosynthesis	0.868	#NUM!	0.333	PLCB1,PI4KB,PLCB2,PIP4K2B,PLCB4,PLCB3,PLCZ1,PLCH1,PIP4K2A
Regulation of the Epithelial-Mesenchymal Transition Pathway	0.873	#NUM!	0.262	CDH2,LOX,PIK3C2A,TGFB1,MRAS,JAK3,PIK3CD,KLB,HMGA2,FGFR4,DVL3,APH1B,EGFR,FGF12,PIK3R3,LEF1,FZD4,EGF,HNF1A,ETS1,HGF,NOTCH3,FGFR2,GSK3B,FGF1,AKT1,PARD6A,MMP9,WNT5A,AXIN1,IRS1,FGF23,TCF7L1,NOTCH2,ADAM17,GSC,WNT2,MET,TCF7L2,RAP2B,FZD3,FGFR3,TGFB3,IRS2,RBPJ,WNT7B,FGF7,AKT2,RALA,HRAS,PYGO1
Glycogen Biosynthesis II (from UDP-D-Glucose)	0.876	#NUM!	0.5	GYG2,GYS1,GYS2
Prolactin Signaling	0.877	#NUM!	0.281	FGFR2,SOCS5,PIK3C2A,MRAS,IRS1,PIK3CD,STAT1,KLB,CREBBP,RAP2B,PRKCI,FGFR4,FGFR3,PIK3R3,IRS2,PRKD3,MYC,PRLR,PDPK1,PRKCA,RALA,STAT5B,HRAS,SHC1,PRKCG
CDK5 Signaling	0.878	#NUM!	0.276	PTPA,MRAS,ITGA2,PPP2R3A,LAMA5,CABLES1,PPP2R5C,MAPK4,ITGB1,PRKAR1B,RAP2B,MAPK11,MAPK8,NTRK2,BDNF,PPP1R11,PRKAR2A,PPP2R5B,DRD5,MAPK12,PPP1CA,PPP2R2C,CACNA1A,ABL1,CDK5R1,RALA,PPP2R5D,PPP2R2B,HRAS
Role of JAK1 and JAK3 in γc Cytokine Signaling	0.88	#NUM!	0.286	FGFR3,FGFR2,IL21R,PIK3R3,IRS2,PIK3C2A,MRAS,JAK3,IL2RA,IRS1,IL15RA,IL2RG,PIK3CD,STAT1,KLB,RALA,CRLF2,RAP2B,FGFR4,STAT5B,HRAS,SHC1
Granzyme B Signaling	0.882	#NUM!	0.375	APAF1,DFFB,LMNB2,PRKDC,BID,CASP8
Parkinson's Signaling	0.882	#NUM!	0.375	PRKN,SNCAIP,MAPK12,MAPK11,MAPK8,SEPT5
Apelin Endothelial Signaling Pathway	0.886	#NUM!	0.272	FGFR2,PIK3C2A,CALM1 (includes others),AKT1,PLCB2,PRKAA1,MRAS,CALML5,IRS1,PIK3CD,KLB,PLCB3,RAP2B,ANGPT1,MAPK8,PRKCI,MEF2B,FGFR4,HDAC4,FGFR3,PLCB1,HDAC5,PIK3R3,IRS2,PRKD3,PLCB4,MAPK12,BORCS8-MEF2B,AKT2,PRKCA,RALA,ICAM1,HRAS,PRKCG
Notch Signaling	0.886	#NUM!	0.316	APH1B,NUMB,ADAM17,CNTN1,MFNG,DTX1,RBPJ,MAML2,NOTCH3,LFNG,NOTCH2,NUMBL
5-aminoimidazole Ribonucleotide Biosynthesis I	0.886	#NUM!	0.667	GART,PFAS
Hypusine Biosynthesis	0.886	#NUM!	0.667	DHPS,EIF5A
Inosine-5'-phosphate Biosynthesis II	0.886	#NUM!	0.667	ADSL,PAICS
Methylglyoxal Degradation I	0.886	#NUM!	0.667	GLO1,HAGH
Circadian Rhythm Signaling	0.902	#NUM!	0.324	CSNK1D,ATF2,VIPR2,GRIN2A,CREB5,PER2,CREBBP,ADCYAP1,CLOCK,GRIN1,GRIN2C
Role of JAK2 in Hormone-like Cytokine Signaling	0.902	#NUM!	0.324	SH2B3,PRLR,IRS2,SOCS5,STAT1,IRS1,SIRPA,STAT5B,SH2B1,SHC1,EPOR
Gαq Signaling	0.907	#NUM!	0.267	FGFR2,GSK3B,GNB4,PIK3C2A,GPLD1,CALM1 (includes others),AKT1,PLCB2,MRAS,CALML5,IRS1,RGS16,ELK1,GYS2,IKBKG,PIK3CD,CALCR,KLB,NFKBIB,PLCB3,PRKCI,FGFR4,GRM5,FGFR3,PLCB1,NFATC4,ADRA1B,PIK3R3,IRS2,PRKD3,PLCB4,IKBKB,AKT2,PPP3R2,NFATC3,PRKCA,GYS1,RHOB,PLD2,GNG2,RGS4,PRKCG,IKBKE
Folate Transformations I	0.908	#NUM!	0.444	MTHFD1L,MTHFD2L,SHMT2,MTHFD2
HIF1α Signaling	0.922	#NUM!	0.274	FGFR2,PIK3C2A,AKT1,MMP9,MRAS,MMP12,EGLN3,IRS1,MAPK4,P4HTM,PIK3CD,KLB,ELOC,EDN1,CREBBP,RAP2B,MAPK11,MAPK8,FGFR4,FGFR3,PIK3R3,IRS2,VEGFA,MAPK12,SLC2A1,AKT2,SLC2A5,MMP19,RALA,MMP8,MMP10,MDM2,HRAS,MMP14
IL-9 Signaling	0.925	#NUM!	0.311	FGFR3,FGFR2,PIK3R3,IRS2,PIK3C2A,JAK3,IRS1,IL2RG,PIK3CD,STAT1,TNF,KLB,FGFR4,STAT5B
Systemic Lupus Erythematosus Signaling	0.937	#NUM!	0.261	SNRPB2,FCGR1B,PIK3C2A,LSM14A,FCGR1A,MRAS,HNRNPC,CD22,LSM12,FCGR2C,PRPF39,IL1RN,PIK3CD,KLB,CD80,SNRPA,FGFR4,SNRNP48,CD79A,CD86,PIK3R3,PRPF6,FCGR2A,CD28,IFNA5,IL1A,IL10,IL36G,PRPF31,LYN,FGFR2,AKT1,IRS1,IL36B,RNPC3,IL6,CBL,LSM5,SNRNP200,TNF,SNRPA1,RAP2B,FGFR3,NFATC4,IRS2,PRPF4,BDKRB2,AKT2,SART1,NFATC3,FCGR2B,CD40LG,SNRPF,SNU13,RALA,PRPF40A,EFTUD2,HNRNPA2B1,HRAS,SNRPB,FCGR3A/FCGR3B
Opioid Signaling Pathway	0.948	#NUM!	0.26	CAMK2B,MRAS,RGS11,ARRB2,ELK1,CACNB1,RGS6,PRKAR1B,PRKAR2A,RPS6KA4,CACNG8,OPRK1,CACNA1E,PRKD3,MAPK12,PNOC,OPRL1,PPP3R2,MYC,GRIN2A,CREB5,CACNA2D1,KCNJ5,CACNA2D2,LYN,GSK3B,ATF2,CALM1 (includes others),AKT1,PENK,CALML5,CACNB2,RGS16,GRIN1,GRIN2C,MAPK4,SIGMAR1,CREBBP,RGS9,RAP2B,PRKCI,CLTCL1,GRK6,PLCB1,PDE1B,CACNA1A,RGS12,AKT2,GRK1,GRK5,PRKCA,RALA,AP2A2,SLC12A5,PLD2,CACNA1G,AP2A1,GNG2,RGS4,HRAS,RAC1,RYR2…
Sertoli Cell-Sertoli Cell Junction Signaling	0.956	#NUM!	0.266	TNFRSF1A,MRAS,TUBA1C,ELK1,CLDN16,MAP3K8,PRKAR1B,MAPK11,ACTN4,PRKAR2A,NECTIN1,DLG1,MAPK12,CLDN12,CLDN15,CLDN6,SORBS1,BCAR1,TUBA1B,TUBA4A,MAP3K4,MAP3K15,SPTAN1,GSK3B,ATF2,AFDN,AKT1,ITGA2,MAP3K6,AXIN1,CLDN22,CLDN1,MAGI2,MAP3K13,SPTBN1,EPB41,TNF,ITGB1,MPP6,RAP2B,MAPK8,TGFB3,MAP3K5,CLDN18,AKT2,MAP3K2,RALA,HRAS,RAC1
UVA-Induced MAPK Signaling	0.959	#NUM!	0.279	FGFR2,PIK3C2A,PLCB2,MRAS,IRS1,PARP6,PIK3CD,STAT1,KLB,PLCB3,RAP2B,MAPK11,MAPK8,FGFR4,RPS6KA4,FGFR3,PLCB1,PARP12,EGFR,PIK3R3,IRS2,PLCB4,MAPK12,PLCH1,PRKCA,ZC3HAV1,PARP3,RALA,PLCZ1,SMPD4,HRAS
Gαi Signaling	0.96	#NUM!	0.276	GNB4,MRAS,HTR1F,FPR1,TBXA2R,GRM4,GRM7,PRKAR1B,RAP2B,CCR4,HCAR2,GPR17,PRKAR2A,HTR1A,OPRK1,HTR1D,FPR2,SSTR3,OPRL1,RGS12,NPR3,RALGDS,GABBR2,HRH3,CXCR2,RALA,ADRA2C,GNG2,RGS4,HRAS,SHC1,GRM6,ADORA1,XCR1
Docosahexaenoic Acid (DHA) Signaling	0.964	#NUM!	0.308	FGFR3,FGFR2,GSK3B,PIK3R3,IRS2,APAF1,PIK3C2A,AKT1,IRS1,AKT2,PDPK1,PIK3CD,PNPLA2,KLB,FGFR4,BID
CD40 Signaling	0.972	#NUM!	0.291	FGFR3,FGFR2,TRAF2,PIK3R3,IRS2,PIK3C2A,MAPK12,JAK3,IKBKB,IRS1,MAPKAPK2,IKBKG,PIK3CD,CD40LG,PTGS2,KLB,NFKBIB,MAPK11,TRAF1,MAPK8,FGFR4,ICAM1,IKBKE
Thrombopoietin Signaling	0.981	#NUM!	0.296	FGFR3,FGFR2,PIK3R3,IRS2,PIK3C2A,PRKD3,MRAS,IRS1,MYC,PIK3CD,PRKCA,STAT1,KLB,RALA,RAP2B,PRKCI,FGFR4,STAT5B,HRAS,SHC1,PRKCG
Stearate Biosynthesis I (Animals)	0.991	#NUM!	0.318	SLC27A1,FAM213B,SRD5A3,PPT1,CYP4A11,ELOVL2,THEM4,ACSL6,CYP4A22,ACSL1,ACSBG1,ACSL3,SLC27A3,TBXAS1
Wnt/Ca+ pathway	0.995	#NUM!	0.302	PLCB1,GSK3B,NFATC4,ATF2,PLCB2,WNT5A,PLCB4,AXIN1,PLCH1,PDE6C,FZD4,NFATC3,CREB5,PRKCA,PLCB3,CREBBP,PLCZ1,FZD3,DVL3
Glycogen Degradation III	0.998	#NUM!	0.4	PYGB,TYMP,PGM2L1,MTAP,GAA,PGM3
NAD biosynthesis II (from tryptophan)	0.998	#NUM!	0.4	ABL1,NMNAT2,QPRT,NADSYN1,KMO,KYNU
Telomere Extension by Telomerase	0.998	#NUM!	0.4	PINX1,POT1,HNRNPA1,MRE11,HNRNPA2B1,NBN
Synaptic Long Term Potentiation	0.999	#NUM!	0.278	CAMK2B,ATF2,CALM1 (includes others),PLCB2,MRAS,CALML5,GRIN1,RAPGEF3,GRIN2C,GRIA3,GRM4,PPP1R1A,PLCB3,GRM7,CREBBP,PRKAR1B,RAP2B,PRKCI,GRM5,PPP1R11,PRKAR2A,PLCB1,PRKD3,PLCB4,PPP1CA,PLCH1,PPP3R2,GRIN2A,CREB5,PRKCA,RALA,PLCZ1,HRAS,GRM6,PRKCG
Aryl Hydrocarbon Receptor Signaling	1	#NUM!	0.275	NCOR2,APAF1,TGFB1,RARA,MCM7,CYP1A1,NQO2,CDKN2A,SMARCA4,NQO1,IL6,NFIC,ALDH1A2,TNF,CCNE1,ALDH3B1,RBL1,MAPK8,ALDH8A1,TGFB3,GSTA3,NCOA7,AIP,CDK4,ALDH3B2,CDK2,MYC,CCND1,NFIX,IL1A,NR2F1,TP73,MDM2,TYR,RARG,HSP90AB1,TFDP1,NEDD8,CHEK1
3-phosphoinositide Degradation	1.01	#NUM!	0.272	NUDT1,NUDT3,DUSP8,MTMR7,PPFIA2,PTPA,PPP1R1C,DOT1L,PPP2R3A,INPPL1,STYXL1,PRUNE1,TNS3,PPP1R1A,INPP5E,SYNJ2,SIRPA,PTPN20,PXYLP1,PPP2R5B,PTPRM,MTMR1,PTPMT1,CDC25A,PPP1CA,PTPRO,DUSP27,DUSP2,MTMR8,PTPRJ,ACP1,PTPN12,RNGTT,PPP2R5D,CA3,NUDT4,INPP4B,PPFIA3,PPFIA4,PTPN7,PPP5C,CDC25B,PGAM5
PPARα/RXRα Activation	1.02	#NUM!	0.269	NCOR2,ACADL,IL1RL1,TGFB1,PLCB2,PRKAA1,MRAS,ADIPOR1,CYP2C19,IKBKG,PPARGC1A,NCOA6,NFKBIB,PRKAR1B,PRKAR2A,SLC27A1,PLCB4,IKBKB,CPT1B,CLOCK,PLCH1,IL18RAP,LPL,STAT5B,ACVR1,IKBKE,IRS1,IL6,ADIPOQ,IL1R1,IL1RAP,PLCB3,CREBBP,RAP2B,MAPK8,CHD5,PLCB1,TGFB3,MAP4K4,ITGB5,AIP,MED24,PRKCA,RALA,AP2A2,NR2F1,PLCZ1,HSP90AB1,HRAS,SHC1
ErbB4 Signaling	1.02	#NUM!	0.295	FGFR3,FGFR2,APH1B,PIK3R3,IRS2,PIK3C2A,AKT1,PRKD3,MRAS,IRS1,NRG2,ADAM17,PDPK1,PIK3CD,PRKCA,KLB,RALA,RAP2B,PRKCI,FGFR4,HRAS,SHC1,PRKCG
Nitric Oxide Signaling in the Cardiovascular System	1.04	#NUM!	0.283	FGFR2,ATP2A3,PIK3C2A,CALM1 (includes others),AKT1,PRKAA1,CALML5,IRS1,GUCY2F,PIK3CD,KLB,PRKAR1B,PRKCI,FGFR4,PRKAR2A,FGFR3,CACNA1E,PIK3R3,IRS2,FLT4,PRKD3,VEGFA,PDE1B,BDKRB2,ATP2A2,CACNA1A,AKT2,PRKCA,ARG2,HSP90AB1,RYR2,PRKCG
Bupropion Degradation	1.04	#NUM!	0.36	CYP19A1,CYP2B6,CYP2U1,CYP4F8,CYP1A1,CYP2F1,CYP2C19,CYP2S1,CYP2D6
PKCθ Signaling in T Lymphocytes	1.05	#NUM!	0.273	CAMK2B,FGFR2,PIK3C2A,MRAS,MAP3K6,IRS1,CACNB2,MAP3K13,IKBKG,PIK3CD,CACNB1,MAP3K8,KLB,NFKBIB,CD80,RAP2B,MAPK8,FGFR4,CD86,ZAP70,VAV3,FGFR3,NFATC4,GRAP2,CACNG8,CACNA1E,PIK3R3,MAP3K5,IRS2,IKBKB,CACNA1A,PPP3R2,VAV2,NFATC3,CD28,MAP3K2,RALA,CACNA2D1,CACNA1G,MAP3K4,CACNA2D2,HRAS,MAP3K15,RAC1,IKBKE
Salvage Pathways of Pyrimidine Ribonucleotides	1.05	#NUM!	0.289	POMK,NEK2,DMPK,AK9,PRKAA1,G6PC,MAP3K6,UPP2,NME4,PAK5,DYRK1A,CSNK1D,UCKL1,MAP3K8,MAPK8,MAK,GRK6,PAK2,CDK4,DAPK1,CDK2,AKT2,GRK5,PIM1,ADPGK,APOBEC3F,CDADC1,CMPK2
IL-3 Signaling	1.06	#NUM!	0.292	FGFR2,PIK3C2A,AKT1,MRAS,IRS1,ELK1,PIK3CD,STAT1,KLB,RAP2B,PRKCI,FGFR4,FGFR3,PIK3R3,IRS2,PRKD3,CSF2RB,AKT2,PPP3R2,PRKCA,RALA,STAT5B,HRAS,RAC1,SHC1,PRKCG
Agranulocyte Adhesion and Diapedesis	1.06	#NUM!	0.269	TNFRSF1A,CCL20,CLDN16,IL1RN,MYL1,CXCL1,CXCL16,MYH7,MYH2,MADCAM1,CLDN12,MYL6B,CLDN15,CLDN6,CXCL17,XCL2,CXCR2,SELPLG,IL1A,MMP8,CXCL3,CD34,IL36G,CCL4L1/CCL4L2,MMP9,MMP12,ITGA2,IL36B,CCL16,CLDN22,CLDN1,SELE,GLG1,FN1,IL1R1,TNF,ITGB1,CXCL5,CCL3,CCL24,CLDN18,CCL1,MYH10,MYH6,RDX,MYL6,CCL25,MMP19,MMP10,XCL1,ICAM1,MMP14
CCR3 Signaling in Eosinophils	1.08	#NUM!	0.279	PLA2G2D,FGFR2,PLA2G4E,GNB4,PIK3C2A,CALM1 (includes others),PLCB2,MRAS,CALML5,IRS1,PLA2G5,PAK5,PIK3CD,KLB,PLCB3,RAP2B,MAPK11,PRKCI,FGFR4,FGFR3,PLCB1,PAK2,PIK3R3,IRS2,PRKD3,PLCB4,MAPK12,CCL24,PLA2G4C,PRKCA,PAK6,RALA,PLA2G12A,PLA2G12B,GNG2,HRAS,RAC1,PRKCG
Phagosome Formation	1.08	#NUM!	0.28	FGFR2,FCGR1B,PIK3C2A,PLCB2,FCGR1A,ITGA2,IRS1,INPPL1,FCGR2C,FN1,PIK3CD,ITGB1,KLB,PLCB3,MARCO,PRKCI,FGFR4,TLR2,FGFR3,PLCB1,PIK3R3,IRS2,PRKD3,PLCB4,ITGAX,PLCH1,FCGR2A,FCAR,FCGR2B,PRKCA,RHOB,PLCZ1,CR1,CLEC7A,PRKCG,FCGR3A/FCGR3B,PLA2R1
Airway Pathology in Chronic Obstructive Pulmonary Disease	1.08	#NUM!	0.5	MMP9,TNF,MMP8,CXCL3
Histidine Degradation III	1.08	#NUM!	0.5	MTHFD1L,MTHFD2L,UROC1,MTHFD2
Ephrin B Signaling	1.08	#NUM!	0.301	EFNB1,GNB4,ITSN1,EPHB6,EPHB3,EPHB4,MRAS,GNA12,PXN,AXIN1,PTK2,CBL,EPHB1,VAV2,ACP1,NCK2,GNG2,HRAS,RAC1,KALRN,EFNB3,VAV3
Actin Cytoskeleton Signaling	1.08	#NUM!	0.266	PIK3C2A,MRAS,PAK5,IQGAP3,PIK3CD,ARHGEF6,MYL1,PIP4K2B,KLB,FGFR4,ACTN4,MYH7,FGF12,PIK3R3,MYH2,MYL6B,PTK2,PIP4K2A,VAV2,SSH1,EGF,PAK6,BCAR1,FGFR2,FGF1,ACTR2,ITGA2,ARHGEF12,GNA12,IRS1,PDGFB,FGF23,DOCK1,FN1,ARHGEF7,ITGB1,TRIO,RAP2B,CYFIP2,ARHGEF4,VAV3,FGFR3,DIAPH1,PAK2,IRS2,SLC9A1,ARHGAP35,PXN,FGF7,MYH10,ABI2,MYH6,RDX,BAIAP2,MYL6,FGD3,RALA,SSH2,HRAS,RAC1,SHC1,TMSB10/TMSB4X
tRNA Charging	1.08	#NUM!	0.333	CARS2,YARS,TARSL2,TARS2,GARS,AARS,TARS,MARS,CARS,LARS,KARS,VARS,EARS2
Endoplasmic Reticulum Stress Pathway	1.1	#NUM!	0.381	EIF2S1,TRAF2,MAP3K5,MBTPS2,DDIT3,MAPK8,ATF6,ERN1
Folate Polyglutamylation	1.1	#NUM!	0.6	MTHFD1L,SHMT2,FPGS
Serine Biosynthesis	1.1	#NUM!	0.6	PSAT1,PSPH,UBAC2
Purine Nucleotides De Novo Biosynthesis II	1.1	#NUM!	0.455	ADSL,IMPDH2,GART,PAICS,PFAS
Melanoma Signaling	1.11	#NUM!	0.311	FGFR3,FGFR2,PIK3R3,CDK4,IRS2,PIK3C2A,AKT1,MRAS,CDKN2A,IRS1,AKT2,PIK3CD,CCND1,KLB,RALA,MDM2,RAP2B,FGFR4,HRAS
Human Embryonic Stem Cell Pluripotency	1.12	#NUM!	0.28	FGFR2,GSK3B,PIK3C2A,TGFB1,AKT1,WNT5A,MRAS,SMAD6,AXIN1,KLK3,IRS1,PDGFB,SPHK1,TCF7L1,INHBA,PIK3CD,SMAD7,WNT2,KLB,NTRK3,TCF7L2,FZD3,NTRK2,FGFR4,NTF4,BDNF,FGFR3,TGFB3,PIK3R3,IRS2,PDGFRA,LEF1,WNT7B,TDGF1,AKT2,FZD4,PDPK1,BMP1,HNF1A,ACVR1
GNRH Signaling	1.12	#NUM!	0.275	CAMK2B,ATF2,CALM1 (includes others),PLCB2,MRAS,CALML5,MAP3K6,CACNB2,MAP3K13,PAK5,ELK1,CACNB1,MAP3K8,PLCB3,CREBBP,PRKAR1B,RAP2B,MAPK11,MAPK8,PRKCI,PRKAR2A,PLCB1,CACNG8,PAK2,EGFR,CACNA1E,MAP3K5,PRKD3,PLCB4,MAPK12,PXN,CACNA1A,PTK2,CREB5,PRKCA,PAK6,MAP3K2,RALA,CACNA2D1,CACNA1G,GNG2,MAP3K4,CACNA2D2,HRAS,MAP3K15,RAC1,PRKCG
Role of BRCA1 in DNA Damage Response	1.12	#NUM!	0.3	E2F6,FANCC,SMARCD1,MLH1,SMARCA4,BARD1,FANCM,MRE11,E2F3,SMARCC1,FANCF,NBN,E2F4,TOPBP1,FANCD2,STAT1,ARID2,FANCA,RPA1,FANCG,RBL1,PHF10,ARID1A,CHEK1
Role of CHK Proteins in Cell Cycle Checkpoint Control	1.13	#NUM!	0.316	E2F6,PPP2R5B,PTPA,CDC25A,CDK2,CLSPN,PPP2R3A,PPP2R2C,MRE11,E2F3,RAD1,PPP2R5C,NBN,E2F4,RPA1,PPP2R5D,PPP2R2B,CHEK1
IL-8 Signaling	1.13	#NUM!	0.271	AZU1,PIK3C2A,PLCB2,MRAS,ARRB2,IKBKG,PIK3CD,KLB,NFKBIB,CXCL1,ANGPT1,FGFR4,EGFR,PIK3R3,PRKD3,VEGFA,MAPK12,IKBKB,PTK2,EGF,CCND1,RHOB,CXCR2,CYBB,IKBKE,FGFR2,GNB4,GPLD1,AKT1,MMP9,GNA12,IRS1,ITGB3,RAP2B,MAPK8,PRKCI,EIF4EBP1,FGFR3,PAK2,MAP4K4,ITGB5,IRS2,FLT4,ITGAX,NOX4,AKT2,PRKCA,PTGS2,RALA,PLD2,GNG2,ICAM1,HRAS,RAC1,PRKCG
DNA Double-Strand Break Repair by Non-Homologous End Joining	1.13	#NUM!	0.429	LIG3,XRCC1,MRE11,XRCC4,PRKDC,NBN
Breast Cancer Regulation by Stathmin1	1.13	#NUM!	0.27	CAMK2B,E2F6,PIK3C2A,PLCB2,PTPA,MRAS,TUBA1C,E2F3,PPP2R5C,PIK3CD,ARHGEF6,KLB,PRKAR1B,FGFR4,PRKAR2A,PIK3R3,ARHGEF10,PRKD3,RB1CC1,PLCB4,PPP2R2C,ARHGEF2,PPP2R5D,TUBA1B,TUBA4A,ARHGEF9,FGFR2,ARHGEF15,GNB4,CALM1 (includes others),ARHGEF12,CALML5,IRS1,PPP2R3A,E2F4,ARHGEF7,CCNE1,PLCB3,RAP2B,PRKCI,ARHGEF4,PPP1R11,FGFR3,PLCB1,PPP2R5B,IRS2,PPP1CA,CDK2,STMN1,PRKCA,RALA,PPP2R2B,GNG2,HRAS,RAC1,SHC1,PRKCG
IL-22 Signaling	1.15	#NUM!	0.375	AKT1,STAT1,IL22,MAPK12,IL22RA2,MAPK11,MAPK8,STAT5B,AKT2
D-myo-inositol-5-phosphate Metabolism	1.15	#NUM!	0.278	NUDT1,NUDT3,DUSP8,MTMR7,PLCB2,PPFIA2,PTPA,PPP1R1C,DOT1L,PPP2R3A,STYXL1,PRUNE1,TNS3,PIP4K2B,PPP1R1A,PLCB3,SIRPA,PTPN20,PXYLP1,PLCB1,PPP2R5B,PTPRM,PLCB4,CDC25A,PPP1CA,PTPRO,DUSP27,DUSP2,PLCH1,MTMR8,PIP4K2A,PTPRJ,ACP1,PTPN12,RNGTT,PPP2R5D,CA3,NUDT4,PLCZ1,PPFIA3,PPFIA4,PTPN7,PPP5C,CDC25B,PGAM5
Epithelial Adherens Junction Signaling	1.15	#NUM!	0.28	CDH2,FGF1,ACTR2,SSX2IP,AFDN,AKT1,MRAS,LMO7,MAGI2,TCF7L1,TUBA1C,NOTCH2,MYL1,MET,TCF7L2,RAP2B,ACTN4,MYH7,EGFR,NECTIN1,PTPRM,MYH2,LEF1,FER,MYL6B,MYH10,MYH6,AKT2,VAV2,BAIAP2,MYL6,EGF,SORBS1,RALA,HNF1A,TUBA1B,TUBA4A,HGF,HRAS,ACVR1,RAC1,NOTCH3
Adipogenesis pathway	1.16	#NUM!	0.284	FGFR2,FGF1,TGFB1,AKT1,HDAC8,TNFRSF1A,WNT5A,PER2,SIN3B,FBXW7,TNF,DDIT3,FZD3,FGFR4,HDAC4,HDAC11,HDAC1,FGFR3,HDAC5,NFATC4,HDAC2,PLIN1,RBP1,ATG7,CLOCK,KLF3,HDAC7,FZD4,SMAD9,KAT6A,EZH2,KDM1A,HDAC6,CTBP2,ZNF423,SOX9,LPL,STAT5B
CREB Signaling in Neurons	1.17	#NUM!	0.271	CAMK2B,PIK3C2A,PLCB2,MRAS,POLR2F,ELK1,PIK3CD,CACNB1,GRM4,POLR2J,KLB,PRKAR1B,FGFR4,POLR2J2/POLR2J3,PRKAR2A,CACNG8,CACNA1E,PIK3R3,PRKD3,PLCB4,PLCH1,GRIN2A,CREB5,CACNA2D1,CACNA2D2,GRM6,FGFR2,ATF2,GNB4,CALM1 (includes others),AKT1,CALML5,GRID1,GNA12,IRS1,CACNB2,GRIN1,GRIN2C,GRIA3,GRIK4,PLCB3,GRM7,CREBBP,RAP2B,PRKCI,GRM5,FGFR3,PLCB1,IRS2,CACNA1A,AKT2,PRKCA,RALA,CACNA1G,PLCZ1,GNG2,HRAS,SHC1,PRKCG
Dermatan Sulfate Degradation (Metazoa)	1.17	#NUM!	0.412	CEMIP2,HEXDC,GM2A,IDUA,SPAM1,IDS,HEXA
SAPK/JNK Signaling	1.17	#NUM!	0.291	FGFR2,TRAF2,ATF2,DUSP8,PIK3C2A,MRAS,GNA12,IRS1,MAP3K13,ELK1,PIK3CD,KLB,RAP2B,MAPK8,FGFR4,FGFR3,MAP4K4,PIK3R3,MAP3K5,IRS2,MAPK12,MAPK8IP2,MAPK8IP3,NFATC3,DAXX,MAP3K2,RALA,GNG2,MAP3K4,HRAS,RAC1,SHC1
Agrin Interactions at Neuromuscular Junction	1.18	#NUM!	0.307	PAK2,ITGAL,EGFR,PKLR,MRAS,MAPK12,ITGA2,PXN,RAPSN,NRG2,PTK2,PAK5,ARHGEF6,ARHGEF7,PAK6,ITGB1,RALA,ERBB2,ITGB3,RAP2B,MAPK8,HRAS,RAC1
TR/RXR Activation	1.19	#NUM!	0.296	NCOR2,FGFR2,PIK3C2A,AKT1,G6PC,IRS1,SCARB1,SREBF2,SLC16A3,PIK3CD,PPARGC1A,NCOA6,SYT12,KLB,FGFR4,FGFR3,PIK3R3,IRS2,NXPH2,DIO3,SLC2A1,TBL1Y,AKT2,TSHB,MDM2,TRH,AKR1C1/AKR1C2,ACACA,THRB
Protein Kinase A Signaling	1.19	#NUM!	0.259	CAMK2B,ADD1,PTPRB,PLCB2,ADD2,PDE6C,ANAPC5,MYL1,PGP,NFKBIB,PRKAR1B,PRKAR2A,ANAPC2,MYH2,YWHAG,MYL6B,PTK2,DUSP2,ANAPC11,PLCH1,ACP1,PTPN12,ENPP6,HNF1A,PTPN7,ATF2,AKAP10,ANAPC4,GNB4,CALM1 (includes others),PDE4A,HIST1H1E,PDE4B,HIST1H1D,PYGB,DCC,PLCB3,CREBBP,TCF7L2,TNNI3,PRKCI,AKAP11,PPP1R11,GDPD1,PTPN9,EYA1,PDE1B,PTPRO,DUSP22,PTPRJ,UBASH3B,GRK1,MYL6,PTPRK,PRKCA,PTGS2,PTPRE,PLCZ1,GNG2,CDC23,PRKCG,DUSP8…
Neuroinflammation Signaling Pathway	1.19	#NUM!	0.264	AGER,PIK3C2A,TGFB1,TNFRSF1A,JAK3,KLK3,IKBKG,GABRA4,PIK3CD,HMGB1,KLB,CD80,MAPK11,FGFR4,BIRC8,BDNF,BACE1,GABRE,TLR2,CD86,APH1B,PIK3R3,MAPK12,BIRC5,IKBKB,GABRB2,GABRB3,IL34,GABRA2,PPP3R2,PLA2G4C,SOD2,GABBR2,IFNA5,GRIN2A,CREB5,KCNJ5,IL10,CALB1,CYBB,ACVR1,IKBKE,PLA2G2D,FGFR2,GSK3B,PLA2G4E,ATF2,GLUL,AKT1,MMP9,GABRP,IRS1,IL6,PLA2G5,GRIN1,GRIN2C,MAPK4,IL1R1,STAT1,TNF,CREBBP,SLC1A3,MAPK8,SLC6A1,FGFR3,NFAT…
fMLP Signaling in Neutrophils	1.2	#NUM!	0.287	FGFR2,ACTR2,GNB4,PIK3C2A,CALM1 (includes others),PLCB2,MRAS,CALML5,IRS1,FPR1,ELK1,IKBKG,PIK3CD,KLB,NFKBIB,PLCB3,RAP2B,PRKCI,FGFR4,FGFR3,PLCB1,NFATC4,PIK3R3,IRS2,PRKD3,PLCB4,FPR2,NOX4,PPP3R2,NFATC3,PRKCA,RALA,GNG2,CYBB,HRAS,RAC1,PRKCG
Phospholipase C Signaling	1.21	#NUM!	0.269	PEBP1,PLCB2,HDAC8,MRAS,FCGR2C,ARHGEF6,MYL1,HDAC11,CD79A,HDAC1,ZAP70,HDAC5,GRAP2,ARHGEF10,PRKD3,PLCB4,MYL6B,FCGR2A,PPP3R2,PLA2G4C,CREB5,ARHGEF2,RHOB,ARHGEF9,LYN,PLA2G2D,ARHGEF15,PLA2G4E,ATF2,GNB4,GPLD1,CALM1 (includes others),ITGA2,ARHGEF12,CALML5,PLA2G5,RAPGEF3,ARHGEF7,ITGB1,PLCB3,CREBBP,RAP2B,PRKCI,MEF2B,HDAC4,ARHGEF4,PLCB1,NFATC4,HDAC2,BORCS8-MEF2B,RALGDS,HDAC7,NFATC3,MYL6,FCGR2B,HDAC6,PRKCA,RA…
IL-15 Signaling	1.22	#NUM!	0.305	FGFR2,PIK3C2A,AKT1,MRAS,JAK3,IRS1,IL6,IL15RA,IL2RG,PIK3CD,TNF,KLB,RAP2B,MAPK11,FGFR4,FGFR3,PIK3R3,IRS2,MAPK12,PTK2,AKT2,RALA,STAT5B,HRAS,SHC1
Endothelin-1 Signaling	1.23	#NUM!	0.276	EDNRA,PAFAH1B1,PIK3C2A,PLCB2,MRAS,PIK3CD,KLB,EDN1,MAPK11,FGFR4,PLB1,PIK3R3,PRKD3,PLCB4,MAPK12,PLCH1,PLA2G4C,MYC,LCAT,PLA2G2D,FGFR2,PLA2G4E,GPLD1,GNA12,IRS1,SHF,PLA2G5,MAPK4,GUCY2F,PLCB3,RAP2B,MAPK8,PRKCI,PAFAH1B3,CASP2,CASP4,ECE2,FGFR3,PLCB1,PAFAH1B2,IRS2,PRKCA,PTGS2,RALA,PLD2,PLA2G12A,PLA2G12B,PLCZ1,HRAS,SHC1,CASP8,PRKCG,PLA2G2C,PLA2R1
FLT3 Signaling in Hematopoietic Progenitor Cells	1.25	#NUM!	0.301	FGFR2,ATF2,PIK3C2A,AKT1,MRAS,IRS1,CBL,ELK1,PIK3CD,STAT1,KLB,CREBBP,RAP2B,MAPK11,FGFR4,EIF4EBP1,RPS6KA4,FGFR3,PIK3R3,IRS2,MAPK12,AKT2,PDPK1,CREB5,RALA,STAT5B,HRAS,SHC1
LPS-stimulated MAPK Signaling	1.25	#NUM!	0.301	FGFR2,ATF2,PIK3C2A,MRAS,IRS1,ELK1,IKBKG,PIK3CD,KLB,NFKBIB,RAP2B,MAPK11,MAPK8,PRKCI,FGFR4,FGFR3,PIK3R3,MAP3K5,IRS2,PRKD3,MAPK12,IKBKB,PRKCA,RALA,HRAS,RAC1,PRKCG,IKBKE
Neuregulin Signaling	1.25	#NUM!	0.301	AKT1,MRAS,ITGA2,NRG2,ELK1,AREG,ADAM17,ITGB1,ERBB2,RAP2B,PRKCI,RPS6,EGFR,PIK3R3,PRKD3,AKT2,GRB7,EGF,MYC,PDPK1,CDK5R1,PRKCA,RALA,HSP90AB1,STAT5B,HRAS,SHC1,PRKCG
Virus Entry via Endocytic Pathways	1.26	#NUM!	0.293	FGFR2,ITGAL,PIK3C2A,MRAS,ITGA2,IRS1,AP1S2,DNM1,PIK3CD,ITGB1,KLB,ITGB3,RAP2B,PRKCI,FGFR4,CLTCL1,CXADR,AP1G1,FGFR3,ITGB5,PIK3R3,IRS2,ITSN1,PRKD3,AP1M1,ABL1,PRKCA,RALA,AP2A2,AP2A1,HRAS,RAC1,ITGB4,PRKCG
Mouse Embryonic Stem Cell Pluripotency	1.26	#NUM!	0.295	FGFR2,GSK3B,PIK3C2A,AKT1,MRAS,JAK3,AXIN1,IRS1,TCF7L1,PIK3CD,ID4,KLB,CREBBP,TCF7L2,RAP2B,MAPK11,FZD3,FGFR4,DVL3,FGFR3,PIK3R3,IRS2,LEF1,MAPK12,AKT2,TBXT,IL6ST,FZD4,SMAD9,MYC,RALA,HNF1A,HRAS
Fatty Acid Activation	1.29	#NUM!	0.462	SLC27A1,ACSL1,ACSBG1,ACSL3,SLC27A3,ACSL6
Leukotriene Biosynthesis	1.29	#NUM!	0.462	GGT2/LOC102724197,GGT7,GGT5,GGT1,DPEP1,ALOX5
Role of IL-17A in Psoriasis	1.29	#NUM!	0.462	CXCL1,CCL20,DEFB4A/DEFB4B,CXCL3,CXCL5,IL17RC
Cardiolipin Biosynthesis II	1.29	#NUM!	1	PTPMT1,PGS1
L-DOPA Degradation	1.29	#NUM!	1	COMT,LRTOMT
NAD Biosynthesis from 2-amino-3-carboxymuconate Semialdehyde	1.3	#NUM!	0.571	ABL1,NMNAT2,QPRT,NADSYN1
Pentose Phosphate Pathway (Non-oxidative Branch)	1.3	#NUM!	0.571	TKT,RPE,TKTL1,TKTL2
Superpathway of Serine and Glycine Biosynthesis I	1.3	#NUM!	0.571	PSAT1,PSPH,UBAC2,SHMT2
Apelin Liver Signaling Pathway	1.3	#NUM!	0.385	GSK3B,COL10A1,TNF,MAPK12,EDN1,IRS1,COL2A1,COL1A1,MAPK8,COL18A1
Factors Promoting Cardiogenesis in Vertebrates	1.3	#NUM!	0.304	GSK3B,ATF2,TGFB1,AXIN1,TCF7L1,CCNE1,LRP6,LRP1,TCF7L2,FZD3,PRKCI,CDC6,NPPA,TGFB3,MYH7,PRKD3,LEF1,TBX5,CDK2,NOX4,TDGF1,FZD4,SMAD9,PRKCA,BMP1,HNF1A,ACVR1,PRKCG
Production of Nitric Oxide and Reactive Oxygen Species in Macrophages	1.3	#NUM!	0.278	PIK3C2A,TNFRSF1A,PTPA,JAK3,PPP2R5C,IKBKG,PIK3CD,MAP3K8,KLB,NFKBIB,MAPK11,FGFR4,TLR2,PIK3R3,PRKD3,MAPK12,IKBKB,PPP2R2C,RHOB,ARG2,PPP2R5D,MAP3K4,CYBB,MAP3K15,IKBKE,FGFR2,AKT1,MAP3K6,IRS1,PPP2R3A,MAP3K13,STAT1,TNF,CREBBP,MAPK8,PRKCI,SIRPA,APOL1,PPP1R11,FGFR3,PPP2R5B,MAP3K5,IRS2,ORM2,PPP1CA,AKT2,PRKCA,ORM1,MAP3K2,SERPINA1,PPP2R2B,APOE,RAC1,PRKCG
T Cell Receptor Signaling	1.31	#NUM!	0.296	FGFR2,PIK3C2A,CALM1 (includes others),MRAS,CALML5,IRS1,CBL,CTLA4,ELK1,IKBKG,CD8A,PIK3CD,KLB,RAP2B,MAPK8,FGFR4,ZAP70,VAV3,FGFR3,NFATC4,GRAP2,PAG1,PIK3R3,IRS2,IKBKB,PPP3R2,VAV2,NFATC3,CD28,RALA,HRAS,RAC1,PTPN7,IKBKE
IGF-1 Signaling	1.31	#NUM!	0.297	GRB10,FGFR2,SOCS5,PIK3C2A,AKT1,MRAS,CSNK2A2,IRS1,ELK1,PIK3CD,KLB,PRKAR1B,RAP2B,MAPK8,PRKCI,FGFR4,YWHAB,PRKAR2A,FGFR3,PIK3R3,IRS2,YWHAG,PXN,IGFBP2,PTK2,AKT2,IGF1R,PDPK1,IGFBP7,RALA,HRAS,CSNK2A1,SHC1
Role of IL-17A in Arthritis	1.32	#NUM!	0.319	FGFR3,FGFR2,ATF2,PIK3R3,IRS2,PIK3C2A,MAPK12,CCL20,IRS1,MAPKAPK2,IKBKG,PIK3CD,PTGS2,KLB,NFKBIB,CXCL1,CXCL3,MAPK11,MAPK8,FGFR4,CXCL5,IL17RC
Cholecystokinin/Gastrin-mediated Signaling	1.32	#NUM!	0.299	ATF2,PLCB2,MRAS,GNA12,IL36B,ELK1,IL1RN,TNF,PLCB3,RAP2B,MAPK8,PRKCI,MEF2B,GAST,PLCB1,EGFR,PRKD3,PLCB4,MAPK12,PXN,BORCS8-MEF2B,PTK2,PRKCA,PTGS2,RHOB,RALA,IL1A,BCAR1,IL36G,HRAS,SHC1,PRKCG
Ceramide Signaling	1.34	#NUM!	0.303	FGFR2,PIK3C2A,AKT1,TNFRSF1A,PTPA,MRAS,IRS1,PPP2R3A,SPHK1,NSMAF,PPP2R5C,PIK3CD,TNF,SPHK2,KLB,RAP2B,MAPK8,FGFR4,FGFR3,PPP2R5B,PIK3R3,IRS2,PPP2R2C,AKT2,CERK,RALA,PPP2R5D,PPP2R2B,SMPD4,HRAS
Netrin Signaling	1.34	#NUM!	0.323	NFATC4,CACNG8,CACNA1E,CACNB2,ABLIM2,UNC5A,CACNA1A,ENAH,PPP3R2,NFATC3,CACNB1,NCK2,DCC,CACNA2D1,CACNA1G,PRKAR1B,CACNA2D2,UNC5D,RAC1,RYR2,PRKAR2A
Role of p14/p19ARF in Tumor Suppression	1.35	#NUM!	0.349	FGFR3,FGFR2,PIK3R3,IRS2,PIK3C2A,UBTF,CDKN2A,IRS1,PIK3CD,NPM3,KLB,MDM2,FGFR4,RAC1,NPM1
FGF Signaling	1.36	#NUM!	0.308	FGFR2,ATF2,FGF1,PIK3C2A,AKT1,IRS1,FGF23,MAPKAPK2,PIK3CD,KLB,MET,CREBBP,MAPK11,MAPK8,FGFR4,FGFR3,FGF12,PIK3R3,MAP3K5,IRS2,MAPK12,FGF7,AKT2,CREB5,PRKCA,HGF,HRAS,RAC1
IL-17 Signaling	1.36	#NUM!	0.308	FGFR2,GSK3B,ATF2,PIK3C2A,AKT1,MRAS,IRS1,IL6,ELK1,MAPKAPK2,PIK3CD,KLB,CXCL1,RAP2B,MAPK11,MAPK8,FGFR4,CXCL5,FGFR3,PIK3R3,IRS2,MAPK12,AKT2,PTGS2,RALA,DEFB4A/DEFB4B,HRAS,IL17RC
Ovarian Cancer Signaling	1.36	#NUM!	0.289	FGFR2,GSK3B,EDNRA,PIK3C2A,AKT1,MMP9,WNT5A,MRAS,AXIN1,CDKN2A,IRS1,TCF7L1,PIK3CD,WNT2,KLB,EDN1,PRKAR1B,TCF7L2,RAP2B,PA2G4,FZD3,FGFR4,PRKAR2A,FGFR3,EGFR,PIK3R3,CDK4,IRS2,VEGFA,LEF1,WNT7B,MLH1,AKT2,CD44,FZD4,ABL1,EGF,CCND1,PTGS2,RALA,HNF1A,TFDP1,HRAS
Cell Cycle: G2/M DNA Damage Checkpoint Regulation	1.36	#NUM!	0.34	TOP2A,CCNB3,YWHAG,AURKA,PTPMT1,TRIP12,CDKN2A,BTRC,WEE1,ABL1,MDM2,HIPK2,PRKDC,YWHAB,CDC25B,CHEK1,MDM4
Erythropoietin Signaling	1.37	#NUM!	0.31	FGFR2,PIK3C2A,AKT1,MRAS,IRS1,CBL,ELK1,IKBKG,PIK3CD,KLB,NFKBIB,RAP2B,PRKCI,FGFR4,FGFR3,PIK3R3,IRS2,PRKD3,AKT2,EPOR,PDPK1,PRKCA,RALA,STAT5B,HRAS,SHC1,PRKCG
Apelin Cardiac Fibroblast Signaling Pathway	1.38	#NUM!	0.409	TGFB3,TGFB1,AKT1,ACE2,PRKAA1,SPHK1,SERPINE1,IL6,AKT2
Neurotrophin/TRK Signaling	1.38	#NUM!	0.313	FGFR2,ATF2,PIK3C2A,AKT1,MRAS,KLK3,IRS1,PIK3CD,KLB,NTRK3,CREBBP,RAP2B,MAPK8,NTRK2,FGFR4,NTF4,BDNF,FGFR3,PIK3R3,MAP3K5,IRS2,PDPK1,CREB5,RALA,HRAS,SHC1
4-1BB Signaling in T Lymphocytes	1.39	#NUM!	0.375	IKBKG,TRAF2,ATF2,MAP3K5,MAPK12,NFKBIB,IKBKB,MAPK11,TNFRSF9,TRAF1,MAPK8,IKBKE
Acute Myeloid Leukemia Signaling	1.39	#NUM!	0.306	FGFR2,PML,PIK3C2A,AKT1,RARA,MRAS,CSF3R,IRS1,TCF7L1,PIK3CD,KLB,RUNX1,KITLG,TCF7L2,RAP2B,FGFR4,EIF4EBP1,FGFR3,PIK3R3,IRS2,LEF1,CSF2RB,AKT2,MYC,CCND1,PIM1,RALA,HNF1A,STAT5B,HRAS
Thyroid Cancer Signaling	1.4	#NUM!	0.348	MRAS,LEF1,KLK3,TCF7L1,MYC,CCND1,RALA,HNF1A,NTRK3,TCF7L2,RAP2B,NTRK2,NTF4,HRAS,BDNF,SHC1
VEGF Family Ligand-Receptor Interactions	1.4	#NUM!	0.309	PLA2G2D,FGFR2,PLA2G4E,PIK3C2A,AKT1,NRP2,MRAS,IRS1,PLA2G5,PIK3CD,KLB,RAP2B,PRKCI,FGFR4,FGFR3,PIK3R3,IRS2,FLT4,PRKD3,VEGFA,AKT2,PLA2G4C,PRKCA,RALA,PLA2G12A,PLA2G12B,HRAS,SHC1,PRKCG
Apelin Cardiomyocyte Signaling Pathway	1.41	#NUM!	0.301	FGFR2,ATP2A3,PIK3C2A,TGFB1,AKT1,PLCB2,IRS1,MAPK4,PIK3CD,MYL1,KLB,PLCB3,MAPK11,SLC9A5,MAPK8,PRKCI,FGFR4,FGFR3,PLCB1,PIK3R3,IRS2,PRKD3,PLCB4,SLC9A1,MAPK12,MYL6B,ATP2A2,PLCH1,AKT2,MYL6,SLC8A2,PRKCA,PLCZ1,PRKCG
CD27 Signaling in Lymphocytes	1.41	#NUM!	0.34	TRAF2,SIVA1,MAP3K5,APAF1,MAPK12,MAP3K6,IKBKB,MAP3K13,IKBKG,MAP3K2,MAP3K8,NFKBIB,MAPK8,MAP3K4,BID,MAP3K15,CASP8,IKBKE
ErbB2-ErbB3 Signaling	1.41	#NUM!	0.32	FGFR3,FGFR2,GSK3B,PIK3R3,IRS2,PIK3C2A,AKT1,MRAS,JAK3,IRS1,NRG2,ELK1,MYC,PDPK1,PIK3CD,CCND1,KLB,RALA,ERBB2,RAP2B,FGFR4,STAT5B,HRAS,SHC1
Dendritic Cell Maturation	1.42	#NUM!	0.282	FCGR1B,PIK3C2A,PLCB2,FCGR1A,TNFRSF1A,COL1A1,FCGR2C,IKBKG,IL1RN,PIK3CD,RELB,KLB,NFKBIB,CD80,MAPK11,FGFR4,TLR2,CD86,FSCN3,PIK3R3,IL32,PLCB4,MAPK12,IKBKB,PLCH1,FCGR2A,IFNA5,CREB5,IL1A,IL10,IL36G,IKBKE,FGFR2,ATF2,AKT1,IRS1,IL36B,IL6,STAT1,TNF,PLCB3,CREBBP,MAPK8,FGFR3,PLCB1,COL10A1,IRS2,AKT2,COL18A1,FCGR2B,CD40LG,COL2A1,PLCZ1,ICAM1,FCGR3A/FCGR3B
α-tocopherol Degradation	1.42	#NUM!	0.75	CYP4F3,CYP4A11,CYP4F2
Estrogen-Dependent Breast Cancer Signaling	1.43	#NUM!	0.314	FGFR2,ATF2,PIK3C2A,AKT1,HSD17B1,MRAS,IRS1,ELK1,PIK3CD,KLB,HSD17B13,CREBBP,RAP2B,FGFR4,FGFR3,EGFR,PIK3R3,IRS2,AKT2,IGF1R,HSD17B14,CYP19A1,CREB5,CCND1,RALA,STAT5B,HRAS
ERK5 Signaling	1.43	#NUM!	0.324	ATF2,EGFR,YWHAG,CTF1,AKT1,MRAS,GNA12,WNK1,BORCS8-MEF2B,ELK4,IL6ST,EGF,MYC,CREB5,MAP3K2,MAP3K8,RALA,CREBBP,RAP2B,MEF2B,HRAS,YWHAB,RPS6KA4
Eicosanoid Signaling	1.45	#NUM!	0.328	PLA2G2D,PAFAH1B2,PLA2G4E,PAFAH1B1,GGT1,FPR2,DPEP1,PLA2G5,ALOX5,PLA2G4C,PTGES2,TBXA2R,PTGS2,PLA2G12A,PLA2G12B,LCAT,PLB1,PAFAH1B3,PTGIR,TBXAS1,PLA2G2C,PLA2R1
RAR Activation	1.46	#NUM!	0.284	NCOR2,PML,TGFB1,CSNK2A2,SMAD6,SMARCA4,CRABP2,TRIM24,MAPKAPK2,PIK3CD,PPARGC1A,RELB,PRKAR1B,MAPK11,PRKAR2A,PIK3R3,PRKD3,SMARCD1,VEGFA,MAPK12,RBP1,ADH1A,PRMT1,RARG,STAT5B,RDH10,ARID1A,AKT1,RARA,NSD1,SMARCC1,TAF4,DHRS3,ALDH1A2,SMAD7,CREBBP,MAPK8,PRKCI,PHF10,TGFB3,MAP3K5,CSF2RB,AKT2,SMAD9,PDPK1,PRKCA,PRMT2,ARID2,RBP2,NR2F1,TNIP1,CSNK2A1,RAC1,PRKCG
NF-κB Activation by Viruses	1.46	#NUM!	0.312	FGFR2,TRAF2,ITGAL,PIK3C2A,AKT1,MRAS,ITGA2,IRS1,IKBKG,PIK3CD,ITGB1,KLB,NFKBIB,ITGB3,RAP2B,PRKCI,FGFR4,FGFR3,ITGB5,PIK3R3,IRS2,PRKD3,IKBKB,AKT2,PRKCA,RALA,HRAS,PRKCG,IKBKE
Cleavage and Polyadenylation of Pre-mRNA	1.46	#NUM!	0.5	WDR33,CSTF3,PAPOLA,CPSF3,CSTF1,PABPN1
Pregnenolone Biosynthesis	1.46	#NUM!	0.5	CYP4A22,CYP4F11,CYP4A11,MICAL1,CYP11A1,MICAL3
Histidine Degradation VI	1.47	#NUM!	0.467	CYP4A22,CYP4F11,CYP4A11,MICAL1,CYP11A1,UROC1,MICAL3
Ubiquinol-10 Biosynthesis (Eukaryotic)	1.49	#NUM!	0.444	CYP4A22,GADL1,CYP4F11,CYP4A11,MICAL1,CYP11A1,URAD,MICAL3
Rac Signaling	1.49	#NUM!	0.301	FGFR2,ACTR2,PIK3C2A,PARD6A,MRAS,ITGA2,IRS1,ELK4,PAK5,ELK1,IQGAP3,PIK3CD,ITGB1,PIP4K2B,KLB,RAP2B,MAPK8,PRKCI,FGFR4,CYFIP2,FGFR3,PAK2,PIK3R3,IRS2,ANK1,NOX4,ABI2,PTK2,CD44,PIP4K2A,BAIAP2,CDK5R1,PAK6,RALA,CYBB,HRAS,RAC1
3-phosphoinositide Biosynthesis	1.49	#NUM!	0.284	DUSP8,PIK3C2A,PTPA,PPP1R1C,DOT1L,STYXL1,PRUNE1,PIK3CD,PIK3AP1,PIP4K2B,PPP1R1A,KLB,ERBB2,CD80,FGFR4,CD86,PXYLP1,EGFR,PTPRM,PIK3R3,PDGFRA,CDC25A,DUSP2,MTMR8,PIP4K2A,PI4KB,CD28,ACP1,PTPN12,PPP2R5D,NUDT4,PPFIA4,PTPN7,PGAM5,NUDT1,FGFR2,NUDT3,MTMR7,PPFIA2,IRS1,PPP2R3A,TNS3,MET,SIRPA,PTPN20,FGFR3,PPP2R5B,IRS2,PPP1CA,PTPRO,DUSP27,PTPRJ,RNGTT,CA3,PPFIA3,PPP5C,CDC25B
p38 MAPK Signaling	1.5	#NUM!	0.303	PLA2G2D,MAPKAPK3,IL1RL1,TRAF2,PLA2G4E,ATF2,TGFB1,TNFRSF1A,IL36B,PLA2G5,ELK1,MAPKAPK2,IL1RN,IL1R1,STAT1,TNF,IL1RAP,CREBBP,DDIT3,MAPK11,MEF2B,RPS6KA4,TGFB3,MAP3K5,MAPK12,BORCS8-MEF2B,PLA2G4C,MYC,DAXX,CREB5,IL18RAP,IL1A,PLA2G12A,PLA2G12B,IL36G,CDC25B
Role of PKR in Interferon Induction and Antiviral Response	1.53	#NUM!	0.366	EIF2S1,TRAF2,ATF2,APAF1,AKT1,FCGR1A,TNFRSF1A,IKBKB,IKBKG,STAT1,TNF,NFKBIB,BID,CASP8,IKBKE
nNOS Signaling in Skeletal Muscle Cells	1.53	#NUM!	0.366	CACNG8,CACNA1E,CALM1 (includes others),CALML5,SNTB1,CACNB2,CACNA1A,CAPN3,CACNB1,CACNA2D1,CACNA1G,CACNA2D2,DMD,SNTA1,RYR2
STAT3 Pathway	1.54	#NUM!	0.311	FGFR2,SOCS5,TGFB1,MRAS,PDGFB,IL2RG,NTRK3,RAP2B,MAPK11,MAPK8,NTRK2,FGFR4,FGFR3,PIAS3,EGFR,FLT4,PDGFRA,VEGFA,CSF2RB,MAPK12,CDC25A,IGF2R,IGF1R,EGF,MYC,IL31RA,PIM1,RALA,IL1A,HGF,HRAS,RAC1
Hepatic Fibrosis / Hepatic Stellate Cell Activation	1.58	#NUM!	0.289	IL1RL1,EDNRA,TGFB1,TNFRSF1A,COL1A1,MYL1,EDN1,COL25A1,MYH7,COL4A1,EGFR,MYH2,PDGFRA,VEGFA,COL22A1,MYL6B,COL8A1,COL5A1,IGF1R,EGF,COL5A2,COL11A1,IL18RAP,IL1A,COL4A2,IL10,CXCL3,SERPINE1,HGF,FGFR2,FGF1,MMP9,PDGFB,IL6,FN1,SMAD7,IL1R1,COL28A1,STAT1,TNF,IL1RAP,MET,TGFB3,COL10A1,FLT4,KLF6,MYH10,MYH6,COL18A1,IGF2,MYL6,CD40LG,COL2A1,ICAM1
NF-κB Signaling	1.58	#NUM!	0.289	PIK3C2A,TNFRSF1A,MRAS,CSNK2A2,IKBKG,IL1RN,PIK3CD,RELB,MAP3K8,KLB,NFKBIB,FGFR4,TLR2,HDAC1,ZAP70,EGFR,PIK3R3,TNFSF11,PDGFRA,UBE2V1,IKBKB,IGF1R,EGF,IL1A,AZI2,IL36G,FGFR2,GSK3B,TRAF2,AKT1,IRS1,IL36B,IL1R1,TNF,NTRK3,CREBBP,RAP2B,MAPK8,NTRK2,FGFR3,MAP4K4,HDAC2,IRS2,FLT4,BTRC,AKT2,IGF2R,CARD10,CD40LG,RALA,TNIP1,HRAS,CSNK2A1,CASP8
Glycine Cleavage Complex	1.58	#NUM!	0.667	GCSH,GLDC,AMT,TBXT
RANK Signaling in Osteoclasts	1.6	#NUM!	0.314	FGFR2,TRAF2,PIK3C2A,CALM1 (includes others),AKT1,CALML5,MAP3K6,IRS1,CBL,MAP3K13,ELK1,IKBKG,PIK3CD,MAP3K8,KLB,NFKBIB,MAPK11,MAPK8,FGFR4,FGFR3,PIK3R3,MAP3K5,IRS2,TNFSF11,MAPK12,IKBKB,AKT2,PPP3R2,MAP3K2,MAP3K4,MAP3K15,IKBKE
HIPPO signaling	1.6	#NUM!	0.322	PTPA,PPP2R3A,PPP2R5C,TEAD2,PATJ,CSNK1D,LLGL1,YWHAB,DLG2,MST1,PPP1R11,PPP2R5B,STK3,YWHAG,DLG1,NF2,PPP1CA,PPP2R2C,BTRC,WWC1,CD44,TEAD4,RASSF1,PPP2R5D,TEAD1,PPP2R2B,SAV1,CRB1
Pyridoxal 5'-phosphate Salvage Pathway	1.6	#NUM!	0.338	POMK,PAK2,NEK2,CDK4,DMPK,DAPK1,PRKAA1,CDK2,G6PC,MAP3K6,AKT2,PAK5,DYRK1A,CSNK1D,GRK5,PIM1,MAP3K8,ADPGK,MAPK8,MAK,GRK6,PDXK
Acetone Degradation I (to Methylglyoxal)	1.61	#NUM!	0.4	CYP4A22,CYP19A1,CYP2B6,FAM213B,CYP2U1,CYP4A11,CYP4F8,CYP1A1,CYP2F1,CYP2C19,CYP2S1,CYP2D6
Bladder Cancer Signaling	1.63	#NUM!	0.319	FGF1,MMP9,MRAS,MMP12,CDKN2A,THBS1,FGF23,ERBB2,RAP2B,PA2G4,FGFR3,EGFR,FGF12,CDK4,DAPK1,VEGFA,FGF7,ABL1,EGF,MYC,MMP19,RASSF1,CCND1,RALA,MMP8,MMP10,MDM2,TFDP1,HRAS,MMP14
Role of Osteoblasts, Osteoclasts and Chondrocytes in Rheumatoid Arthritis	1.63	#NUM!	0.283	IL1RL1,PIK3C2A,TGFB1,DKK3,TNFRSF1A,DKK2,SMAD6,COL1A1,IKBKG,IL1RN,PIK3CD,KLB,NFKBIB,LRP6,LRP1,FGFR4,PIK3R3,TNFSF11,LEF1,MAPK12,IKBKB,FZD4,PPP3R2,IL18RAP,IL1A,HNF1A,MMP8,IL10,IL36G,IKBKE,FGFR2,GSK3B,TRAF2,CALM1 (includes others),AKT1,WNT5A,ITGA2,CALML5,AXIN1,IRS1,IL36B,TCF7L1,IL6,CBL,ADAM17,IL1R1,CALCR,WNT2,TNF,ITGB1,IL1RAP,ITGB3,TCF7L2,MAPK8,FZD3,FGFR3,NFATC4,ADAMTS4,MAP3K5,IRS2,WNT7B,AKT2,SMAD9,N…
NGF Signaling	1.64	#NUM!	0.306	FGFR2,ATF2,PIK3C2A,AKT1,MRAS,MAP3K6,IRS1,MAP3K13,ELK1,IKBKG,PIK3CD,MAP3K8,KLB,TRIO,CREBBP,RAP2B,MAPK8,FGFR4,TRAF4,RPS6KA4,FGFR3,PIK3R3,MAP3K5,IRS2,MAPK12,IKBKB,AKT2,PDPK1,CREB5,MAP3K2,RALA,MAP3K4,SMPD4,HRAS,MAP3K15,RAC1,SHC1,IKBKE
PTEN Signaling	1.64	#NUM!	0.306	FGFR2,GSK3B,AKT1,BCL2L11,MRAS,ITGA2,CSNK2A2,INPPL1,MAGI2,CBL,IKBKG,PREX2,PIK3CD,ITGB1,NTRK3,SYNJ2,RAP2B,NTRK2,FGFR4,FGFR3,EGFR,PIK3R3,FLT4,PDGFRA,IKBKB,PTK2,AKT2,IGF2R,IGF1R,PDPK1,CCND1,RALA,BCAR1,HRAS,CSNK2A1,RAC1,SHC1,IKBKE
Role of NFAT in Cardiac Hypertrophy	1.64	#NUM!	0.284	CAMK2B,PIK3C2A,TGFB1,PLCB2,HDAC8,MRAS,PIK3CD,CACNB1,KLB,PRKAR1B,MAPK11,FGFR4,HDAC11,HDAC1,PRKAR2A,HDAC5,CACNG8,CACNA1E,PIK3R3,CTF1,PRKD3,PLCB4,MAPK12,PLCH1,PPP3R2,IGF1R,SLC8A2,CACNA2D1,CACNA2D2,FGFR2,GSK3B,GNB4,CALM1 (includes others),AKT1,CALML5,IRS1,CACNB2,IL6,PLCB3,RAP2B,MAPK8,PRKCI,MEF2B,HDAC4,FGFR3,PLCB1,NFATC4,TGFB3,HDAC2,IRS2,BORCS8-MEF2B,CACNA1A,AKT2,IL6ST,HDAC7,HDAC6,PRKCA,RALA,CACNA1G,P…
Mitochondrial L-carnitine Shuttle Pathway	1.65	#NUM!	0.471	SLC27A1,ACSL1,CPT1C,ACSBG1,ACSL3,SLC27A3,CPT1B,ACSL6
DNA Double-Strand Break Repair by Homologous Recombination	1.65	#NUM!	0.5	ABL1,RPA1,GEN1,LIG1,ATRX,MRE11,NBN
EGF Signaling	1.65	#NUM!	0.338	FGFR3,FGFR2,EGFR,PIK3R3,IRS2,PIK3C2A,AKT1,MAPK12,CSNK2A2,IRS1,AKT2,ELK1,EGF,PIK3CD,PRKCA,STAT1,KLB,MAPK11,MAPK8,FGFR4,HRAS,CSNK2A1,SHC1
ILK Signaling	1.66	#NUM!	0.289	PIK3C2A,TNFRSF1A,PTPA,LIMS2,MUC1,PPP2R5C,PIK3CD,ARHGEF6,MYL1,KLB,FGFR4,ACTN4,RPS6KA4,MYH7,PIK3R3,MYH2,VEGFA,LEF1,MAPK12,MYL6B,PPP2R2C,PTK2,MYC,CREB5,CCND1,RHOB,NCK2,PPP2R5D,LIMS1,ITGB4,FGFR2,GSK3B,ATF2,AKT1,MMP9,IRS1,PPP2R3A,DOCK1,FN1,TNF,ITGB1,CREBBP,ITGB3,MAPK8,FGFR3,PPP2R5B,ITGB5,IRS2,PXN,MYH10,MYH6,AKT2,MYL6,PDPK1,PTGS2,PPP2R2B,TMSB10/TMSB4X
PPAR Signaling	1.66	#NUM!	0.317	NCOR2,IL1RL1,TRAF2,TNFRSF1A,MRAS,IL36B,PDGFB,IKBKG,IL1RN,PPARGC1A,IL1R1,TNF,NFKBIB,IL1RAP,CREBBP,RAP2B,MAP4K4,AIP,PDGFRA,IKBKB,PPARD,PTGS2,IL18RAP,RALA,IL1A,NR2F1,HSP90AB1,STAT5B,IL36G,HRAS,SHC1,IKBKE
Granulocyte Adhesion and Diapedesis	1.67	#NUM!	0.293	IL1RL1,ITGAL,TNFRSF1A,CSF3R,CCL20,CLDN16,IL1RN,CXCL1,CXCL16,FPR2,CLDN12,CLDN15,CLDN6,CXCL17,XCL2,CXCR2,IL18RAP,SELPLG,IL1A,MMP8,CXCL3,IL36G,HRH2,CCL4L1/CCL4L2,MMP9,MMP12,ITGA2,IL36B,CCL16,FPR1,CLDN22,CLDN1,THY1,SELE,GLG1,IL1R1,TNF,ITGB1,IL1RAP,ITGB3,CXCL5,CCL3,CCL24,CLDN18,CCL1,RDX,CCL25,MMP19,HRH3,MMP10,XCL1,ICAM1,MMP14
Pentose Phosphate Pathway	1.67	#NUM!	0.545	TKT,G6PD,H6PD,RPE,TKTL1,TKTL2
Atherosclerosis Signaling	1.68	#NUM!	0.307	PLA2G2D,PLA2G4E,PAFAH1B1,TGFB1,MMP9,IL36B,PDGFB,COL1A1,SELE,IL6,PLA2G5,ALOX5,GLG1,IL1RN,TNF,PLB1,PAFAH1B3,APOL1,PAFAH1B2,COL10A1,TNFSF14,ORM2,COL18A1,PLA2G4C,CD40LG,ORM1,SELPLG,IL1A,LPL,SERPINA1,PLA2G12A,COL2A1,PLA2G12B,LCAT,APOE,ICAM1,IL36G,PLA2G2C,PLA2R1
PEDF Signaling	1.69	#NUM!	0.323	FGFR2,PIK3C2A,AKT1,MRAS,IRS1,TCF7L1,ELK1,IKBKG,PIK3CD,PNPLA2,KLB,NFKBIB,TCF7L2,RAP2B,MAPK11,FGFR4,BDNF,FGFR3,PIK3R3,IRS2,MAPK12,IKBKB,AKT2,SOD2,RALA,HNF1A,HRAS,RAC1,CASP8,IKBKE
Estrogen-mediated S-phase Entry	1.71	#NUM!	0.423	E2F6,E2F4,MYC,CDK4,CCNE1,CCND1,CDC25A,CDK2,RBL1,TFDP1,E2F3
Neuropathic Pain Signaling In Dorsal Horn Neurons	1.72	#NUM!	0.313	CAMK2B,FGFR2,PIK3C2A,PLCB2,IRS1,GRIN1,ELK1,GRIN2C,KCNH2,KCNN1,GRIA3,PIK3CD,GRM4,KLB,PLCB3,GRM7,PRKAR1B,PRKCI,NTRK2,FGFR4,GRM5,BDNF,PRKAR2A,FGFR3,PLCB1,PIK3R3,IRS2,PRKD3,PLCB4,KCNN4,PLCH1,GRIN2A,PRKCA,PLCZ1,GRM6,PRKCG
Lymphotoxin β Receptor Signaling	1.73	#NUM!	0.343	FGFR3,FGFR2,TRAF2,PIK3R3,IRS2,APAF1,PIK3C2A,AKT1,TNFSF14,IKBKB,IRS1,AKT2,IKBKG,PDPK1,PIK3CD,RELB,KLB,CXCL1,CREBBP,TRAF1,FGFR4,TRAF4,IKBKE
Leukocyte Extravasation Signaling	1.73	#NUM!	0.289	ITGAL,PIK3C2A,SIPA1,CLDN16,PIK3CD,KLB,MAPK11,FGFR4,ACTN4,PIK3R3,PRKD3,MAPK12,CLDN12,CLDN15,CLDN6,PTK2,VAV2,ABL1,SELPLG,BCAR1,MMP8,MAP3K4,CYBB,FGFR2,AFDN,MMP9,MMP12,ITGA2,IRS1,CLDN22,CLDN1,THY1,RAPGEF3,DLC1,ITGB1,ITGB3,MAPK8,PRKCI,VAV3,FGFR3,SPN,ARHGAP6,IRS2,RAPGEF4,CLDN18,ARHGAP35,PXN,FER,EDIL3,CD44,RDX,MYL6,PRKCA,MMP19,ARHGAP8/PRR5-ARHGAP8,ARHGAP4,MMP10,ICAM1,RAC1,PRKCG,MMP14
PDGF Signaling	1.74	#NUM!	0.323	FGFR2,PIK3C2A,MRAS,JAK3,CSNK2A2,IRS1,PDGFB,SPHK1,INPPL1,ELK1,ABL2,PIK3CD,STAT1,SPHK2,KLB,SYNJ2,RAP2B,MAPK8,FGFR4,FGFR3,PIK3R3,IRS2,PDGFRA,ABL1,MYC,ACP1,PRKCA,RALA,HRAS,CSNK2A1,SHC1
Endometrial Cancer Signaling	1.77	#NUM!	0.343	FGFR3,FGFR2,GSK3B,PIK3R3,IRS2,PIK3C2A,AKT1,MRAS,LEF1,AXIN1,MLH1,IRS1,AKT2,ELK1,MYC,PDPK1,PIK3CD,CCND1,KLB,RALA,ERBB2,RAP2B,FGFR4,HRAS
IL-2 Signaling	1.77	#NUM!	0.343	FGFR3,FGFR2,PIK3R3,IRS2,PIK3C2A,AKT1,MRAS,JAK3,IL2RA,CSNK2A2,IRS1,AKT2,ELK1,IL2RG,PIK3CD,KLB,RALA,RAP2B,MAPK8,FGFR4,STAT5B,HRAS,CSNK2A1,SHC1
CTLA4 Signaling in Cytotoxic T Lymphocytes	1.78	#NUM!	0.323	FGFR2,AP1S3,PIK3C2A,AKT1,PTPA,IRS1,PPP2R3A,AP1S2,CTLA4,PPP2R5C,CD8A,PIK3CD,KLB,CD80,FGFR4,CLTCL1,CD86,ZAP70,AP1G1,FGFR3,PPP2R5B,GRAP2,PIK3R3,IRS2,PPP2R2C,AP1M1,AKT2,CD28,AP2A2,PPP2R5D,AP2A1,PPP2R2B
Fc Epsilon RI Signaling	1.79	#NUM!	0.312	PLA2G2D,FGFR2,PLA2G4E,PIK3C2A,AKT1,MRAS,IRS1,INPPL1,PLA2G5,MS4A2,PIK3CD,TNF,KLB,SYNJ2,RAP2B,MAPK11,MAPK8,PRKCI,FGFR4,VAV3,FGFR3,GRAP2,IRS2,PIK3R3,PRKD3,MAPK12,AKT2,VAV2,PLA2G4C,PDPK1,PRKCA,RALA,IL5,PLA2G12A,PLA2G12B,HRAS,RAC1,PRKCG,LYN
Mitotic Roles of Polo-Like Kinase	1.81	#NUM!	0.348	PPP2R5B,CCNB3,ANAPC2,ANAPC4,TGFB1,PTPA,CDC25A,PPP2R3A,PPP2R2C,ANAPC11,WEE1,PPP2R5C,ANAPC1,CDC7,PLK3,ANAPC5,RAD21,CDC16,PPP2R5D,PPP2R2B,HSP90AB1,CDC23,CDC25B
PI3K Signaling in B Lymphocytes	1.81	#NUM!	0.309	CAMK2B,ATF2,CALM1 (includes others),AKT1,PLCB2,MRAS,CALML5,IRS1,CBL,ELK1,IKBKG,PIK3CD,PIK3AP1,NFKBIB,PLCB3,RAP2B,PRKCI,CD79A,VAV3,PLCB1,NFATC4,IRS2,PLCB4,IKBKB,ATF6,PLCH1,AKT2,PLEKHA4,PPP3R2,CARD10,VAV2,NFATC3,ABL1,FCGR2B,PDPK1,RALA,PLCZ1,HRAS,RAC1,ATF6B,IKBKE,LYN
Natural Killer Cell Signaling	1.84	#NUM!	0.312	FGFR2,PIK3C2A,AKT1,KIR2DS4 (includes others),MRAS,KIR3DL1,IRS1,INPPL1,PAK5,PIK3CD,CD300A,KLB,SH3BP2,KIR2DL4,SYNJ2,RAP2B,PRKCI,FGFR4,ZAP70,VAV3,FGFR3,PAK2,PIK3R3,IRS2,CD244,PRKD3,KIR2DL1/KIR2DL3,KIR3DL3,AKT2,FCGR2A,VAV2,PRKCA,PAK6,RALA,SIGLEC7,HRAS,RAC1,SHC1,PRKCG,FCGR3A/FCGR3B
Phospholipases	1.85	#NUM!	0.355	PLA2G2D,PLCB1,PAFAH1B2,PLA2G4E,PAFAH1B1,GPLD1,PLCB2,PLCB4,PLA2G5,PLCH1,LIPG,PLA2G4C,PLD2,PLCB3,PLA2G12A,PLA2G12B,LCAT,PLCZ1,PLB1,PAFAH1B3,PLA2G2C,PLA2R1
IL-10 Signaling	1.85	#NUM!	0.348	IL1RL1,MAP4K4,MAPK12,IKBKB,IL36B,IL6,FCGR2C,ELK1,FCGR2A,IKBKG,FCGR2B,IL1RN,IL1R1,TNF,IL18RAP,NFKBIB,IL1A,ARG2,IL1RAP,IL10,MAPK11,MAPK8,IL36G,IKBKE
Myc Mediated Apoptosis Signaling	1.86	#NUM!	0.342	FGFR2,APAF1,PIK3C2A,AKT1,MRAS,CDKN2A,IRS1,PIK3CD,KLB,RAP2B,MAPK8,FGFR4,YWHAB,FGFR3,PIK3R3,IRS2,YWHAG,MAPK12,AKT2,IGF1R,MYC,RALA,BID,HRAS,SHC1,CASP8
FAK Signaling	1.87	#NUM!	0.324	FGFR2,PIK3C2A,AKT1,MRAS,ITGA2,IRS1,PAK5,DOCK1,CAPN3,PIK3CD,ARHGEF6,ARHGEF7,ITGB1,KLB,RAP2B,FGFR4,ARHGAP26,FGFR3,PAK2,EGFR,PIK3R3,IRS2,TNS1,PXN,GIT2,PTK2,AKT2,EGF,PDPK1,PAK6,RALA,BCAR1,HRAS,RAC1
G-Protein Coupled Receptor Signaling	1.88	#NUM!	0.284	CAMK2B,PIK3C2A,PLCB2,MRAS,PDE6C,IKBKG,PIK3CD,TBXA2R,GRM4,HTR7,MAP3K8,KLB,NFKBIB,PDE3A,PRKAR1B,CCR4,FGFR4,HCAR2,HTR5A,PTGIR,PRKAR2A,DRD5,ADRA1B,OPRK1,PIK3R3,HTR1D,PLCB4,HCAR3,FPR2,IKBKB,OPRL1,NPR3,GABBR2,CREB5,ENPP6,CXCR2,GRM6,HRH2,IKBKE,FGFR2,ATF2,AKT1,PDE4A,HTR1F,IRS1,FPR1,PDE4B,RGS16,RAPGEF3,PDE4C,CALCR,PLCB3,GRM7,CREBBP,RAP2B,GRM5,GPR17,GDPD1,FGFR3,PLCB1,HTR1A,VIPR2,IRS2,RAPGEF4,PDE1B,SSTR3,RG…
Non-Small Cell Lung Cancer Signaling	1.88	#NUM!	0.337	FGFR2,FHIT,PIK3C2A,AKT1,MRAS,CDKN2A,IRS1,PIK3CD,KLB,ERBB2,RAP2B,PA2G4,FGFR4,FGFR3,EGFR,PIK3R3,CDK4,IRS2,AKT2,ABL1,EGF,PDPK1,PRKCA,RASSF1,CCND1,RALA,TFDP1,HRAS
Role of Macrophages, Fibroblasts and Endothelial Cells in Rheumatoid Arthritis	1.9	#NUM!	0.28	CAMK2B,IL1RL1,PIK3C2A,TGFB1,DKK3,PLCB2,FCGR1A,TNFRSF1A,MRAS,DKK2,MAPKAPK2,PRSS1,IKBKG,IL1RN,PIK3CD,KLB,NFKBIB,LRP6,LRP1,TRAF1,FGFR4,TLR2,PIK3R3,IL32,TNFSF11,PRKD3,VEGFA,LEF1,PLCB4,ROR2,IKBKB,NLK,PLCH1,FZD4,PPP3R2,MYC,CREB5,CCND1,IL18RAP,IL1A,HNF1A,IL10,IL36G,IKBKE,FGFR2,GSK3B,TRAF2,ATF2,CALM1 (includes others),AKT1,WNT5A,CALML5,AXIN1,IRS1,IL36B,PDGFB,TCF7L1,SELE,IL6,FN1,IL1R1,WNT2,TNF,IL1RAP,PLCB…
GM-CSF Signaling	1.91	#NUM!	0.342	CAMK2B,FGFR2,PIK3C2A,AKT1,MRAS,IRS1,ELK1,PIK3CD,STAT1,KLB,RUNX1,RAP2B,FGFR4,FGFR3,PIK3R3,IRS2,CSF2RB,AKT2,PPP3R2,CCND1,PIM1,RALA,ETS1,STAT5B,HRAS,SHC1,LYN
GP6 Signaling Pathway	1.92	#NUM!	0.313	FGFR2,GSK3B,PIK3C2A,CALM1 (includes others),AKT1,CALML5,IRS1,COL1A1,LAMA5,PIK3CD,COL28A1,KLB,APBB1IP,ITGB3,PRKCI,FGFR4,COL25A1,LAMA4,FGFR3,GRAP2,COL4A1,COL10A1,PIK3R3,IRS2,PRKD3,COL22A1,COL8A1,PTK2,AKT2,COL5A1,COL18A1,LAMC2,PDPK1,COL5A2,PRKCA,COL11A1,FGB,COL4A2,COL2A1,RAC1,PRKCG,LYN
Biotin-carboxyl Carrier Protein Assembly	1.94	#NUM!	1	HLCS,ACACB,ACACA
Geranylgeranyldiphosphate Biosynthesis	1.94	#NUM!	1	COX10,FNTB,GGPS1
ErbB Signaling	1.94	#NUM!	0.327	FGFR2,GSK3B,PIK3C2A,AKT1,MRAS,IRS1,NRG2,PAK5,ELK1,AREG,PIK3CD,KLB,ERBB2,RAP2B,MAPK11,MAPK8,PRKCI,FGFR4,FGFR3,PAK2,EGFR,PIK3R3,IRS2,PRKD3,MAPK12,EGF,PDPK1,PRKCA,PAK6,NCK2,RALA,HRAS,SHC1,PRKCG
Calcium Signaling	1.95	#NUM!	0.296	CAMK2B,TNNC2,ATP2A3,HDAC8,MICU1,ATP2B2,CACNB1,MYL1,PRKAR1B,HDAC11,TNNT1,HDAC1,PRKAR2A,HDAC5,TP63,CACNG8,MYH7,CACNA1E,MYH2,MYL6B,ATP2A2,PPP3R2,SLC8A2,GRIN2A,CREB5,CACNA2D1,CACNA2D2,CHRNA6,ATF2,CALM1 (includes others),CALML5,TNNI1,CHRNB1,CACNB2,GRIN1,CHRNG,GRIN2C,GRIA3,CHRND,CREBBP,TPM2,RAP2B,TNNI3,MEF2B,TPM1,HDAC4,PNCK,NFATC4,HDAC2,CHRNA3,MYH10,BORCS8-MEF2B,MYH6,CACNA1A,HDAC7,NFATC3,TPM3,MYL6,HDAC…
Gα12/13 Signaling	1.95	#NUM!	0.312	FGFR2,CDH2,PIK3C2A,AKT1,MRAS,GNA12,IRS1,F2RL3,ELK1,IKBKG,CDH6,PIK3CD,MYL1,TBXA2R,LPAR5,KLB,NFKBIB,CDH23,RAP2B,MAPK8,MEF2B,FGFR4,CDH11,VAV3,CDH13,FGFR3,PIK3R3,MAP3K5,CDH22,IRS2,LPAR2,F2RL2,MAPK12,PXN,IKBKB,MYL6B,BORCS8-MEF2B,PTK2,AKT2,VAV2,MYL6,RALA,HRAS,IKBKE
Cell Cycle Regulation by BTG Family Proteins	1.96	#NUM!	0.405	E2F6,PPP2R5B,CDK4,PTPA,CDK2,PPP2R3A,PPP2R2C,E2F3,PPP2R5C,PRMT1,E2F4,CCNE1,CCND1,PPP2R5D,PPP2R2B
Tetrahydrofolate Salvage from 5,10-methenyltetrahydrofolate	1.97	#NUM!	0.8	GART,MTHFD1L,MTHFD2L,MTHFD2
IL-17A Signaling in Airway Cells	1.99	#NUM!	0.346	FGFR2,GSK3B,PIK3C2A,AKT1,JAK3,CCL20,IRS1,IL6,IKBKG,PIK3CD,KLB,NFKBIB,CXCL1,MAPK11,MAPK8,FGFR4,CXCL5,FGFR3,PIK3R3,IRS2,MAPK12,IKBKB,AKT2,DEFB4A/DEFB4B,CXCL3,IL17RC,IKBKE
Role of MAPK Signaling in the Pathogenesis of Influenza	1.99	#NUM!	0.346	PLA2G2D,PLA2G4E,ATF2,PAFAH1B1,AKT1,MRAS,PLA2G5,TNF,RAP2B,MAPK11,MAPK8,PLB1,PAFAH1B3,PAFAH1B2,MAP3K5,MAPK12,AKT2,PLA2G4C,PRKCA,PTGS2,RALA,PLA2G12A,PLA2G12B,LCAT,HRAS,PLA2G2C,PLA2R1
Prostate Cancer Signaling	2.01	#NUM!	0.33	FGFR2,GSK3B,ATF2,PIK3C2A,NKX3-1,AKT1,MRAS,KLK3,IRS1,IKBKG,PIK3CD,CCNE1,KLB,NFKBIB,CREBBP,RAP2B,PA2G4,FGFR4,FGFR3,SRD5A1,PIK3R3,IRS2,LEF1,CDK2,AKT2,ABL1,PDPK1,CREB5,CCND1,RALA,MDM2,HSP90AB1,TFDP1,HRAS
ERK/MAPK Signaling	2.04	#NUM!	0.299	PIK3C2A,PTPA,MRAS,MYCN,ELF2,PAK5,ELK1,PPP2R5C,PIK3CD,KLB,PRKAR1B,FGFR4,PRKAR2A,RPS6KA4,PIK3R3,YWHAG,PPP2R2C,PTK2,DUSP2,PLA2G4C,MYC,ELF5,CREB5,PAK6,PPP2R5D,BCAR1,ETS1,PLA2G2D,FGFR2,PLA2G4E,ATF2,ITGA2,IRS1,PPP2R3A,PLA2G5,RAPGEF3,DOCK1,STAT1,ITGB1,CREBBP,RAP2B,PRKCI,EIF4EBP1,YWHAB,PPP1R11,FGFR3,PPP2R5B,PAK2,IRS2,RAPGEF4,PPP1CA,PXN,PRKCA,RALA,PLA2G12A,PLA2G12B,PPP2R2B,HRAS,RAC1,SHC1,PRKCG
Renal Cell Carcinoma Signaling	2.05	#NUM!	0.341	FGFR2,PIK3C2A,TGFB1,AKT1,MRAS,EGLN3,IRS1,PDGFB,PAK5,PIK3CD,KLB,ELOC,MET,CREBBP,RAP2B,FGFR4,FGFR3,PAK2,PIK3R3,IRS2,VEGFA,SLC2A1,AKT2,PAK6,RALA,RPS27A,ETS1,HGF,HRAS,RAC1
IL-7 Signaling Pathway	2.09	#NUM!	0.341	FGFR2,GSK3B,PIK3C2A,AKT1,JAK3,IRS1,IL2RG,PIK3CD,DNTT,STAT1,KLB,MET,MAPK11,FGFR4,FGFR3,PIK3R3,IRS2,MAPK12,CDC25A,CDK2,SLC2A1,PTK2,PAX5,AKT2,MYC,PDPK1,CCND1,STAT5B,HGF,SHC1,LYN
BER pathway	2.1	#NUM!	0.583	LIG3,OGG1,POLG,XRCC1,LIG1,POLB,PNKP
Macropinocytosis Signaling	2.12	#NUM!	0.345	FGFR2,PIK3C2A,MRAS,IRS1,PDGFB,PIK3CD,USP6NL,ITGB1,KLB,MET,ITGB3,RAP2B,PRKCI,FGFR4,ACTN4,FGFR3,ITGB5,PIK3R3,IRS2,PRKD3,RAB5A,ANKFY1,EGF,PRKCA,RALA,HGF,HRAS,RAC1,ITGB4,PRKCG
Glioblastoma Multiforme Signaling	2.13	#NUM!	0.31	E2F6,PIK3C2A,PLCB2,MRAS,CDKN2A,E2F3,PIK3CD,KLB,TSC2,FGFR4,NF1,EGFR,PIK3R3,NF2,PDGFRA,LEF1,PLCB4,PLCH1,FZD4,IGF1R,EGF,MYC,CCND1,RHOB,FGFR2,GSK3B,AKT1,WNT5A,AXIN1,IRS1,PDGFB,E2F4,WNT2,CCNE1,PLCB3,RAP2B,FZD3,TSC1,FGFR3,PLCB1,CDK4,IRS2,WNT7B,CDK2,AKT2,IGF2,RALA,MDM2,PLCZ1,HRAS,RAC1,SHC1
Paxillin Signaling	2.17	#NUM!	0.328	FGFR2,ITGAL,PIK3C2A,MRAS,ITGA2,IRS1,PAK5,DOCK1,PIK3CD,ARHGEF6,ARHGEF7,ITGB1,KLB,ITGAD,ITGB3,RAP2B,MAPK11,MAPK8,FGFR4,ACTN4,FGFR3,PAK2,ITGB5,PIK3R3,IRS2,MAPK12,PXN,ITGAX,ITGA11,GIT2,PTK2,PTPN12,PAK6,NCK2,RALA,BCAR1,HRAS,RAC1,ITGB4
Antioxidant Action of Vitamin C	2.17	#NUM!	0.333	PLA2G2D,PLA2G4E,PAFAH1B1,NXN,GPLD1,PLCB2,SLC23A2,PLA2G5,IKBKG,TNF,NFKBIB,PLCB3,MAPK11,MAPK8,PLB1,PAFAH1B3,PLCB1,PAFAH1B2,PLCB4,CSF2RB,MAPK12,IKBKB,SLC2A1,PLCH1,SLC2A5,PLA2G4C,PLD2,PLA2G12A,PLA2G12B,LCAT,PLCZ1,STAT5B,TXNRD3,IKBKE,PLA2G2C,PLA2R1
Tight Junction Signaling	2.19	#NUM!	0.311	TGFB1,CPSF3,TNFRSF1A,PTPA,PPP2R5C,PATJ,CLDN16,CSTF3,MYL1,PRKAR1B,PRKAR2A,MYH7,NECTIN1,MYH2,CLDN12,MYL6B,PPP2R2C,CLDN15,CLDN6,CSTF1,GPAA1,ARHGEF2,PPP2R5D,SPTAN1,AFDN,AKT1,PARD6A,SNAP25,BET1L,PPP2R3A,STX16,CLDN22,CLDN1,MAGI2,LLGL1,EPB41,VTI1A,TNF,PRKCI,SAFB,PPP2R5B,TGFB3,CDK4,F2RL2,CLDN18,MYH10,MYH6,AKT2,MYL6,NAPB,PPP2R2B,RAC1
14-3-3-mediated Signaling	2.19	#NUM!	0.321	FGFR2,GSK3B,TRAF2,PIK3C2A,AKT1,PLCB2,TNFRSF1A,MRAS,IRS1,TUBA1C,CBL,ELK1,PIK3CD,TNF,KLB,TSC2,PLCB3,RAP2B,MAPK8,PRKCI,FGFR4,TSC1,YWHAB,FGFR3,PLCB1,AKT1S1,PIK3R3,MAP3K5,IRS2,YWHAG,PRKD3,PLCB4,MAPK12,PLCH1,AKT2,GFAP,PRKCA,RALA,TUBA1B,TP73,TUBA4A,PLCZ1,HRAS,PRKCG
Osteoarthritis Pathway	2.22	#NUM!	0.302	AGER,IL1RL1,TGFB1,TNFRSF1A,PRKAA1,SMAD6,SPHK1,GLIS1,PPARGC1A,HMGB1,LRP1,TLR2,VEGFA,LEF1,DDIT4,ANXA2,FZD4,GREM1,PPARD,CREB5,ANKH,CXCR2,IL18RAP,HNF1A,SOX9,MYBBP1A,HKR1,ATF2,MMP9,ALPI,MMP12,ITGA2,TCF7L1,ADIPOQ,FN1,SMAD7,IL1R1,TNF,ITGB1,WISP1,IL1RAP,CREBBP,TCF7L2,FZD3,HDAC4,CASP2,CASP4,SLC39A8,FGFR3,ADAMTS4,COL10A1,RBPJ,GLI2,SMAD9,P2RX7,MATN3,NAMPT,PTGS2,MMP10,COL2A1,EPAS1,PTHLH,RAC1,CASP8
PAK Signaling	2.24	#NUM!	0.336	FGFR2,PIK3C2A,MRAS,ITGA2,EPHA3,IRS1,PDGFB,PAK5,PIK3CD,ARHGEF6,ARHGEF7,MYL1,TNF,ITGB1,KLB,RAP2B,MAPK8,FGFR4,FGFR3,PAK2,PIK3R3,IRS2,EPHB3,PDGFRA,MAPK12,PXN,MYL6B,PTK2,MYL6,PAK6,NCK2,RALA,PAK1IP1,HRAS,RAC1,SHC1
FcγRIIB Signaling in B Lymphocytes	2.29	#NUM!	0.353	FGFR2,PIK3C2A,AKT1,MRAS,IRS1,CACNB2,PIK3CD,CACNB1,KLB,RAP2B,MAPK8,FGFR4,CD79A,FGFR3,DOK1,CACNG8,CACNA1E,PIK3R3,IRS2,MAPK12,CACNA1A,FCGR2B,PDPK1,RALA,CACNA2D1,CACNA1G,CACNA2D2,HRAS,SHC1,LYN
Type II Diabetes Mellitus Signaling	2.29	#NUM!	0.318	SOCS5,PIK3C2A,TNFRSF1A,PRKAA1,ADIPOR1,PKM,NSMAF,ACSL6,IKBKG,PIK3CD,CACNB1,KLB,NFKBIB,FGFR4,PDX1,SLC27A1,CACNG8,CACNA1E,PIK3R3,PRKD3,MAPK12,IKBKB,CACNA2D1,SLC27A3,CACNA2D2,SMPD4,IKBKE,FGFR2,TRAF2,AKT1,IRS1,CACNB2,ADIPOQ,ACSL1,TNF,MAPK8,PRKCI,FGFR3,MAP3K5,IRS2,PKLR,CACNA1A,AKT2,PDPK1,PRKCA,ACSBG1,ACSL3,CACNA1G,PRKCG
Glutamate Receptor Signaling	2.33	#NUM!	0.386	SLC17A7,GLUL,CALM1 (includes others),CALML5,GRID1,SLC1A4,SLC17A1,GRIN1,SLC17A2,GRIN2C,HOMER3,SLC1A7,GRIA3,GRIN2A,GRM4,GRIK4,GRM7,SLC1A3,SLC1A6,GNG2,GRM5,GRM6
Superpathway of Inositol Phosphate Compounds	2.35	#NUM!	0.301	DUSP8,PIK3C2A,IP6K2,PLCB2,PTPA,PPP1R1C,DOT1L,INPPL1,STYXL1,PRUNE1,PIK3CD,PIK3AP1,PIP4K2B,PPP1R1A,INPP5E,KLB,ERBB2,CD80,SYNJ2,FGFR4,CD86,PXYLP1,PMPCA,EGFR,PTPRM,PIK3R3,PDGFRA,PLCB4,CDC25A,DUSP2,PLCH1,MTMR8,IP6K3,PIP4K2A,PI4KB,CD28,ACP1,PTPN12,PPP2R5D,NUDT4,PPFIA4,PTPN7,PGAM5,NUDT1,FGFR2,NUDT3,MTMR7,PPFIA2,IRS1,PPP2R3A,TNS3,ITPKB,PLCB3,MET,SIRPA,PTPN20,FGFR3,PLCB1,PPP2R5B,IRS2,PPP1CA,PTPRO,DUSP27,P…
Ephrin Receptor Signaling	2.36	#NUM!	0.313	EFNA4,MRAS,PAK5,ANGPT1,DOK1,EFNB1,EPHB6,EPHB3,VEGFA,NGEF,PTK2,ABL1,EGF,ACP1,EPHA1,GRIN2A,CREB5,PAK6,SORBS1,NCK2,BCAR1,EPHA8,EFNB3,ARHGEF15,ATF2,FGF1,ACTR2,GNB4,AKT1,ITGA2,EPHA3,GNA12,AXIN1,PDGFB,EPHA2,GRIN1,EPHB1,GRIN2C,EPHA6,ITGB1,CREBBP,EFNA1,RAP2B,KALRN,EPHA10,PAK2,MAP4K4,ITSN1,EPHB4,PXN,AKT2,RALA,GNG2,HRAS,RAC1,SHC1
p70S6K Signaling	2.37	#NUM!	0.326	FGFR2,PIK3C2A,AKT1,PLCB2,PTPA,MRAS,IRS1,PPP2R3A,F2RL3,EEF2,PPP2R5C,IL2RG,PIK3CD,KLB,PLCB3,RAP2B,PRKCI,FGFR4,CD79A,YWHAB,FGFR3,PLCB1,PPP2R5B,RPS6,EGFR,PIK3R3,IRS2,YWHAG,PRKD3,F2RL2,PLCB4,PPP2R2C,PLCH1,AKT2,PDPK1,PRKCA,RALA,PPP2R5D,PPP2R2B,PLCZ1,HRAS,SHC1,BCAP31,PRKCG,LYN
Sperm Motility	2.37	#NUM!	0.331	PLA2G2D,PLA2G4E,PAFAH1B1,CALM1 (includes others),NPR1,PDE4A,PLCB2,MRAS,CALML5,PDE4B,PLA2G5,CNGA2,ZP3,PDE4C,PLCB3,PRKAR1B,SLC9A5,PRKCI,PLB1,PAFAH1B3,CATSPER2,PRKAR2A,NPPA,PLCB1,PAFAH1B2,PRKD3,PLCB4,PDE1B,PTK2,PLCH1,PTK7,PLA2G4C,PRKCA,CACNA1G,PLA2G12A,PLA2G12B,LCAT,PLCZ1,SLC16A10,PRKCG,PLA2G2C,PLA2R1
Ephrin A Signaling	2.37	#NUM!	0.383	FGFR3,FGFR2,EPHA10,EFNA4,PIK3R3,IRS2,PIK3C2A,EPHA3,NGEF,IRS1,EPHA2,PTK2,VAV2,EPHA6,PIK3CD,EPHA1,KLB,BCAR1,EFNA1,FGFR4,RAC1,EPHA8,VAV3
Angiopoietin Signaling	2.37	#NUM!	0.357	FGFR2,PIK3C2A,AKT1,MRAS,IRS1,PAK5,IKBKG,TIE1,PIK3CD,KLB,NFKBIB,RAP2B,ANGPT1,FGFR4,FGFR3,PAK2,PIK3R3,IRS2,BIRC5,IKBKB,PTK2,AKT2,GRB7,PAK6,RALA,TNIP1,STAT5B,HRAS,IKBKE,GRB14
ATM Signaling	2.38	#NUM!	0.347	CCNB3,ATF2,CBX5,PTPA,PPP2R3A,MRE11,USP7,TDP1,H2AFX,PPP2R5C,NBN,TOPBP1,CREBBP,MAPK11,MAPK8,TP53BP1,CBX3,MDM4,PPP2R5B,RNF8,MAPK12,CDC25A,CDK2,PPP2R2C,SMC2,ABL1,FANCD2,CREB5,PPP2R5D,TP73,PPP2R2B,MDM2,BID,CHEK1
Huntington's Disease Signaling	2.42	#NUM!	0.3	NCOR2,HSPA1A/HSPA1B,PIK3C2A,PLCB2,HDAC8,DNAJC5,POLR2F,DNM1,PSME3,PSME4,CAPN3,PIK3CD,POLR2J,KLB,FGFR4,HDAC11,POLR2J2/POLR2J3,BDNF,HDAC1,HDAC5,EGFR,PIK3R3,DNAJB1,PRKD3,PLCB4,RPH3A,GPAA1,IGF1R,REST,EGF,CDK5R1,CREB5,RPS27A,FGFR2,ATF2,GNB4,APAF1,AKT1,PENK,SNAP25,BET1L,IRS1,STX16,TAF4,VTI1A,TCERG1,PLCB3,CREBBP,MAPK8,PRKCI,HDAC4,GRM5,CLTCL1,CASP2,CASP4,FGFR3,PLCB1,HDAC2,IRS2,SDHA,AKT2,HDAC7,RCOR3,HSPA4,…
Synaptic Long Term Depression	2.52	#NUM!	0.317	PAFAH1B1,PLCB2,PTPA,MRAS,PPP2R5C,CACNB1,GRM4,PLB1,CACNG8,CACNA1E,PRKD3,PLCB4,PPP2R2C,PLCH1,NPR3,PLA2G4C,IGF1R,CACNA2D1,PPP2R5D,LCAT,CACNA2D2,GRM6,LYN,PLA2G2D,PLA2G4E,CRH,NPR1,GRID1,GNA12,PPP2R3A,CACNB2,PLA2G5,GRIA3,GUCY2F,PPP1R17,PLCB3,GRM7,RAP2B,PRKCI,GRM5,PAFAH1B3,PLCB1,PPP2R5B,PAFAH1B2,CACNA1A,PRKCA,RALA,CACNA1G,PLA2G12A,PLA2G12B,PPP2R2B,PLCZ1,HRAS,RYR2,PRKCG,PLA2G2C,PLA2R1
γ-glutamyl Cycle	2.54	#NUM!	0.615	GGT2/LOC102724197,GGT7,CHAC1,GGT5,GGT1,OPLAH,GGCT,GSS
Wnt/β-catenin Signaling	2.55	#NUM!	0.32	CDH2,TGFB1,DKK3,PTPA,DKK2,CSNK2A2,CDKN2A,NR5A2,PPP2R5C,CSNK1D,SOX14,LRP6,LRP1,SOX7,DVL3,HDAC1,LEF1,SOX5,SOX3,PPP2R2C,NLK,FZD4,PPARD,MYC,APPL1,KREMEN2,TLE3,CCND1,PPP2R5D,HNF1A,SOX9,RPS27A,RARG,ACVR1,GSK3B,AKT1,RARA,WNT5A,AXIN1,PPP2R3A,TCF7L1,AXIN2,WNT2,CREBBP,TCF7L2,FZD3,PPP2R5B,TGFB3,WNT7B,BTRC,AKT2,CD44,PPP2R2B,MDM2,CSNK2A1
Molecular Mechanisms of Cancer	2.58	#NUM!	0.287	CAMK2B,PLCB2,JAK3,CDK20,CDKN2A,E2F3,PIK3CD,KLB,NFKBIB,LRP6,LRP1,PRKAR1B,RBL1,PRKAR2A,APH1B,MAPK12,PTK2,FANCD2,PAK6,RASGRF2,ARHGEF9,BID,ARHGEF15,BCL2L11,WNT5A,ARHGEF12,IRS1,E2F4,SMAD7,ARHGEF7,ITGB1,CCNE1,PLCB3,CREBBP,RAP2B,FZD3,PRKCI,ARHGEF4,FGFR3,MAP3K5,RBPJ,WNT7B,ZBTB17,RALGDS,DAXX,PRKCA,BMP1,RALA,MDM2,HIPK2,TFDP1,HRAS,RAC1,PRKCG,CDK11A,E2F6,CDK11B,PIK3C2A,TGFB1,MRAS,SMAD6,PAK5,ELK1,NBN,IKBKG,AR…
AMPK Signaling	2.6	#NUM!	0.31	PIK3C2A,PTPA,PRKAA1,MRAS,SMARCA4,EEF2,PPP2R5C,GYS2,PIK3CD,PPARGC1A,CPT1C,KLB,CKM,TSC2,MLST8,PRKAR1B,MAPK11,FGFR4,PRKAR2A,AKT1S1,ADRA1B,PIK3R3,SMARCD1,MAPK12,PPP2R2C,CPT1B,RPTOR,CREB5,GYS1,CCND1,PPP2R5D,ACACB,ELAVL1,CHRNA6,ACACA,ARID1A,FGFR2,ATF2,AK9,AKT1,PFKFB2,IRS1,PPP2R3A,CHRNB1,RAB6A,SMARCC1,ADIPOQ,CHRNG,CHRND,CREBBP,PHF10,TSC1,EIF4EBP1,FGFR3,PPM1G,PPP2R5B,IRS2,RAB39A,CHRNA3,SLC2A1,AKT2,RAB3A,…
Glioma Signaling	2.61	#NUM!	0.342	CAMK2B,E2F6,FGFR2,PIK3C2A,CALM1 (includes others),AKT1,MRAS,CALML5,CDKN2A,IRS1,PDGFB,E2F3,E2F4,PIK3CD,KLB,RBL1,RAP2B,PA2G4,PRKCI,FGFR4,FGFR3,EGFR,PIK3R3,CDK4,IRS2,PRKD3,PDGFRA,AKT2,IGF2R,IGF2,IGF1R,ABL1,EGF,PRKCA,CCND1,RALA,MDM2,TFDP1,HRAS,SHC1,PRKCG
IL-6 Signaling	2.64	#NUM!	0.336	FGFR2,IL1RL1,TRAF2,PIK3C2A,AKT1,TNFRSF1A,MRAS,CSNK2A2,IRS1,IL36B,COL1A1,IL6,ELK1,MAPKAPK2,IKBKG,IL1RN,PIK3CD,IL1R1,TNF,KLB,NFKBIB,IL1RAP,RAP2B,MAPK11,MAPK8,FGFR4,FGFR3,MAP4K4,PIK3R3,IRS2,VEGFA,MAPK12,IKBKB,AKT2,IL6ST,CYP19A1,TNFAIP6,IL18RAP,RALA,IL1A,IL36G,HRAS,CSNK2A1,SHC1,IKBKE
mTOR Signaling	2.74	#NUM!	0.316	EIF3G,PIK3C2A,PTPA,PRKAA1,MRAS,EIF4B,RPS24,PPP2R5C,PIK3CD,EIF3E,FAU,KLB,TSC2,MLST8,FGFR4,RPS6KA4,RPS6,AKT1S1,PIK3R3,PRKD3,RPS18,VEGFA,DDIT4,RPS7,PPP2R2C,RPTOR,RHOB,PPP2R5D,EIF3K,RPS27A,EIF3C,FGFR2,EIF3M,GPLD1,AKT1,FKBP1A,IRS1,PPP2R3A,EIF4A2,EIF3B,RPS20,RPS15A,RAP2B,EIF4A1,PRKCI,TSC1,PRR5,EIF4EBP1,FGFR3,PPP2R5B,IRS2,RPS2,AKT2,RPSA,PDPK1,PRKCA,ARHGAP8/PRR5-ARHGAP8,RALA,PLD2,RPS28,PPP2R2B,RHEB,HRAS,…
B Cell Receptor Signaling	2.79	#NUM!	0.32	CAMK2B,PIK3C2A,MRAS,CD22,INPPL1,FCGR2C,ELK1,IKBKG,PIK3CD,PIK3AP1,MAP3K8,KLB,NFKBIB,SYNJ2,MAPK11,FGFR4,CD79A,PAG1,PIK3R3,MAPK12,IKBKB,PTK2,PAX5,FCGR2A,PPP3R2,VAV2,ABL1,CREB5,MAP3K4,ETS1,POU2F2,MAP3K15,IKBKE,LYN,FGFR2,GSK3B,ATF2,CALM1 (includes others),AKT1,CALML5,MAP3K6,IRS1,MAP3K13,CREBBP,APBB1IP,RAP2B,MAPK8,VAV3,FGFR3,NFATC4,MAP3K5,IRS2,AKT2,CARD10,NFATC3,FCGR2B,PDPK1,MAP3K2,RALA,HRAS,RAC1,SHC1
Assembly of RNA Polymerase I Complex	2.86	#NUM!	0.667	POLR1B,UBTF,POLR1A,TAF1B,POLR2F,TAF1A,POLR1C,POLR1D
Pancreatic Adenocarcinoma Signaling	2.89	#NUM!	0.35	E2F6,FGFR2,PIK3C2A,GPLD1,TGFB1,AKT1,MMP9,JAK3,CDKN2A,IRS1,E2F3,ELK1,E2F4,PIK3CD,STAT1,CCNE1,KLB,ERBB2,PA2G4,MAPK8,FGFR4,FGFR3,TGFB3,EGFR,PIK3R3,CDK4,IRS2,VEGFA,MAPK12,CDK2,BIRC5,AKT2,RALGDS,ABL1,EGF,CCND1,PTGS2,RALA,PLD2,MDM2,TFDP1,RAC1
Small Cell Lung Cancer Signaling	2.92	#NUM!	0.376	FGFR2,TRAF2,FHIT,APAF1,PIK3C2A,AKT1,IRS1,IKBKG,PIK3CD,CCNE1,KLB,NFKBIB,TRAF1,PA2G4,FGFR4,TRAF4,FGFR3,PIAS3,PIK3R3,CDK4,IRS2,CDK2,IKBKB,PTK2,AKT2,ABL1,MYC,CCND1,PTGS2,TFDP1,BID,IKBKE
PI3K/AKT Signaling	2.94	#NUM!	0.346	GSK3B,AKT1,PTPA,MRAS,ITGA2,JAK3,CDC37,PPP2R3A,INPPL1,PPP2R5C,GYS2,IKBKG,PIK3CD,ITGB1,MAP3K8,NFKBIB,TSC2,SYNJ2,RAP2B,TSC1,EIF4EBP1,YWHAB,PPP2R5B,PIK3R3,MAP3K5,YWHAG,GDF15,IKBKB,PPP2R2C,AKT2,THEM4,PDPK1,GYS1,CCND1,PTGS2,RALA,PPP2R5D,PPP2R2B,RHEB,MDM2,LIMS1,HSP90AB1,HRAS,SHC1,IKBKE
HER-2 Signaling in Breast Cancer	3.04	#NUM!	0.372	FGFR2,GSK3B,PIK3C2A,AKT1,PARD6A,MRAS,IRS1,AREG,PIK3CD,ITGB1,CCNE1,KLB,ERBB2,TSC2,ITGB3,RAP2B,PRKCI,FGFR4,TSC1,FGFR3,EGFR,ITGB5,PIK3R3,MAP3K5,IRS2,PRKD3,AKT2,EGF,PRKCA,CCND1,RALA,MDM2,HRAS,ITGB4,PRKCG
EIF2 Signaling	3.04	#NUM!	0.317	CDK11A,PTBP1,EIF3G,EIF5B,PIK3C2A,MRAS,MYCN,TRIB3,RPS24,RPL37A,PIK3CD,EIF3E,FAU,KLB,AGO2,FGFR4,RPL14,RPL27A,RPL30,RPS6,PIK3R3,RPS18,VEGFA,RPL35,RPS7,PABPC1,IGF1R,MYC,HNRNPA1,CCND1,RPL36,PAIP1,EIF3K,RPS27A,EIF3C,EIF2B5,FGFR2,EIF2S1,GSK3B,EIF3M,AKT1,IRS1,EIF4A2,EIF3B,RPS20,RPL12,RPL28,EIF2S2,EIF2AK1,RPS15A,RPL22L1,DDIT3,RPL31,RAP2B,EIF4A1,FGFR3,IRS2,PPP1CA,NOX4,RPL7L1,RPL13,RPS2,AKT2,RPSA,PDPK1,RALA…
Axonal Guidance Signaling	3.04	#NUM!	0.289	PLCB2,ROBO3,GLIS1,ENPEP,PIK3CD,MYL1,KLB,PRKAR1B,ADAM12,UNC5D,PRKAR2A,EFNB1,EPHB6,NGEF,MYL6B,SRGAP1,PTK2,RTN4,PLCH1,SEMA6C,PAK6,NTNG2,BCAR1,TUBA4A,MYSM1,L1CAM,ARHGEF15,ACTR2,GNB4,MMP9,WNT5A,ARHGEF12,EPHA3,IRS1,EPHA2,NTNG1,EPHB1,DOCK1,EPHA6,ADAM17,ADAMTS6,ARHGEF7,ITGB1,DCC,NTRK3,PLCB3,EFNA1,ADAMTS9,RAP2B,FZD3,PRKCI,NTRK2,FGFR3,ADAM22,ITSN1,WNT7B,ROBO1,ABLIM2,UNC5A,BAIAP2,MYL6,PRKCA,BMP1,RALA,MMP10,…
Regulation of eIF4 and p70S6K Signaling	3.15	#NUM!	0.337	EIF3G,PIK3C2A,PTPA,MRAS,RPS24,PPP2R5C,PIK3CD,EIF3E,FAU,KLB,MAPK11,AGO2,FGFR4,RPS6,PIK3R3,RPS18,MAPK12,RPS7,PABPC1,PPP2R2C,PPP2R5D,PAIP1,EIF3K,RPS27A,EIF3C,EIF2B5,FGFR2,EIF2S1,EIF3M,AKT1,ITGA2,IRS1,PPP2R3A,EIF4A2,EIF3B,RPS20,EIF2S2,ITGB1,RPS15A,RAP2B,EIF4A1,EIF4EBP1,FGFR3,PPP2R5B,IRS2,RPS2,AKT2,RPSA,PDPK1,RALA,RPS28,AGO3,PPP2R2B,HRAS,SHC1
Reelin Signaling in Neurons	3.24	#NUM!	0.38	FGFR2,GSK3B,ARHGEF15,DAB1,ITGAL,PAFAH1B1,PIK3C2A,AKT1,ITGA2,ARHGEF12,IRS1,LRP8,PIK3CD,ARHGEF6,ITGB1,KLB,ITGB3,MAPK8,FGFR4,PAFAH1B3,ARHGEF4,APBB1,FGFR3,PAFAH1B2,PIK3R3,IRS2,ARHGEF10,MAPK12,MAPK8IP2,MAPK8IP3,CDK5R1,ARHGEF2,APOE,ARHGEF9,LYN
Cell Cycle Control of Chromosomal Replication	3.24	#NUM!	0.429	CDK11A,TOP2A,CDK11B,CDK4,MCM7,POLD1,CDK2,CDK20,PRIM2,ORC6,LIG1,CDK9,MCM8,CDC7,CDK19,POLA2,CDC45,RPA1,CDK12,MCM3,MCM4,CDC6,CDK13,ORC3
Hereditary Breast Cancer Signaling	3.32	#NUM!	0.347	PIK3C2A,FANCC,HDAC8,MRAS,POLR2F,SMARCA4,BARD1,FANCF,NBN,PIK3CD,POLR2J,KLB,RPA1,FGFR4,HDAC11,POLR2J2/POLR2J3,HDAC1,HDAC5,PIK3R3,SMARCD1,MLH1,FANCD2,CCND1,FANCA,RPS27A,ARID1A,FGFR2,AKT1,IRS1,MRE11,SMARCC1,H2AFX,FANCG,CREBBP,RAP2B,PHF10,HDAC4,NPM1,FGFR3,HDAC2,CDK4,IRS2,PALB2,FANCM,AKT2,WEE1,HDAC7,HDAC6,ARID2,RALA,HRAS,CHEK1
p53 Signaling	3.7	#NUM!	0.378	FGFR2,GSK3B,PML,APAF1,PIK3C2A,TP53AIP1,AKT1,SERPINE2,CDKN2A,IRS1,THBS1,GNL3,CSNK1D,TOPBP1,DRAM1,PIK3CD,KLB,PLAGL1,MAPK8,FGFR4,PRKDC,HDAC1,MDM4,SERPINB5,FGFR3,TP63,PIK3R3,CDK4,IRS2,JMY,CDK2,BIRC5,AKT2,RRM2B,PERP,TRIM29,CCND1,TP73,MDM2,SCO2,HIPK2,CHEK1
Cyclins and Cell Cycle Regulation	3.72	#NUM!	0.407	E2F6,GSK3B,CCNB3,TGFB1,HDAC8,PTPA,CDKN2A,PPP2R3A,E2F3,PPP2R5C,E2F4,CCNE1,PA2G4,HDAC4,HDAC11,HDAC1,PPP2R5B,HDAC5,TGFB3,HDAC2,CDK4,CDC25A,CDK2,PPP2R2C,BTRC,WEE1,HDAC7,ABL1,HDAC6,CCND1,PPP2R5D,PPP2R2B,TFDP1
Cell Cycle: G1/S Checkpoint Regulation	3.89	#NUM!	0.433	E2F6,GSK3B,TGFB1,HDAC8,CDKN2A,E2F3,GNL3,E2F4,CCNE1,RBL1,PA2G4,HDAC4,HDAC11,HDAC1,HDAC5,TGFB3,HDAC2,CDK4,CDC25A,CDK2,BTRC,HDAC7,ABL1,MYC,HDAC6,CCND1,MDM2,PAK1IP1,TFDP1
Chronic Myeloid Leukemia Signaling	3.94	#NUM!	0.384	E2F6,FGFR2,PIK3C2A,TGFB1,AKT1,HDAC8,MRAS,CDKN2A,IRS1,E2F3,IKBKG,E2F4,PIK3CD,KLB,RBL1,RAP2B,PA2G4,FGFR4,HDAC4,HDAC11,HDAC1,FGFR3,HDAC5,TGFB3,HDAC2,PIK3R3,CDK4,IRS2,MECOM,IKBKB,AKT2,HDAC7,ABL1,MYC,HDAC6,CTBP2,CCND1,RALA,MDM2,STAT5B,TFDP1,HRAS,IKBKE
Telomerase Signaling	4.11	#NUM!	0.385	FGFR2,PIK3C2A,AKT1,HDAC8,PTPA,MRAS,ELF2,IRS1,PPP2R3A,PPP2R5C,IL2RG,PIK3CD,KLB,RAP2B,FGFR4,HDAC4,HDAC11,TPP1,HDAC1,FGFR3,POT1,PPP2R5B,HDAC5,HDAC2,EGFR,PIK3R3,IRS2,IL2RA,PPP2R2C,AKT2,HDAC7,ABL1,EGF,MYC,ELF5,PDPK1,HDAC6,DKC1,RALA,PPP2R5D,PPP2R2B,ETS1,HSP90AB1,HRAS,SHC1
HGF Signaling	4.25	#NUM!	0.387	FGFR2,ATF2,PIK3C2A,AKT1,MRAS,ITGA2,MAP3K6,CDKN2A,ELF2,IRS1,IL6,MAP3K13,ELK1,DOCK1,PIK3CD,ITGB1,MAP3K8,KLB,MET,RAP2B,MAPK8,PRKCI,FGFR4,FGFR3,PIK3R3,MAP3K5,IRS2,PRKD3,MAPK12,CDK2,PXN,PTK2,AKT2,ELF5,PRKCA,MAP3K2,CCND1,PTGS2,RALA,MAP3K4,ETS1,HGF,HRAS,MAP3K15,RAC1,PRKCG
Upstream Regulators for My Projects->tangh->DEGliver - 2018-12-10 05:06 下午
Analysis	ID	Upstream Regulator	Molecule Type	Predicted Activation State	Activation z-score	Notes	Bias Term	Bias-corrected z-score	p-value of overlap	Target molecules in dataset	Mechanistic Network
DEGliver - 2018-12-10 05:06 下午		let-7	microrna						9.92e-07	AGO2,AGO3,AURKA,BCAT1,BDNF,CBFB,CCND1,CCNF,CCNJ,CD44,CDC16,CDC23,CDC25A,CDC45,CDC6,CDH2,CHEK1,CLUH,COL1A1,DDX18,DICER1,DLC1,DMD,E2F4,E2F6,EIF4A1,EZH2,FANCD2,FARP1,FN1,GTF2I,HK2,HMGA2,IGF1R,IGF2BP2,IL10,IL6,IRS2,ITGB3,LEF1,MCM10,MCM3,MCM4,MCM7,MCM8,mir-17,MRTO4,MTF2,MYC,MYCN,NAP1L1,NOLC1,NUF2,ORC6,PA2G4,PAICS,PBX2,PKM,PLAGL1,PLAGL2,PLAUR,PNO1,PTGS2,RDH10,RIOX2,RRP1B,S100A4,SCD,SERPINE1,SIGMAR1,SOX…	AR,CTNNB1,EP300,ESR1,SP1,TP53,let-7
DEGliver - 2018-12-10 05:06 下午		camptothecin	chemical drug						2.56e-06	ADO,AEN,AGER,AKAP8,AKAP9,AKT2,AMACR,ANXA2,APAF1,APBB2,APOE,ARHGDIA,ARRB2,ASNSD1,AURKA,BCL11A,BFAR,BID,BIRC5,CAMK2B,CASP2,CASP4,CASP8,CCL20,CCL3,CCND1,CCNE1,CD22,CD300C,CD46,CD47,CD86,CD93,CDC25A,CDC73,CDK2,CDK4,CDKN2A,CEACAM4,CHAC1,CHEK1,CHST11,CIDEA,CSNK1D,CXCL1,CXCL3,CXCR2,CYP2C19,DDX39B,DENND5B,DLG1,DYRK3,EDN1,EEF1B2,EGFR,EHBP1,EPOR,FCAR,FCGR2B,FNDC3B,FOXC1,FPR1,GAMT,GIGYF2,GIT2,GORASP1,GPLD1,…	AR,CCND1,CDKN1A,CTNNB1,E2F4,E2f,EP300,FOXO3,HDAC1,HDAC2,HIF1A,MYC,RBL2,TP53,TP63,TP73,camptothecin
DEGliver - 2018-12-10 05:06 下午		RAD21	transcription regulator						3.62e-06	BDNF,IGF2,IRS2,MYC,PCDHA12,PCDHA4,PCDHA8,PCDHGA10,PCDHGA4,PCDHGA7,PCDHGA9,PCDHGB1,PCDHGB2,PCDHGB3,PCDHGB5,PCDHGB7,PCDHGC3,PCDHGC4,PCDHGC5,THBS1
DEGliver - 2018-12-10 05:06 下午		FN1	enzyme						2.11e-05	ACTN4,ACTR2,ADD1,AHCY,APOE,BCAT1,BIRC5,CACTIN,CALCR,CCND1,CCNE1,CD79A,CD8A,CDH2,CDK4,COL1A1,CSNK2A1,CXCL1,CXCL3,CXCL5,DDX3X,DPF2,EGFR,EIF4B,EIF5A,EPB41L1,EWSR1,FN1,GJB3,GPX1,IGF2BP3,IL1R1,IL6,IRS1,ITGB1,ITGB3,KCNH2,KIF21B,LIMS1,MAPK8,MAT2A,MMP14,MMP9,MYC,NES,NUP88,ODAM,PDGFB,PDGFRA,PGR,PLAUR,PREB,PTBP1,PXN,RASSF2,RDX,RECK,SCRN1,SERPINE1,SLC2A1,SLC9A1,SMARCA4,SOX9,SQSTM1,TGFB1,THBS1,TLR2,TNF,TNFAI…	APP,CTNNB1,ESR1,FN1,FOS,HDAC1,HDAC4,HIF1A,HRAS,MYC,PLAT,RAC1,SMAD4,SP1,TP53
DEGliver - 2018-12-10 05:06 下午		E2F4	transcription regulator						2.33e-05	ANLN,ASF1B,ATRX,BARD1,BCL2L11,BRD2,CALM1 (includes others),CASP4,CBX5,CCND1,CCNE1,CDC25A,CDC6,CDCA4,CDK2,CENPO,CEP57,CHEK1,CSTF1,DDX11,DDX28,DHPS,DROSHA,E2F3,EPAS1,FANCD2,FGF7,GINS1,GOLT1B,H2AFX,HMGB1,IER5,KIF4A,MCM10,MCM3,MCM4,MKI67,MLH1,MRTO4,MYBL2,MYC,MYCN,NASP,NCL,NEK2,NPM1,PCSK1N,POLA2,POLD1,PPARGC1A,PPP2R2B,PRIM2,PRKCSH,PRKDC,PSAT1,RAD54L,RBBP5,RBL1,SERPINE1,SINHCAF,SLC3A2,SMC2,SMC4,SRPRA,S…	CTNNB1,E2F4,EP300,HDAC1,HDAC2,SP1,TP53
DEGliver - 2018-12-10 05:06 下午		U0126	chemical - kinase inhibitor						2.69e-05	ABI2,ADAMTS4,ADIPOQ,AGO2,ALPK3,ANGPTL4,AQP6,AREG,ARG2,ARHGEF2,ATG4B,ATP6AP2,AXIN2,BCL2L11,BDNF,BIRC5,BRAP,CA9,CAMP,CCL3,CCND1,CCNE1,CCNL1,CCNO,CD40LG,CD44,CDK2,CDK4,CDK5R1,CELSR2,CHAF1B,CHGB,CIITA,COL1A1,COL2A1,COL4A1,CXCL1,CXCL3,CXCL5,CYBB,CYP11A1,CYP19A1,CYP1A1,CYP21A2,CYP2B6,CYP4F2,CYP4F3,DAB2,DCHS1,DDIT3,DHRS2,DMTF1,EDN1,EEF2,EGF,EGFR,EIF4EBP1,ELL,EPHA2,ETS1,ETV1,ETV3,ETV5,FGFR2,FN1,GAMT,GDF1…	AGT,APP,AR,CTNNB1,EP300,ESR1,FOS,FOXO3,HDAC1,HDAC4,HIF1A,MYC,SMAD4,SP1,SPP1,TP53,U0126
DEGliver - 2018-12-10 05:06 下午		ESR1	ligand-dependent nuclear receptor						3.04e-05	ABCA3,ABCA4,ABCB9,ABHD2,ABI2,ACTR2,ADA,ADAM17,ADAMTS13,ADORA1,AKT1,AKT1S1,AKT2,ALK,ALOX5,ANAPC2,ANAPC5,ANLN,ANO2,ANXA3,AP1M1,AP1S3,APOE,AQP9,AREG,ARHGAP18,ARHGEF2,ARHGEF7,ARHGEF9,ARRDC3,ARSG,ATP11A,ATP2A3,AURKA,AXIN2,AZU1,BAZ2A,BCAT1,BCL2L11,BCL2L2,BCR,BET1L,BIRC5,BRAP,BRWD1,BYSL,CALB1,CAMK2B,CBL,CCL20,CCND1,CCNE1,CDC42SE1,CDK2,CDK4,CDK5R1,CDKN2A,CEACAM6,CELSR2,CEMIP2,CENPF,CENPN,CEP250,CERS1,CHE…	AR,E2F4,EP300,ESR1,FOS,FOXO3,HDAC1,HDAC2,HDAC4,HIF1A,MYC,SMAD4,SP1,TP53,TP63,TP73,beta-estradiol,estrogen,fulvestrant
DEGliver - 2018-12-10 05:06 下午		COLQ	other						4.23e-05	ADAMTS2,BDNF,BGN,BMP1,CHRNB1,CHRND,CHRNG,COL11A1,COL2A1,COL4A1,COL4A2,COL5A2,COL8A1,DMD,DTNA,ECM1,FGF7,FN1,GPC1,LAMA4,LRP4,LTBP3,MMP19,MMP9,NID1,RAPSN,SGCD,SNTA1,TGFB1,TGFB3,VCAN
DEGliver - 2018-12-10 05:06 下午		PD98059	chemical - kinase inhibitor						6.51e-05	ADIPOQ,ADIPOR1,AREG,BCL2L11,BDNF,BGN,BIRC5,CAMP,CCL20,CCL3,CCND1,CCNE1,CD44,CD86,CDC25A,CDH2,CDK2,CDK5R1,CDKN2A,COL1A1,COL4A1,CRH,CSTF1,CTSB,CXCL1,CXCL3,CXCL5,CYP17A1,CYP1A1,DCBLD2,DDIT3,DEFB4A/DEFB4B,DHRS3,DIO3,DSG1,E2F3,E2F4,EDN1,EGFR,ELK1,ELN,EPAS1,ERBB2,ETS1,FAH,FAM13A,FAM3B,FN1,FPR2,FTH1,GAP43,GHRL,GRIN1,GRIN2C,GSK3B,GTF2I,HAS2,HGF,HMGA2,HNRNPA2B1,HYOU1,ICAM1,IGF1R,IGF2,IGF2BP2,IL10,IL1A,IL1…	AGT,APP,AR,CTNNB1,EP300,ESR1,FOS,FOXO3,HDAC1,HDAC4,HIF1A,PD98059,SMAD4,SP1,SPP1,TP53
DEGliver - 2018-12-10 05:06 下午		TP63	transcription regulator						7.14e-05	ABI2,ADA,ADA2,ADM,AEN,AKT1,AKT1S1,ANOS1,APAF1,AREG,ATF2,ATG2B,ATG7,ATG9A,BCL2L11,CCND1,CCNE1,CDH2,CDKN2A,COL4A1,COL5A1,CXCL17,CYP2F1,DAP3,DDIT4,DICER1,DLX1,DOK1,DST,EFNA4,EGFR,EPHA2,FANCA,FDXR,FGFR2,FGFR3,FN1,FOXA2,FST,G6PD,GLS2,GREM1,GRHL2,HAGH,HAS3,HK2,HMGA2,IGFBP7,IKBKE,IL1RAP,IL6,ING1,INHBA,ITGA2,ITGB1,ITGB4,IVL,KHK,KHSRP,KLF6,KLK3,KRT33B,L1CAM,LLGL1,LOR,LYN,MAFF,MAP4K4,MAPK8,MCM10,MDM2,MLH1,…	AR,CTNNB1,EP300,FOS,FOXO3,HDAC1,HIF1A,MYC,SP1,TP53,TP63,TP73,let-7
DEGliver - 2018-12-10 05:06 下午		TP53	transcription regulator						7.83e-05	ABCB4,ACACB,ACADL,ACSF3,ACSL1,ACSL3,ACSL6,ACSM5,ACSS1,ACTN4,ADA,ADAM12,AEN,AGO2,AHCY,AIFM2,AKAP9,AKT1,ALDH1A2,ALOX5,AMOTL2,ANAPC4,ANGPT1,ANK1,ANKH,ANLN,ANXA2,ANXA3,APAF1,APBB2,APOE,APOL1,AREG,ARHGEF2,ARHGEF4,ARRB2,ASF1B,ASL,ASNS,ASXL1,ATAD2,ATG2B,ATG4B,ATG7,AURKA,AXIN2,BAP1,BCAP31,BCAT1,BCL2L11,BDKRB2,BDNF,BICD2,BID,BIRC5,BMF,BMP1,CA9,CALU,CAMK2B,CAMLG,CARD10,CARHSP1,CARS,CASP2,CASP4,CASP8,CCNB1I…	AR,ATF4,CCND1,CDKN1A,CTNNB1,E2F4,E2f,EP300,FOS,HIF1A,MYC,SP1,TP53,TP63,TP73,let-7
DEGliver - 2018-12-10 05:06 下午		Alpha catenin	group						9.91e-05	ADAM33,ADAMTS2,ADAMTS4,AREG,AXIN2,BGN,CDH11,COL1A1,COL5A1,COL5A2,CTSB,CTSV,DIAPH1,ELN,EPGN,EPHA3,FMNL2,FSTL1,GAP43,IGF2,IGFBP2,IGFBP7,IL2RG,IL36G,IL6,IL6ST,KLK3,LAMA4,LEF1,LYN,MMP12,MMP19,MMP9,MYC,NKD1,PDGFRA,PTGS2,RELB,SELE,STEAP2,STEAP4,TDGF1,THBS2,TNF,TNFAIP2,TNFAIP6	AR,Alpha catenin,CTNNB1,HDAC1,MYC,SMAD4,TP53
DEGliver - 2018-12-10 05:06 下午		NUPR1	transcription regulator						0.000101	ABL2,ACSS1,ADAM22,ADGRG1,ADM,AEN,ALDOC,ANK1,AREG,ARHGAP11A,ASB9,AURKA,CACNA2D2,CASP2,CASTOR2,CCDC134,CCNF,CDC23,CDK2,CDK4,CENPI,CEP170B,CEP97,CERK,CREB5,CTPS2,CXADR,CXCL3,CXCL5,DDIT3,DENND5B,DEPTOR,DLG1,DSN1,DUSP8,ELL2,EME1,EPGN,ERMP1,ETS1,ETV1,ETV6,FANCD2,FGF1,FLVCR1,FUT11,GDF15,GINS1,GPR1,GPSM2,GTSE1,HDAC8,HFE,HIST1H2AH,HIST1H2AI,HIST1H2AM,HIST1H3E,HIST1H3J,HIVEP3,HJURP,HK2,HNRNPA2B1,HOXB5,IGF1…
DEGliver - 2018-12-10 05:06 下午		forskolin	chemical toxicant						0.000107	ACPP,ACTR2,ADCYAP1,ADGRA1,ADGRG1,ADIPOQ,ADSL,AIP,ALDOC,AREG,ARL4C,ATP6AP2,ATP9A,B4GALT1,BCL2L11,BDNF,BIRC5,CALCA,CALCR,CALM1 (includes others),CAMP,CARD10,CASP4,CCND1,CD44,CD80,CD86,CD8A,CD9,CDC42SE1,CDH2,CDK4,CDKN2A,CERK,CHGB,CITED4,CMTM5,CNP,COL10A1,COL18A1,COL1A1,CRH,CRHBP,CSHL1,CTSV,CXCL1,CXCL3,CXCL5,CYFIP2,CYP11A1,CYP17A1,CYP19A1,CYP21A2,CYP27B1,DAB2,DAPK1,DDIT3,DDIT4,DHRS3,DUOX1,DYRK3,ECM1,…	AGT,AR,CTNNB1,EP300,ESR1,FOS,FOXO3,FSH,HDAC1,HDAC4,HIF1A,Insulin,MYC,NR3C1,SMAD4,SP1,TP53,forskolin
DEGliver - 2018-12-10 05:06 下午		MYCN	transcription regulator						0.000122	ABCA3,ABCB9,ABCC4,ABCD4,ABCF3,ABCG4,ACTN4,AEBP2,AMOTL2,ATXN2,BID,BIRC5,CCND1,CDH11,CDK9,CIITA,COL18A1,COL1A1,COL4A1,COL5A2,COL8A1,CRIM1,CTDNEP1,DKK3,DUSP2,EEF2,EGFR,EIF3C,EIF4A1,EIF5A,EZH2,FAU,FGFR2,FKBP9,FN1,FOXA2,HDAC2,HK2,HSP90AB1,HSPD1,IGFBP7,INHBA,ITGA2,ITGB1,JARID2,KLK3,MAP4,MDM2,mir-17,MIR17HG,MRE11,MTF2,MYCN,NBN,NCL,NPM1,NUCB1,P3H1,PRKN,PSMA7,PTDSS1,PTK2,PTMA,RD3,RPL12,RPL13,RPL27A,RPL28,…	FOXO3,HDAC1,MYC,MYCN,TP53,TP63,TP73
DEGliver - 2018-12-10 05:06 下午		maslinic acid	chemical - endogenous non-mammalian						0.000133	ADAM17,AKT1,ANAPC1,APPL1,BID,BTRC,CCND1,CD44,CD47,CDK4,DCC,DOCK1,ETS1,FBXW11,GSK3B,IL2RG,IL6ST,NCL,PLA2G4C,PLAUR,PLCB2,PPARD,PPM1G,PRKCI,PTGS2,PTPA,PXN,SHC1,SLC1A3,SORBS1,TGFB1,THBS1,WNT5A,YWHAG
DEGliver - 2018-12-10 05:06 下午		miR-1-3p (and other miRNAs w/seed GGAAUGU)	mature microrna						0.00014	ABHD11,ADAR,ADPGK,ANXA2,ARHGAP29,ARID1A,ARID2,BDNF,CCSAP,CDK9,CHST11,COIL,CORO1C,DNAJB1,EGFR,EML4,FAM57A,FOXP1,FSTL1,G6PD,HDAC4,HIST1H3I,IP6K2,IQGAP3,ITGB4,LRP1,LRRC8A,MET,MTHFD2,MXD4,NELFCD,NOTCH2,NOTCH3,PDLIM7,PIM1,PLEKHB2,PLEKHG2,POGK,POLA2,POM121/POM121C,PTBP1,PTMA,PWP1,PXYLP1,RABL2A,RABL2B,RBM47,RFT1,SAC3D1,SERPINB5,SLC25A22,SLC25A30,SPHK1,SRSF9,TAGLN2,TDP1,THBS1,TMSB10/TMSB4X,TNS4,TPM1,TPM2…
DEGliver - 2018-12-10 05:06 下午		CTCF	transcription regulator						0.00014	BDNF,CASP2,CDKN2A,CTCFL,IGF2,IL1R1,MMP14,MYC,MYCN,MYF5,PAX6,PCDHA11,PCDHA12,PCDHA13,PCDHA2,PCDHA3,PCDHA4,PCDHA8,PCDHAC1,PCDHAC2,PCDHGA10,PCDHGA4,PCDHGA7,PCDHGA9,PCDHGB1,PCDHGB2,PCDHGB3,PCDHGB5,PCDHGB7,PCDHGC3,TGFB3,TNF,TUBA4A
DEGliver - 2018-12-10 05:06 下午		E2F3	transcription regulator						0.000156	AKR1C1/AKR1C2,BAIAP2L1,BIRC5,CCL20,CCND1,CCNE1,CD9,CDC25A,CDC45,CDC6,CDCA4,CDK2,CDKN2A,COL18A1,CSHL1,CXCL1,E2F3,EDN1,EZH2,FGFR2,FST,HIST1H2BG,HIST1H2BJ,HIST1H2BN,HIST1H3E,HIST3H2A,HSPD1,IGF2,INHBA,KMT2A,LAMA4,LBR,LPL,MCM10,MCM3,MCM4,MCM7,mir-17,mir-19,mir-25,MIR17HG,MLH1,MYBL2,MYC,MYCN,NCAPG2,NECTIN1,NUCKS1,PDS5A,PLCB4,POLA2,PTMA,RBL1,SERPINE1,THBS1,TMPO,TNFAIP2,TOPBP1,TP73,TPX2,UBE2C,XPO4	E2F3,FOXO3,HDAC1,MYC,TP53,TP63,TP73
DEGliver - 2018-12-10 05:06 下午		EIF3E	other						0.00016	ANGPT1,CCND1,CCNF,COL18A1,COL5A1,CORO1C,CXCL1,DSG1,DYNC1H1,EPAS1,FARP1,LIG1,LIG3,PCDHGB1,PCDHGC3,RAD54L,SHC1,SMC2,TENT4A,THBS1
DEGliver - 2018-12-10 05:06 下午		NRIP1	transcription regulator						0.000176	ACACA,ACACB,AIFM2,AREG,CCND1,CCNE1,CDC6,CDKN2A,CIDEA,CPT1B,GYS2,HAS2,IL6,NR2C1,OPLAH,PGR,PPP1R3B,PTGS2,SCD,SLC16A10,SLC25A19,SLC36A2,SMAD6,STAR,TNF,TNFAIP6,TNFSF4	AR,CTNNB1,EP300,ESR1,FOS,FOXO3,HIF1A,MED1,MYC,NR3C1,NRIP1,SP1,TP53,aldosterone,beta-estradiol
DEGliver - 2018-12-10 05:06 下午		5-azacytidine	chemical drug						0.000202	ANXA2,CASP8,CD44,CDC25A,CIITA,CLDN1,COL1A1,EPHA2,ETV5,GDF15,GJB3,GSK3B,HK2,HSPD1,IFI6,INHBA,IRS2,ITGAL,KLF6,KRT81,LOX,MAFF,MECP2,MLH1,MYH6,MYH7,MYO1B,N4BP2L2,NPPA,PAH,PCDHA1,PCDHA10,PCDHA11,PCDHA12,PCDHA13,PCDHA2,PCDHA3,PCDHA4,PCDHA5,PCDHA6,PCDHA7,PCDHA9,PLAGL1,PTGS2,RASSF1,RHOB,SHC1,SLC3A2,SLC9A1,SOX9,SPHK1,THBS1,THBS2,TNNI3,TP73	5-azacytidine,CTNNB1,E2F4,EP300,ESR1,HDAC1,HDAC2,HDAC4,SMAD4,SP1,TP53
DEGliver - 2018-12-10 05:06 下午		SMAD4	transcription regulator						0.000203	ANGPT1,ANGPTL4,AREG,ARHGEF2,BGN,CBFB,CCL20,CCND1,CCNE1,CD79A,CDH2,CDKN2A,COL10A1,CYB561,CYP17A1,DAPK1,DAXX,EDN1,EGFR,EIF4EBP1,ERBB2,FAP,FBXW10,FN1,FST,FSTL3,GAST,GUCY2F,HAS2,HMGA2,HRH2,ICAM1,IL10,ITGB1,ITGB5,KLK11,LEF1,MBD1,MDM2,MET,MYC,MYCN,NAMPT,NOTCH3,OVOL1,PAX6,PDGFB,PILRA,PNOC,PTGS2,PTHLH,PTPRK,RAC1,RASSF1,RUNX1,SAE1,SCD,SELE,SELPLG,SERPINE1,SHISA5,SKIL,SLC23A2,SLC6A1,SMAD6,SMAD7,SPHK1,TBX6,…	AR,CTNNB1,E2F3,EP300,ESR1,FOS,FOXO3,FSH,HDAC1,HDAC4,MYC,SMAD4,SP1,SPP1,TP53,Vegf
DEGliver - 2018-12-10 05:06 下午		CYBA	enzyme						0.000214	CYBB,EPAS1,FN1,IL6,SERPINE1,SOD2,TNF,VEGFA	CYBA,NADPH oxidase,SP1
DEGliver - 2018-12-10 05:06 下午		miR-16-5p (and other miRNAs w/seed AGCAGCA)	mature microrna						0.000227	ANLN,ARHGDIA,ARL2,ATF6,ATG9A,BCL2L2,BDNF,CACNA2D1,CCND1,CCNE1,CCNF,CDC25A,CDK5RAP1,CENPJ,CHEK1,CHORDC1,CLDN12,CRHBP,CSHL1,DMTF1,DTD1,E2F3,EGFR,FAM122C,FGF7,FNDC3B,GALNT13,GRB10,HSPA1A/HSPA1B,IGF1R,IGF2R,IL6,IPO4,ITGA2,KCNN4,KITLG,LDAH,NAA15,NOTCH2,NPR3,OGT,OSGEPL1,PAFAH1B2,PANX1,PHLDB2,PISD,PMS1,PNN,PPP2R5C,PSAT1,PTGS2,RECK,RFT1,RTN4,SERPINE2,SLC16A3,SLC25A22,SLC38A5,SQSTM1,SRPRA,TIA1,TMEM189-UBE…
DEGliver - 2018-12-10 05:06 下午		E2f	group						0.000242	CBX5,CCNE1,CDC25A,CDC45,CDC6,CDC7,CDK2,CDKN2A,CENPO,CYP27B1,DDX11,DHPS,DLEU2,DROSHA,E2F4,EPAS1,FANCD2,GOLT1B,HDAC1,HIST1H2AE,HIST1H2BJ,HNRNPA1,ITGB1,ITGB4,KNTC1,LIG1,MCM10,MCM3,MCM4,MIR17HG,MYBL2,MYC,MYCN,NASP,NPPA,PCSK1N,POLA2,RAET1E,RBBP5,RBL1,SERPINE1,TPX2,TRMT13,UBE2C,USP37,ZNF160
DEGliver - 2018-12-10 05:06 下午		HGF	growth factor						0.000261	ABCB4,ABCC6,ADGRG1,AKT1,ANGPTL4,APAF1,ASNS,ATF2,AURKA,BIRC5,BNC1,CA9,CALCR,CALM1 (includes others),CASP2,CASP8,CCND1,CCNF,CD28,CD44,CD46,CD93,CDC25A,CDC25B,CDC45,CDC6,CDK2,CDK4,CDKN2A,CENPF,CHD2,CHIA,COL1A1,COL2A1,COL4A1,CSE1L,CYP17A1,CYP2B6,DDIT3,DDX11,DDX21,DDX3X,DHPS,DKC1,DSG1,DYRK1A,EDN1,ETS1,FANCG,FASTK,FGF7,FN1,FOXA1,FOXA2,FOXN2,FPR2,G6PC,GPR4,GPSM2,GRB10,GRB14,GRK5,HDAC5,HDGF,HGF,HK2,HTR7,…	AR,CTNNB1,EP300,ESR1,FN1,FOS,FOXO3,HGF,HIF1A,HRAS,MYC,RAC1,SMAD4,SP1,SPP1,TP53
DEGliver - 2018-12-10 05:06 下午		dihydrotestosterone	chemical - endogenous mammalian						0.000265	ABCC4,ACACA,ACPP,ACSL3,ADAM7,ADCYAP1,ADIPOQ,ADM,APOE,AREG,ATAD2,ATP13A2,ATP2A2,AXIN2,BCAP31,BCAR1,BGN,BMF,CA3,CACYBP,CALCA,CASP8,CCL16,CCND1,CCNE1,CCT3,CDC6,CDH2,CDK2,CKM,CMKLR1,CNTNAP2,COL4A1,COL5A2,CSNK2A1,CYBB,CYP11A1,CYP17A1,CYP19A1,CYP4A11,CYP4A22,DDX54,EFNA1,EGF,EGFR,EIF4EBP1,ELAVL1,ELN,ELOVL7,ERBB2,ETV1,FAM89B,FGF7,FKBP4,FN1,FST,FTH1,GAP43,GAS8-AS1,GFAP,GIGYF2,GLUL,GRB10,GRWD1,GTF2I,HIST1H…	AGT,APP,AR,CTNNB1,EP300,ESR1,FOS,FOXO3,FSH,HDAC1,HIF1A,MYC,SP1,TP53,TP73,dihydrotestosterone
DEGliver - 2018-12-10 05:06 下午		miR-30c-5p (and other miRNAs w/seed GUAAACA)	mature microrna						0.00027	ACVR1,ADPGK,AP2A1,ATP2A2,ATRX,BDNF,CBFB,CEP72,CNOT9,IL6,IRS2,ITGA2,LMNB2,MAP4K4,MAT2A,MBNL1,MET,MTTP,MYO10,NCEH1,NCL,NPR3,NUCB1,NUFIP2,PAFAH1B2,PRPF40A,PTPA,PTPRK,PTRH1,SLC12A4,SLC38A2,SLC4A10,SLC4A7,SLC7A11,SYT4,THEM4,TMEM41B,TNF,TNFAIP2,TNRC6A,UBE2I,WNT5A
DEGliver - 2018-12-10 05:06 下午		AREG	growth factor						0.000283	AREG,ARHGAP11A,BIRC5,CCL20,CCND1,CCNF,CDC45,CDH11,CENPF,EGFR,ELK1,HAS2,HCAR2,HIST1H2BG,HJURP,IFI6,IL6,IQGAP3,KIF14,KIF20A,MKI67,MMP9,MYBL2,NIPAL4,PCDHGA11,PCDHGA7,PCDHGB5,PTAFR,PTGS2,RUNX1,SAE1,SSRP1,TMC6,TNFAIP6,TOP2A	AR,AREG,FOS,MYC,SP1
DEGliver - 2018-12-10 05:06 下午		EZR	other						0.000313	BIRC5,CDH2,DDIT3,DDIT4,EIF4EBP1,GEMIN5,HNRNPA2B1,IGFBP2,IL10,IL6,ITGB4,MMP14,MMP9,MYC,PTGS2,TNF,TRIB3	CTNNB1,ESR1,EZR,HIF1A,MYC,RAC1,SP1,TP53,TP73
DEGliver - 2018-12-10 05:06 下午		SYVN1	transporter						0.000345	ABCC4,ACSL3,AMOTL2,ASF1B,BCAT1,CALM1 (includes others),CCND1,CD151,CD44,CD46,CDK11B,CTPS1,CYB561,DAB2,EPHA2,ERN1,FANCG,GANAB,GGCX,IFI44,IGF1R,ITGB1,ITGB4,KCNN4,L1CAM,MED25,OLR1,PLD2,PNPLA2,PTBP1,PTPRJ,PVR,RPN2,SLC1A5,SLC27A3,SLC2A1,SLC35C2,SLC3A2,SLC43A2,SLC4A7,SLC6A6,SLC7A2,SLCO4A1,TARS,TMEM106B,TNS4,USP5,ZC3HAV1,ZNF281
DEGliver - 2018-12-10 05:06 下午		beta-estradiol	chemical - endogenous mammalian						0.000372	AARS,ABCA3,ABCC11,ACPP,ACSL1,ADAMTS4,ADIPOQ,ADK,ADM,ADM2,ADORA1,AFF4,AGER,AGO2,AKAP10,ALDH1A2,ALK,AMOTL1,ANGPT1,ANK1,ANKH,ANKS1B,ANO2,ANXA3,AP1G1,APAF1,APBB1,APCDD1,APOE,AREG,ARID5B,ARRB2,ASB9,ASH1L,ATAD2,ATP2B2,ATRX,ATXN3,AURKA,AXIN2,BAZ1A,BCAT1,BCL2L11,BDNF,BICD1,BID,BIRC5,BRINP2,BYSL,CACNA1G,CACNB1,CACNG8,CALB1,CALCA,CALCR,CALM1 (includes others),CAPN12,CASP4,CBL,CBX6,CCDC170,CCL20,CCL25,CCND1…	AGT,CTNNB1,CYP19A1,EP300,ESR1,FOS,FOXO3,HDAC1,HIF1A,Insulin,MED1,MYC,NR3C1,SP1,TP53,beta-estradiol,estrogen
DEGliver - 2018-12-10 05:06 下午		MYC	transcription regulator						0.000376	ABCB9,ABCC4,ABCF3,ABCG4,ACACA,ACSS1,ACTN4,ACVR1,ADARB1,ADD1,ADIPOR1,ADK,ADM,AEBP2,AHCY,AKT1,ALOX5,ANGPT1,APCDD1,ARHGEF7,ASNS,ATF2,ATP13A2,AXIN1,BCAT1,BDNF,BIRC5,BMPER,BRD2,CASP8,CCND1,CCNE1,CCT3,CD151,CD44,CD47,CD86,CD9,CDC25A,CDC25B,CDH2,CDK11B,CDK2,CDK4,CDKN2A,CHEK1,CHRNB1,CITED1,CLUH,CNFN,CNP,CNTNAP2,COL1A1,COL2A1,COL4A1,COL4A2,COL5A1,COL5A2,COL8A1,CPD,CRABP2,CSE1L,CTSB,CTSV,CYFIP2,DDIT3,DDIT4…	AR,CCND1,CDKN1A,CTNNB1,E2F4,E2f,EP300,ESR1,FOXO3,FOXO4,HDAC1,HDAC4,HIF1A,MYC,SMAD4,SP1,TP53,TP63,TP73
DEGliver - 2018-12-10 05:06 下午		geldanamycin	chemical - endogenous non-mammalian						0.000387	ADAT2,AGO2,APAF1,BGN,BIRC5,CCDC149,CCND1,CDK4,CDK9,CHEK1,CIITA,CNP,CYP1A1,DNAJB1,EGFR,EIF1AD,ERBB2,GPR179,GRK3,H2AFX,HDAC11,HSPA1A/HSPA1B,HSPD1,IKBKB,IKBKG,IL1RL1,IRS1,IRS2,KRTAP10-10,LBH,MDM2,MET,MYC,NHLH2,NPPA,OPTC,PCDHAC1,PDPK1,PTGS2,SCN2B,SLC16A10,STAT1,STXBP5L,TNF,TNRC6A,TPPP,TRAF2,TREML4,TRIM3,WEE1,ZC3H12D,ZIC4	AR,CTNNB1,EP300,ESR1,FOXO3,HDAC1,HIF1A,MED1,MYC,SP1,TP53,TP63,TP73,geldanamycin
DEGliver - 2018-12-10 05:06 下午		IDO1	enzyme						0.000392	CD80,CD86,FCGR1A,IL10,IL6,ITGAX,SLC1A4,SLC1A5,SLC3A2,SLC6A9,SLC7A11,TNF
DEGliver - 2018-12-10 05:06 下午		SMARCD3	transcription regulator						0.000392	CD151,CD44,COL1A1,COL2A1,DEPTOR,FMOD,NPPA,PITX2,SOX5,SOX9,TBXT,WNT5A	AR,CTNNB1,HDAC1,MYC,SMAD4,SMARCD3,TP53
DEGliver - 2018-12-10 05:06 下午		MMP3	peptidase						0.000398	ADAR,ATXN2,CACTIN,CDK13,CELF4,CNOT6L,CRNKL1,CSTF3,DDX39A,EFTUD2,EPGN,ERN1,FGF7,GEMIN5,MBNL3,MMP10,MMP9,NCBP2,PAPOLA,PLCB1,PNN,PNPT1,PRPF31,PTGS2,RAC1,RBM14,RBM4,SAFB,SCAF8,SNRNP48,SQSTM1,SRSF1,SRSF3,SYNCRIP,THOC1,TNF,TNRC6A,TOP1,TSEN2,WDR33	FOS,MMP3,PLG
DEGliver - 2018-12-10 05:06 下午		epicatechin gallate	chemical drug						0.000501	CDKN2A,GDF15,ICAM1,IL6,LYN,MDM2,MLH1,PERP,PTGS2,TP53I11,TP73,VEGFA,ZMAT3	FOXO3,HDAC1,MYC,TP53,TP63,TP73,epicatechin gallate
DEGliver - 2018-12-10 05:06 下午		hydrocortisone	chemical - endogenous mammalian						0.000508	ADM,BDKRB2,CAMP,CCND1,CCNE1,CD80,CD86,CDH11,CIAO3,CRH,CSHL1,CXCL5,CYP19A1,DAXX,FGF7,FN1,GABBR2,GAP43,GLUL,H6PD,HGF,HSD11B1,HSPD1,ICAM1,IGF2R,IGFBP7,IL10,IL2RA,IL6,INHBA,ITGA2,IVL,KLK3,LALBA,LPL,MAP3K4,NR1I3,NTRK2,PLG,PRLR,PTGS2,SELE,SERPINE1,STC2,TLE2,TLR2,TNFAIP2,TP53I11,VAMP2	AGT,AR,CEBPD,CTNNB1,EP300,ESR1,FOS,FOXO3,HIF1A,NR3C1,SP1,TP53,hydrocortisone
DEGliver - 2018-12-10 05:06 下午		PLG	peptidase						0.000512	ADIPOQ,AGER,BDNF,CLEC7A,CNN2,COL1A1,CYP2S1,DOCK1,EDN1,ELMO1,FCGR2B,IL1A,IL1RL1,IL6,IQSEC1,MCOLN3,MIF,MMP12,MMP9,PLA2G5,PLG,PTGS2,RAB5A,RAC1,RALA,RAPGEF3,SERPINE1,STAB2,TNF,TNFSF11	APP,AR,CTNNB1,E2F4,FN1,FOS,HDAC1,HGF,HIF1A,MYC,PLG,SMAD4,SP1,TCF/LEF,TP53
DEGliver - 2018-12-10 05:06 下午		estrogen	chemical drug						0.000606	ABI2,AKT1,APOE,AREG,AURKA,BARD1,BDNF,CALB1,CALCA,CCND1,CDC25A,COL18A1,COL1A1,COL4A2,COL5A1,COMT,CRH,CYBB,CYP11A1,CYP17A1,CYP19A1,DNTT,DPEP1,EGF,EGFR,EPAS1,ERBB2,F7,FBLN1,FGF7,FN1,FOXA2,FTH1,G6PD,GAP43,HGF,HIVEP3,HSPH1,HTR1A,ICAM1,IGF1R,IGF2,IGFBP2,IL10,IL1A,IL1RL1,IL6,IRS1,ITGB1,KLK10,LIG1,LPL,LTF,MCM3,MCM4,MCM7,MDM2,MUC1,MVD,MYC,NAMPT,OPRK1,PENK,PGR,PIM1,PISD,PLIN4,POLD1,PRDM15,PRLR,PTAFR,PTGS2,…	AR,CTNNB1,E2F4,EP300,ESR1,FOS,FSH,HDAC1,HDAC2,HIF1A,MED1,MYC,SP1,TP53,TP73,estrogen
DEGliver - 2018-12-10 05:06 下午		aldosterone	chemical - endogenous mammalian						0.000612	ADIPOQ,ADM,AKT1,ATP6V0A4,BDNF,CACNA1G,COL1A1,CTF1,CTLA4,CYBB,DAXX,EDN1,EGFR,ELL,ELN,ERGIC1,FKBP1A,FN1,FXYD4,HAS2,ICAM1,IGF1R,IKBKB,IL6,INA,IRS1,IRS2,KCNMB1,LOX,LPL,mir-21,NPPA,OLR1,ORM1,PIK3CD,PLAUR,POU1F1,PROCR,PTGS2,PTH2R,RPTOR,SCNN1A,SERPINE1,SLC9A1,TBC1D4,TGFB1,TNF,WNK1,YWHAB	AGT,AR,CTNNB1,EP300,ESR1,FOS,FOXO3,HIF1A,Insulin,NADPH oxidase,NR3C1,RAC1,SP1,TP53,aldosterone
DEGliver - 2018-12-10 05:06 下午		CD24	other						0.000618	ATP13A3,CHAC1,DLG1,ECM1,EPHB6,GDF15,HOMER3,HS2ST1,ICAM1,JMJD1C,KNTC1,LAT2,LDB1,LRPPRC,MBNL1,mir-21,N4BP3,NIPBL,OGG1,PDGFB,PDS5A,PHF10,PLCB1,PLPPR2,RELB,SMC4,SPHK1,SYNE2,TFPI,THBS1,TOP2A,TPP2,TPR,TRIM2,TRIM8,TTC3,TUFT1,ULBP2,UROD,VPS13B
DEGliver - 2018-12-10 05:06 下午		ESRP1	other						0.000627	CD44,ENAH,EXOC7,FGFR2,RAC1
DEGliver - 2018-12-10 05:06 下午		KRT10	other						0.000627	CCND1,CCNE1,IKBKB,IKBKG,TNF
DEGliver - 2018-12-10 05:06 下午		EGLN1	enzyme						0.000642	ADM,AGER,AREG,ATP13A2,AURKA,CCL20,CD86,COL2A1,EDN1,EGLN3,EPAS1,ICAM1,IL1A,IL6,INHBA,MMP8,MYC,PFKL,PRLR,PTGS2,SLC2A1,SOX9,TGFB1,TGFB3,TNF,VEGFA	AR,CTNNB1,EGLN1,EP300,HIF1A,MYC,TP53
DEGliver - 2018-12-10 05:06 下午		AR	ligand-dependent nuclear receptor						0.000698	ABCC4,ACPP,ADCYAP1,ADM,AKT1,AMH,AMHR2,ARHGEF7,ARMC12,ATAD2,ATP13A4,ATP2A2,B4GALNT1,BIRC5,BMF,CA5B,CACNA1A,CALU,CCND1,CCT3,CDC25B,CDH11,CDH2,CDKN2A,CHRNB1,CHRNG,CIT,CORIN,CUX2,CYP11A1,CYP17A1,DANCR,DDIT4,DYRK1A,EDN1,EDNRA,EGFR,EHD3,EIF2B5,ELK4,ELMO1,ELOVL2,EPAS1,ERBB2,ERN1,ERO1A,ETV1,FABP7,FAM84A,FAM89B,FGF7,FGFR2,FKBP4,FOXA1,GDF15,GDI1,GFAP,GUSB,HGF,HSPH1,IGF1R,IGF2,IL1R1,IL6,IMPDH2,INPP4B,ITGA2,…	AR,CTNNB1,EP300,ESR1,FOS,FOXO3,FSH,HDAC1,HDAC4,MYC,NR3C1,SMAD4,SP1,TP53,TP63,TP73,dihydrotestosterone
DEGliver - 2018-12-10 05:06 下午		9,10-dimethyl-1,2-benzanthracene	chemical toxicant						0.000754	AREG,BIRC5,CCND1,CDKN2A,CXCL3,CYP19A1,CYP1A1,EGF,EGFR,EPHA2,FGF7,HGF,HRAS,IL10,IL6,LOR,MMP9,NQO1,PTGS2,RUNX1,SERPINE1,TNF	9,10-dimethyl-1,2-benzanthracene,CTNNB1,FOXO3,HDAC1,HIF1A,MYC,SP1,TP53,TP63,TP73
DEGliver - 2018-12-10 05:06 下午		tomatidine	chemical - endogenous non-mammalian						0.000755	EIF2S2,EIF3C,EIF4EBP1,LARS,MARS,SLC38A2,SLC6A9
DEGliver - 2018-12-10 05:06 下午		mir-1	microrna						0.000763	ADAM12,ADAR,ADD1,ADPGK,AKAP11,ANXA2,BDNF,CACNB2,CDK9,CXCL1,EDN1,EML4,FN1,GATAD2A,HCN2,HDAC4,HNRNPA3,HNRNPU,HSPD1,IGF1R,MET,MMP9,MRTFA,MSANTD2,NELFCD,NOTCH3,NUP50,POGK,RHEB,RNF38,SEC61A1,SMARCA4,SOX9,SRSF9,STX6,TAGLN2,TNS3,TRIM2,UST,VEGFA
DEGliver - 2018-12-10 05:06 下午		FOXN3	transcription regulator						0.000806	CDH2,CFAP36,DYRK3,IFT81,IQCK,TSEN2
DEGliver - 2018-12-10 05:06 下午		MCM7	enzyme						0.000806	CDK2,CHEK1,EGFR,LMNB2,MCM4,MET
DEGliver - 2018-12-10 05:06 下午		HRAS	enzyme						0.000831	ADARB1,ADM,ADRA2C,AKT1,AMACR,AMOTL2,ANXA2,ANXA3,AREG,ASNS,ATP2A2,AURKA,BCL2L11,BIRC5,BMP1,CALU,CASP2,CCND1,CCNE1,CD44,CDC25A,CDK2,CDK4,CDKN2A,CDON,CHST11,CNN2,COL18A1,COL1A1,COL2A1,COL4A1,COL5A2,CRABP2,CTSB,CTSV,CXCL1,CYP1A1,DDIT3,DMTF1,DOK1,EGFR,EIF3C,EIF4EBP1,EIF5A2,ELK1,ELN,ETS1,F2RL2,FAT1,FBXW11,FKBP6,FN1,FOSL2,FSTL1,FSTL3,GDF10,GJB3,GUSB,HAS2,HGF,HMGB1,HNRNPA2B1,HOXB6,HOXC8,HRAS,HRASLS,ICAM1…	AR,CTNNB1,ESR1,FOS,FOXO3,HDAC1,HDAC4,HIF1A,HRAS,MYC,SMAD4,SP1,SPP1,TP53,TP63,TP73
DEGliver - 2018-12-10 05:06 下午		CTSB	peptidase						0.000973	CCND1,CDK4,COL1A1,CTSB,CTSV,CXCL3,CYBB,IL10,MYC,PLAUR,RAC1,SPHK1,TNF,VEGFA	APP,CTNNB1,CTSB,FN1,FOS,FOXO3,HDAC1,HIF1A,MYC,NME1,SMAD4,SP1,TP53,TP63,TP73
DEGliver - 2018-12-10 05:06 下午		MIR17HG	other						0.00106	APCDD1,BCL2L11,CCM2,CCND1,CCNE1,COL5A1,CYLD,DCHS1,FNDC3B,FZD3,FZD4,GDF11,GLG1,HDAC4,HEG1,HIF1AN,HOXB5,IKZF4,IL6ST,LAMA5,LRP1,LRP4,LRP6,MYCN,NCOR2,NOTCH2,P3H1,PDGFRA,PITX2,PTK7,PTPRK,PTPRU,RECK,REST,SEL1L,SMAD6,TAX1BP1,TBX6,TMEM64,TOB2,WNT5A,ZFYVE9,ZNF703
DEGliver - 2018-12-10 05:06 下午		CYP19A1	enzyme						0.00111	ACACA,ACADL,AMH,BACE1,BDNF,CCND1,CCNE1,CSHL1,CYP17A1,EGF,EGFR,GRIN1,GSK3B,HSD17B1,IL6,IRS1,LPL,NR5A2,PGR,POU1F1,PPP1R9B,PRLR,PXN,SCARB1,SOX9,SSTR3,SYP,TGFB1,TNF,VEGFA	AR,CTNNB1,CYP19A1,FOS,FOXO3,FSH,HDAC1,MYC,SMAD4,TP53,TP63,TP73
DEGliver - 2018-12-10 05:06 下午		cerivastatin	chemical drug						0.00111	AGTRAP,CCL3,CD40LG,CNP,COL1A1,CYP2B6,ENPP3,ETV6,FN1,GPX1,ICAM1,IGF1R,IL6,ITGAL,ITGB4,MMP9,MYBL2,MYC,MYH7,NFYA,PCSK9,PLAUR,PTGS2,PTMA,SERPINE1,TGFB1,TIE1,TMSB10/TMSB4X,TNF,VEGFA	CTNNB1,E2F3,ESR1,F2,FOS,FOXO3,HDAC1,HIF1A,MYC,RAC1,TP53,Vegf,cerivastatin
DEGliver - 2018-12-10 05:06 下午		Laminin (complex)	complex						0.00113	CCND1,CDH11,CDK5R1,CHGB,COL1A1,EGFR,ETV5,FN1,IGF2,ITGB1,MMP9,NPPA,ODAM,PGR,PTGS2,PXN,RPSA,SERPINE1,WNT5A	APP,CTNNB1,ESR1,FOS,FOXO3,HDAC1,HIF1A,Insulin,Laminin (complex),NR3C1,RAC1,SP1,TP53
DEGliver - 2018-12-10 05:06 下午		APP	other						0.00114	ABL1,ADAMTS4,ADAP1,ADCYAP1,AGER,AKT1,ALDOC,ANAPC2,AP3B2,APH1B,APOE,ARL11,ARRDC3,ASCC1,ATOX1,ATP1A2,ATP2B2,AXIN1,AXIN2,BACE1,BCL2L11,BCL2L2,BDNF,BMF,CALB1,CCL20,CCL3,CCND1,CCNE1,CD151,CD44,CD86,CDC37,CDH2,CDK2,CDK4,CDK5R1,CDK9,CLDN1,CMPK2,COL18A1,COX7A2,CRABP2,CREBBP,CRYL1,CS,CSF2RB,CSNK2A1,CSNK2A2,CTSB,CTSV,CXCL1,CXCL3,CXCL5,CXCR2,CYBB,CYFIP2,DAXX,DNAJC5,DNM1,DPY19L3,DYRK1A,ECE2,EDN1,EGFR,EIF5A2,…	APP,AR,CTNNB1,E2F4,EP300,ESR1,FOS,FOXO3,HDAC1,HDAC2,HIF1A,MYC,PLAT,RAC1,TP53,TP63,TP73
DEGliver - 2018-12-10 05:06 下午		FOXO4	transcription regulator						0.00117	ACACA,ANGPT1,ANXA3,BCL2L11,CASP8,CCND1,CERS4,CERS5,COL4A1,COL4A2,ELOVL5,ELOVL7,ENPEP,ERG,FLT4,FMOD,FOXC1,IGFBP7,IL1R1,MMP9,NAMPT,NRP2,OVOL1,PLA2G2D,PSMD11,PTPRB,SCD,SERPINE1,SLC2A1,SOD2,SREBF2,TGFB1,TIE1,VEGFA,ZFAND5	AR,CCND1,CDKN1A,CTNNB1,E2F4,E2f,EP300,FOXO4,HIF1A,MYC,TP53
DEGliver - 2018-12-10 05:06 下午		F2	peptidase						0.00118	ADAMTS9,ADIPOQ,ANGPT1,ANGPTL4,B4GALT1,CASP2,CCL20,CCND1,CD44,CITED4,COL1A1,COL4A1,CORO1C,COTL1,CTPS1,CXCL1,CXCL3,CYBB,CYP2B6,DIO3,DKK3,DST,EDN1,EIF4A1,ELL2,EPB41,ETS1,F2RL3,F7,FN1,FOSL2,GREM1,HAS2,ICAM1,IER2,IFRD2,IGF1R,IL15RA,IL32,IL6,ITGB1,KLF6,LAMP2,LBH,LOXL2,MAP3K5,MEOX1,MIF,MMP10,MMP9,MYBL2,MYC,NCOA7,NUP62,PDGFB,PDGFRA,PGM2L1,PGR,PLAUR,PLCB3,PROCR,PTGS2,RAB3A,RAC1,RELB,RHOB,SAMD4A,SELE,SERPI…	AR,CTNNB1,E2F3,ESR1,F2,FN1,FOS,FOXO3,HDAC1,HIF1A,MYC,RAC1,SMAD4,SP1,SPP1,TP53,Vegf
DEGliver - 2018-12-10 05:06 下午		HDAC1	transcription regulator						0.00129	ADIPOQ,AMPD3,APAF1,ATG7,AXIN2,BDNF,BMF,CCND1,CCNE1,CD34,CD44,CDC25A,CDC6,CDK2,CDKN2A,COL1A1,COL2A1,CSHL1,EGFR,EPGN,GLUL,GSK3B,H2AFX,HBG2,IL10,IL24,IL5,IL6,INA,ITGAD,ITGB4,KLK2,KLK3,LGR5,LIG1,MAD1L1,MCM10,MCM3,MCM7,MDM2,MMP9,MYBL2,MYC,MYH7,MYO1F,NASP,NCL,NKD1,NKX3-1,PAX2,PDGFB,POLD2,POLL,PPARGC1A,PPP2R2B,PRIM2,PTGS2,RAD54L,RAG1,RBL1,RECK,RELB,REST,RHOB,RRM2B,SCN2A,SERPINE1,SLC12A5,SMAD7,SMN1/SMN2,…	AR,CTNNB1,E2F4,EP300,ESR1,FOXO3,HDAC1,HDAC2,HIF1A,MYC,NR3C1,SMAD4,SP1,TP53,TP63,TP73
DEGliver - 2018-12-10 05:06 下午		PTGER2	g-protein coupled receptor						0.00137	ANAPC1,ANAPC2,AREG,ARFGEF1,AURKA,CENPF,CEP55,CXCR2,CYP19A1,ECM1,EXOC7,FPR1,H2AFX,HIST1H2AD,IL10,IL1A,IL36G,IL6,ITGAL,KIF20A,MKI67,MMP9,NEK2,NUF2,PABPN1,PGR,PIM1,PTGS2,PXN,SERPINE1,STAR,TBL3,THBS1,TNF,TNFAIP6,TPX2,TROAP,VEGFA	CTNNB1,CYP19A1,EP300,ESR1,HIF1A,PTGER2,SP1,TP53
DEGliver - 2018-12-10 05:06 下午		MED1	transcription regulator						0.0014	ACACA,ADIPOQ,ANAPC5,ARID1A,AURKA,BCL11A,BCL7A,BIRC5,CCND1,CCNE1,CCNJ,CD79A,CDC6,CDK2,CDK4,CHAF1A,CIDEA,CYP11A1,CYP17A1,CYP1A1,CYP2B6,CYP4A11,EDF1,ERBB2,FAM89B,HAS2,HDAC7,IGLL1/IGLL5,KLK3,LBR,LEF1,MAD1L1,MDM2,MET,MYC,MYCN,MYH7,NCL,NF1,NR1I3,OLR1,PEX11A,PIM1,PRLR,PTMA,SCP2,SEPT6,SMARCA4,STC2,THBS1,TNNI1,TNNT1,TOP1	AR,CTNNB1,EP300,ESR1,FOS,FOXO3,HDAC1,MED1,MYC,NR3C1,NRIP1,SP1,TP53,TP63,TP73
DEGliver - 2018-12-10 05:06 下午		dibutyl phthalate	chemical toxicant						0.00143	BID,CYP11A1,CYP17A1,CYP4A11,FGB,FST,HDAC6,MYC,ORM1,SCARB1,SERPINE1,SREBF2,STAR
DEGliver - 2018-12-10 05:06 下午		ELN	other						0.0015	CD86,ELN,FN1,IL6,MMP12,MMP9,PTK2,TNF
DEGliver - 2018-12-10 05:06 下午		Iga	complex						0.00151	CCL3,CD80,CD86,ELK1,FCGR1A,FCGR2B,IL10,PDGFB,TGFB1,TNF	APP,CTNNB1,FOS,HDAC1,HIF1A,Iga,TP53
DEGliver - 2018-12-10 05:06 下午		miR-26a-5p (and other miRNAs w/seed UCAAGUA)	mature microrna						0.00154	CCNE1,CDK4,CDKN2A,CHORDC1,CXCL3,EPHA2,EZH2,GSK3B,HGF,HTR1A,MYC,PGR,PHF6,PTGS2	AR,CTNNB1,E2F4,FOS,HGF,TCF/LEF,miR-26a-5p (and other miRNAs w/seed UCAAGUA)
DEGliver - 2018-12-10 05:06 下午		ATF4	transcription regulator						0.00154	AARS,AREG,ASNS,BCAT1,CA9,CARS,CDKN2A,CHAC1,DDIT3,DDIT4,EDN1,EIF2S2,EIF4EBP1,ERO1A,GARS,GDF15,GRB10,GYS1,HYOU1,IGFBP2,IGFBP7,IL6,LALBA,LARS,MARS,MTHFD2,NOX4,PENK,PRKDC,PRKN,PRRX2,PSAT1,PSPH,PTGS2,PYCR1,RBPJ,SEL1L,SHMT2,SIGMAR1,SLC1A4,SLC1A5,SLC38A2,SLC3A2,SLC6A9,SLC7A11,SLC7A3,SOD2,STC2,TNFSF11,TRIB3,VEGFA,XRCC1	AR,ATF4,CTNNB1,EP300,HIF1A,MYC,TP53
DEGliver - 2018-12-10 05:06 下午		HNF4A	transcription regulator						0.00158	ABCB9,ABCC6,ABCF3,ACAD8,ACD,ACSL1,ACVR1,ACY3,ADGRB2,ADIPOR1,ADPRHL1,AGA,AIP,AKIRIN2,AKR1C1/AKR1C2,ALDH8A1,ALKBH7,ALS2,AMACR,AMT,ANKHD1/ANKHD1-EIF4EBP3,ANKZF1,ANXA9,AP1M1,AP2A1,AP4B1,APOE,AQP9,ARG2,ARHGAP11A,ARL4C,ARMC6,ARMC8,ASNS,ATF2,ATF6B,ATG9A,ATOX1,ATP10A,AXIN2,AZI2,BACE1,BAG6,BARD1,BAZ1A,BAZ1B,BCAR1,BCS1L,BNC1,BORCS8-MEF2B,BRAP,BRD4,BTN2A1,BTRC,BUD23,CACNA2D2,CASP2,CBLL1,CBX3,CBX5,CCDC170,CC…	CTNNB1,FOXO3,HIF1A,HNF4A,Insulin,NR3C1,SP1
DEGliver - 2018-12-10 05:06 下午		WT1	transcription regulator						0.00163	AHCY,AMH,AMHR2,APRT,AREG,ARL2,ASNS,CCND1,CCNE1,CDC45,CDC73,CHAF1B,CKM,COL4A1,CTSV,CUL4B,CYP19A1,DDX3X,DESI1,DYRK1A,EFNA1,EGFR,ELK4,EPOR,ERBB2,ETS1,FGF1,GRB10,IFRD2,IGF1R,IGF2,IL10,IL1RAP,LRP1,MAPK8,MAPRE2,MDM2,MMP14,MMP9,MYC,MYCN,MYL6,NOTCH3,NQO2,NTRK2,NUCB1,PAX2,PLAUR,PTPN9,RARA,RBPJ,SERPINE1,SLC6A6,SOX9,SQLE,SQSTM1,SREBF2,SRY,ST6GAL1,TARS,TCOF1,TFAP2A,TGFB1,TGFB3,THBS1,TMA16,TRAP1,TSC22D1,VEGFA…
DEGliver - 2018-12-10 05:06 下午		EHF	transcription regulator						0.00173	ALOX5,ANGPTL4,CCL20,CCL4L1/CCL4L2,CDKN2A,CNFN,COL2A1,CRABP2,CYP1A1,ERBB2,FOLH1,GATA2,GRHL3,IL1RN,IL6,KLK3,LYN,MET,MS4A2,MUC1,NOTCH2,NOTCH3,PGLYRP3,PLAUR,PPARD,RBPJ,SERPINE1,SPRR2G,SPRR3,STAT5B,TFPI,THY1,VEGFA
DEGliver - 2018-12-10 05:06 下午		PPARGC1B	transcription regulator						0.0018	ACACA,ACACB,ACADL,CCND1,CDK12,CPT1B,CS,EGLN3,ERBB2,ERO1A,G6PC,GGPS1,GRB7,HK2,MCM4,MTTP,MVD,MYH6,NPPA,PGAP3,SCD,SQLE,VEGFA
DEGliver - 2018-12-10 05:06 下午		RUNX3	transcription regulator						0.00184	AGTRAP,AKT1,BCL2L11,BIRC5,CCND1,CD79A,CDH11,CHST3,CIITA,COL4A1,CRIM1,EXTL3,FSTL1,GLI2,GRK5,IL5,IL6ST,ITGAL,ITGAX,ITGB5,KCTD15,KIR2DL1/KIR2DL3,KIR2DL4,KIR3DL3,LILRB3,LOX,MMP9,MYC,RASAL2,REEP1,RHOBTB1,RUNX1,SCGB1A1,SGCD,SSX2IP,STC2,TEAD1,TGFB1,THY1,TNF,TNFSF4,TPM2,ZNF496	AR,CTNNB1,E2F3,EP300,FOXO3,HDAC1,HIF1A,MYC,RUNX3,TP53,TP63,TP73,Vegf
DEGliver - 2018-12-10 05:06 下午		CTNNB1	transcription regulator						0.00199	ABCD4,ABCF3,ACTN4,ADAM17,ADIPOQ,ADRA2C,ALDH1A2,APCDD1,ARHGDIA,ARMH4,AURKA,AXIN2,BACE1,BCAP31,BCL2L11,BGN,BIRC5,BMF,BMP1,CA3,CACNA1G,CALM1 (includes others),CASC4,CCL3,CCND1,CCNE1,CD34,CD44,CDH11,CDH2,CDKN2A,CEMIP2,CNN2,COL1A1,COL2A1,COL4A1,COL4A2,CRABP2,CXXC4,CYFIP2,CYP11A1,CYP19A1,CYP1A1,DDIT3,DGAT2,DOK1,DPEP1,DTX1,ECM1,EDIL3,EDN1,EGFR,EHD1,EIF5A,ELMO1,EMX2,EPHB3,EPHB4,ETV1,EYA2,FAM126A,FGD2,FN1…	AR,ATF4,CTNNB1,E2F4,EP300,ESR1,FOXO3,HDAC1,HDAC2,HIF1A,MYC,NR3C1,SMAD4,SP1,TP53,TP63,TP73
DEGliver - 2018-12-10 05:06 下午		FOS	transcription regulator						0.00211	ADAM12,ADD2,ADNP,AFF4,AMIGO1,ASL,ATXN2,B4GALT1,BCL2L11,BDNF,CALU,CAMP,CCL20,CCND1,CCNE1,CD244,CD44,CDON,CERS4,COL18A1,COL1A1,CRABP2,CREBBP,CRH,CTSB,CTSV,CXCL16,CYP17A1,DAPK2,DDX3X,DEDD,DLG1,DOCK1,EDN1,EEA1,ENAH,FN1,FOXA1,FOXC1,FSTL1,FTH1,FZD3,G6PC,GIT2,GJB6,GKN1,GM2A,GPSM2,GSK3B,HAS2,HDAC6,ICAM1,IGDCC3,IL10,IL1A,IL1RL1,IL36G,IL6,IRS2,ITGB1,ITGB4,IVL,KCNN4,KIRREL3,KITLG,KLF6,KLK12,LAMP2,LETMD1,LIN…	AR,CTNNB1,EP300,ESR1,EZR,FOS,HDAC1,HDAC4,HIF1A,MYC,SMAD4,SP1,TP53,TP73
DEGliver - 2018-12-10 05:06 下午		HIF1A	transcription regulator						0.00216	ADAM17,ADIPOQ,ADM,AKT1,ALDOC,ANGPTL4,ANKZF1,APOE,AQP9,ASNS,ATG9A,ATP2A2,AURKA,AXIN2,BACE1,BGN,BID,BIRC5,CA9,CARS,CCND1,CD44,CDH2,CDKN2A,CLDN1,CTPS1,CXCL3,CYP19A1,CYP2S1,CYP4F3,D2HGDH,DDIT4,DNAJC5B,DTX1,E2F3,EDN1,EGFR,EGLN3,EIF5A,EPAS1,EPOR,ERBB2,ERGIC1,ERO1A,ETS1,FAM13A,FHL3,FN1,H2AFX,HIF3A,HIST1H2AM,HK2,HSPA4,IGF2,IGFBP2,IL10,IL1A,IL22,IL6,IRS2,ITGB3,KDM3A,KDM4B,KIAA1217,KITLG,L1CAM,LOX,LOXL2,MA…	AR,CTNNB1,E2F3,EP300,ESR1,FOXO3,HDAC1,HIF1A,MYC,RAC1,SMAD4,SP1,TP53,TP63,TP73,Vegf
DEGliver - 2018-12-10 05:06 下午		IGFBP7	transporter						0.00217	ASNS,CCND1,CDKN2A,CYP11A1,DVL3,MMP9,MYC,PTGS2,SOD2	AR,CCND1,E2F3,E2F4,E2f,HDAC1,IGFBP7
DEGliver - 2018-12-10 05:06 下午		TGFB3	growth factor						0.00223	ADAM12,CD46,CDH2,CDH6,CDKN2A,COL11A1,COL1A1,COL2A1,COL5A1,CYP19A1,ELN,ETS1,FN1,FOSL2,HOXA2,ITGB3,LEF1,LTBP2,MAPK11,MMP10,MMP9,MYO10,PLAUR,PLOD2,PPARGC1A,PTAFR,PTHLH,SCD,SERPINE1,SERPINE2,SH3PXD2A,SKIL,SMAD7,TGFB1,TGFB3,THBS1,TNS1,TPM1,VEGFA	APP,AR,CTNNB1,ESR1,FOS,FOXO3,HDAC1,HIF1A,HRAS,MYC,SMAD4,SP1,TGFB3,TP53,beta-estradiol
DEGliver - 2018-12-10 05:06 下午		SPRY1	other						0.00226	AXIN2,ETV1,ETV5,FABP7,FGF1,FGF7,FGFR3,LOX,MEST,MMP14,MYOCD,NR2F1,SP8
DEGliver - 2018-12-10 05:06 下午		CDKN1A	kinase						0.00227	ACP1,ANLN,ATAD2,ATRX,AURKA,BIRC5,CCND1,CCNE1,CDC25A,CDC25B,CDC6,CDK4,CDKN2A,CENPF,CEP55,CHAF1B,CHEK1,CIT,CTSB,DSE,EDNRA,FANCG,FANCI,FAT2,FN1,H2AFX,HJURP,HNRNPA2B1,HSPA1A/HSPA1B,IL1R1,IL32,IL6,INHBA,ITGB3,ITGB5,KIF20A,KNTC1,LBR,LOR,LUC7L3,MCM3,MCM4,MCM7,MIS18BP1,MKI67,MMP9,MTTP,MYBL2,MYC,NPM1,PCGF3,POLD1,RBL1,SERPINE1,SERPINI2,SHC1,SMC2,SMC4,SOD2,SOX9,STMN1,TBXT,TNF,TNFAIP6,TOP2A,TPX2,UBE2C,VEGFA,…	AR,CCND1,CDKN1A,CTNNB1,E2F3,E2F4,E2f,FOXO3,HDAC1,HIF1A,MYC,RBL2,SP1,TP53,TP63,TP73
DEGliver - 2018-12-10 05:06 下午		valproic acid	chemical drug						0.00234	ACACA,ACSS1,AMPD3,ATAD2,ATF6,ATP11A,ATP2A3,B4GALT1,BCL2L11,BDNF,BIRC5,CACYBP,CASP8,CCND1,CD151,CD44,CD80,CHAF1B,CHEK1,CITED4,COA1,COLQ,CPT1C,CREBBP,CRH,CRHR2,CRYL1,CTAGE9 (includes others),CTPS1,CTSB,CXADR,CYP11A1,CYP17A1,CYP19A1,CYP1A1,CYP2B6,CYP2U1,CYP39A1,CYP4A11,DDIT3,DICER1,EDEM1,EDN1,EIF2S1,ELOVL2,ERN1,ETV6,FABP6,FOXC1,GAP43,GFAP,GLUL,GRHL2,GRM7,H6PD,HDAC5,HIST1H3G,HNRNPA1,HOXA2,ICAM1,IDS,I…	AR,CTNNB1,E2F4,EP300,ESR1,FOS,FOXO3,HDAC1,HDAC2,HDAC4,HIF1A,NR3C1,PLAT,SMAD4,SP1,TP53,beta-estradiol,valproic acid
DEGliver - 2018-12-10 05:06 下午		ARRB1	other						0.00235	CAMP,EGFR,ENAH,IL22,IL6,IRS2,LEF1,LPL,MYC,PTGS2,SCARB1,SERPINE1,TNF,TNFSF11	AR,ARRB1,CTNNB1,FOXO3,HDAC1,HIF1A,Insulin,MYC,NR3C1,SMAD4,SP1,SPP1,TP53
DEGliver - 2018-12-10 05:06 下午		TP73	transcription regulator						0.00252	ADA,ADAM17,AEN,ANGPTL4,ATG2B,ATG7,BAP1,BCL2L11,BDKRB2,BID,BIRC5,CAMLG,CASP2,CASP4,CITED1,CLEC7A,COL18A1,COL1A1,COL5A2,CXCL1,CXCL3,CYP21A2,DAB1,DDIT3,DDIT4,DHRS3,DLG1,DMC1,DMTF1,DRAM1,EDN1,EGFR,EPHA2,FAM78B,FDXR,FGFR2,FGFR3,FN1,FOXJ1,FST,G6PD,GATA2,GLS2,GPR176,GRK5,HAGH,HBG2,HIST1H2BH,HIST1H2BJ,HSPA1A/HSPA1B,IL6,ITGAX,ITGB4,IVL,KLHL21,LBH,LIG1,LZTS1,MDM2,MLH1,MMP14,MMP19,MTX3,MYCN,N4BP2L2,NLRC4,PD…	AR,ATF4,CTNNB1,EP300,FOS,FOXO3,HDAC1,HIF1A,MYC,SP1,TP53,TP63,TP73
DEGliver - 2018-12-10 05:06 下午		PTCSC3	other						0.0026	AXIN1,CCND1,LRP6,MMP9,MYC,S100A4
DEGliver - 2018-12-10 05:06 下午		fingolimod phosphate	chemical - endogenous mammalian						0.0026	ERN1,HAS2,IL6,SERPINE1,SPHK1,THBS1
DEGliver - 2018-12-10 05:06 下午		ganglioside GD1a	chemical - endogenous mammalian						0.0026	CD80,DEFB4A/DEFB4B,HGF,IL10,PTGS2,TNF	APP,CTNNB1,FOS,HDAC1,HIF1A,TP53,ganglioside GD1a
DEGliver - 2018-12-10 05:06 下午		infliximab	biologic drug						0.00266	CCL20,CDC6,CTLA4,CXCL1,CYP27B1,DDIT4,EDN1,FCGR2A,FCGR2B,GNLY,IL22,IL2RA,IL5,INHBA,MMP12,MSC,MYO1B,NAMPT,PTGS2,SPHK1,TNF,TNFRSF9,TRAF1,VEGFA,WEE1
DEGliver - 2018-12-10 05:06 下午		bucladesine	chemical toxicant						0.00268	ABCA3,AIP,APOE,BDKRB2,BDNF,CACNA1G,CALCR,CAMP,CCND1,CD40LG,CD44,CD80,CD86,CD8A,CDH2,CDK5R1,CITED4,CNP,CTLA4,CXCL3,CYP11A1,CYP11B1,CYP17A1,CYP19A1,CYP21A2,DCLK3,DGKQ,DMD,ERBB2,FAAH,FCGR2A,FOSL2,FST,FSTL3,G6PC,GALNT16,GAP43,GDF15,GFAP,GLS2,GLUL,GXYLT1,HAS2,HSD11B1,ICAM1,ID4,IGF1R,IGF2,IL10,IL5,IL6,IRS2,JAK3,KITLG,LGALS12,LRRC73,MAP3K5,MAT2A,MMP14,MMP9,MYC,PDE4B,PDE4C,PDGFRA,PGR,PLAGL1,PTGS2,RBL1,RG…	AGT,AR,CEBPD,CTNNB1,EP300,ESR1,FOS,FOXO3,HDAC1,HDAC4,HIF1A,NR3C1,PLAT,RAC1,SMAD4,SP1,TP53,bucladesine,hydrocortisone
DEGliver - 2018-12-10 05:06 下午		SP1	transcription regulator						0.00269	ABHD2,ACSL1,ACSS1,ADA,ADRA1B,AGER,ALOX5,ANK1,ANKH,APOE,ASNS,ATP2A2,ATP2A3,BACE1,BDNF,BIRC5,CAMP,CCL20,CCND1,CD28,CDC25B,CDH2,CDK2,CDK4,CDKN2A,CHRNA3,CIITA,COL1A1,COL2A1,COL8A1,CRABP2,CRYBB1,CSNK2A1,CXCL3,CXCL5,CYP11A1,CYP17A1,CYP19A1,CYP21A1P,CYP21A2,DIAPH1,DLC1,DMD,DNM1,EGFR,EPOR,F7,FABP6,FGFR4,FN1,FPR2,GABRA4,GDF15,GRIN1,GSS,HADHA,HAS2,HBG2,HDAC1,HDAC2,HDAC4,HGF,HK2,HSD17B1,ICAM1,ID4,IGF1R,IGF2…	APP,AR,CTNNB1,E2F4,EP300,ESR1,FOS,FOXO3,HDAC1,HDAC2,HIF1A,MED1,MYC,NRIP1,SMAD4,SP1,TP53,TP63,TP73
DEGliver - 2018-12-10 05:06 下午		WNT3A	cytokine						0.00271	ADAMTS4,ADM2,ANGPT1,ARHGAP18,AXIN2,BACE1,BDNF,BGN,CACNA1G,CCND1,CD300A,CD44,CDH2,CEMIP2,CLEC11A,COL1A1,COL2A1,CPT1C,CYP2F1,DDIT4,DKK2,EDN1,EFNB1,EPAS1,ETV5,FMOD,FN1,GAP43,GSK3B,HAS2,HAS3,IL6,IRS1,IRS2,KCNK17,KITLG,LBH,LEF1,LGALS12,LGR5,LRP6,LRRC32,MMP14,MYC,MYF5,MYH6,NCALD,NEK6,NKD1,NR5A2,NUMB,PDGFRA,PEX5,PITX2,PLIN1,PTGS2,PXYLP1,RAPSN,RUNX1,SLC7A2,SOX9,TBX5,TBXT,TGFB1,TGFB3,THBS1,THY1,TMEM158,TN…	AR,CTNNB1,E2F3,EP300,ESR1,FOXO3,HDAC1,HIF1A,MYC,SMAD4,SP1,TP53,TP73,Vegf,WNT3A
DEGliver - 2018-12-10 05:06 下午		hydroxyurea	chemical drug						0.00287	CCND1,CCNE1,CDC45,CDC6,CDC7,CDKN2A,CHEK1,EDN1,GPR132,GPX1,H2AFX,HJURP,KRT16,LGALS12,LIG1,MDM2,MUS81,MYC,PDE4A,POLA2,SELE,SMN1/SMN2,STAT1,TP73	CCND1,CDKN1A,CTNNB1,E2F4,E2f,FOXO3,HDAC1,HIF1A,MYC,SP1,TP53,TP63,TP73,hydroxyurea
DEGliver - 2018-12-10 05:06 下午		AQP11	transporter						0.00304	EGF,EGFR,MMP12,MYC,TGFB1
DEGliver - 2018-12-10 05:06 下午		ATP6AP2	transporter						0.00304	ATP6AP2,CYBB,NOX4,PTGS2,TGFB1	ATP6AP2,NADPH oxidase,SP1
DEGliver - 2018-12-10 05:06 下午		NET1	other						0.00304	CDH2,FN1,ITGB1,MMP14,SERPINE1	EZR,MYC,NET1
DEGliver - 2018-12-10 05:06 下午		SULT1E1	enzyme						0.00304	CYP17A1,PTGS2,SCARB1,SULF2,TNFAIP6	AR,ESR1,FOXO3,HIF1A,SP1,SULT1E1,beta-estradiol
DEGliver - 2018-12-10 05:06 下午		ZMYND10	other						0.00304	MMP14,MMP19,MMP9,THBS1,VEGFA	CTNNB1,E2F3,FOXO3,HDAC1,Vegf,ZMYND10
DEGliver - 2018-12-10 05:06 下午		Collagen type IV	complex						0.00308	GFAP,ITGB1,ITGB3,MMP14,MMP9,MYC,NES,PLAUR,PTGS2,SERPINE1,THBS1
DEGliver - 2018-12-10 05:06 下午		MEOX2	transcription regulator						0.00329	ANGPT1,CCL20,CXCL1,CXCL3,EDN1,EFNA1,ICAM1,ID4,IL6,ITGB3,ITGB5,LRP1,MMP10,MMP14,SELE,TNFSF4,TRAF1	CCND1,CDKN1A,E2F4,E2f,MEOX2,MYC,TP53
DEGliver - 2018-12-10 05:06 下午		NR3C1	ligand-dependent nuclear receptor						0.00344	ABHD2,ABL1,ADM,AKT1,AKT2,AKTIP,AMIGO2,ANGPTL4,APOE,APTX,ARRB2,ATG4B,BARD1,BCL2L11,BCL2L2,BDNF,BMF,BRD2,BRWD1,C1QTNF1,CARD10,CASP4,CCND1,CD40LG,CD47,CDK11B,CIDEA,CLK2,COMT,CORO1C,CRABP2,CRH,CSRNP2,CTNNBL1,CXCL3,CYP11A1,CYP11B1,CYP19A1,CYP2C19,DAPK2,DAXX,DCAF12L1,DDIT4,DGAT2,DNAJC15,DPF2,DPP7,DUSP22,EBAG9,EDN1,EFNA1,ELMOD3,ERN1,FAM89B,FKBP4,FN1,G6PC,GAP43,GLP2R,GLUL,GPR83,GPX1,GRIA3,GRIN1,GRIN2A,GR…	AR,CEBPD,CTNNB1,EP300,ESR1,FOS,FOXO3,HDAC1,HIF1A,MED1,MYC,NR3C1,SP1,TP53,TP63,TP73,hydrocortisone
DEGliver - 2018-12-10 05:06 下午		ZNF217	transcription regulator						0.00363	ADM,ATP10D,CITED1,COL8A1,CREB5,CXXC4,EPHX4,HOXC6,IGDCC3,KCNK2,KLHL4,LYPD1,MYC,MYCBP2,MYCN,MYO1B,NMNAT2,NRK,PAX6,SEC14L2,SH3RF2,SLC6A15,SPAG9,ST6GAL1,TDGF1,VSNL1,ZNF616
DEGliver - 2018-12-10 05:06 下午		CST5	other						0.00369	ADSL,AHCTF1,AKR1C1/AKR1C2,ANXA2,ANXA3,ARHGAP29,ARHGEF2,BCAP31,BRIX1,CD44,CHD2,CREBBP,CTSB,DDX18,DDX21,DDX54,DHX38,DHX9,DKC1,DOCK9,EEF1B2,EIF5B,FER,GNL3,GOLGA2,GTPBP10,HNRNPA2B1,HNRNPA3,HNRNPC,HNRNPU,HS2ST1,INTS4,JMJD1C,KRR1,LIMD2,LYAR,MAP1S,MNT,MRTO4,MYCBP2,MYO10,NCBP2,NCL,NDUFC2,NF2,NIFK,NIP7,NOC3L,NPAS2,NR2F1,NTHL1,NUP188,PABPN1,PIP4K2A,POLR2J2/POLR2J3,PPAN,PPIC,PRPF6,PUF60,PUS1,PYGB,RBM28,RBM4…
DEGliver - 2018-12-10 05:06 下午		topotecan	chemical drug						0.00375	ACSL1,AURKA,CAMTA1,CCNE1,CDC25A,CNTN5,CNTNAP2,CSMD1,CSTF1,E2F3,EFNB1,EPHA6,EPOR,FAT1,FGFR3,FHIT,GDF15,GPX1,GRID1,GRM5,GRM7,HSPA1A/HSPA1B,HSPD1,IRS1,ITGA2,JMJD1C,KALRN,MAT2A,MDM2,MYBL2,MYC,MYCN,NFATC4,NINJ1,NNAT,PCDH15,PDE4B,PLCB1,PLK3,PRKN,PTGS2,PTK2,PTPRK,PTPRM,RALY,RBFOX1,ROBO2,SAC3D1,SIVA1,SLC2A1,SON,SRSF3,STK39,TOP2A,TRAP1,VEGFA,VPS13B,ZER1	FOXO3,HDAC1,MYC,TP53,TP63,TP73,topotecan
DEGliver - 2018-12-10 05:06 下午		phenylephrine	chemical drug						0.00395	ANGPT1,ATF6,ATP2A2,CPT1B,CYP19A1,E2F3,E2F4,EDN1,EDNRA,EGFR,FST,mir-21,MYC,MYH6,MYH7,MYL1,NPPA,PLAGL1,PTGS2,RAPGEF3,RGS4,SLC9A1,TFDP1,THRB,TNF,TNNI3	AR,CTNNB1,EP300,ESR1,FOS,HDAC4,HIF1A,HRAS,MYC,RAC1,SP1,TP53,phenylephrine
DEGliver - 2018-12-10 05:06 下午		VEGFB	growth factor						0.00429	ATP2A2,BCL2L11,BID,BMF,CASP2,CASP8,GPX1,MMP12,MSS51,MYH6,MYH7,NPPA,OLR1,PPARGC1A,SLC27A3,SOD2,TNF,TXNRD3
DEGliver - 2018-12-10 05:06 下午		miR-122-5p (miRNAs w/seed GGAGUGU)	mature microrna						0.00431	ADAM17,AP3M2,ATP11A,ATP1A2,BACH2,BCKDK,BCL2L2,CLDN18,CS,DSTYK,DUSP2,EGLN3,FAM117B,FOXP1,GYS1,HMGB1,MAPK11,MECP2,NDRG3,NFATC2IP,NUMBL,PKM,PSME3,SLC7A11,UBAP2
DEGliver - 2018-12-10 05:06 下午		SIRT6	enzyme						0.00431	ACSL3,AKT1,ALG12,BIRC5,FABP6,G6PC,GSK3B,IGF1R,IGF2R,IL1A,IL1RL1,IL6,IRS2,PIGC,PLCB1,PPARGC1A,PTGS2,RPS15A,SCD,SOD2,SREBF2,TNF	AR,CTNNB1,EP300,HIF1A,MYC,SIRT6,SP1,TP53,TP73
DEGliver - 2018-12-10 05:06 下午		RUVBL2	transcription regulator						0.00445	ATF2,AXIN2,CCND1,MCM3,MCM4,PGR,RBL1
DEGliver - 2018-12-10 05:06 下午		TCF/LEF	group						0.00445	BIRC5,CCND1,FN1,ITGB1,MYC,PTGS2,TBXT
DEGliver - 2018-12-10 05:06 下午		tranylcypromine	chemical drug						0.00445	BDNF,CRH,NTRK2,PDE4A,PDE4B,RASSF1,TSPOAP1
DEGliver - 2018-12-10 05:06 下午		AGTR1	g-protein coupled receptor						0.00452	ACE2,CCND1,CRH,CYP11B1,DRD5,EDN1,EGFR,FN1,GABRB3,HGF,IL6,NPPA,OLR1,PTGS2,SERPINE1,TGFB1,TGFB3	AGTR1,AR,ARRB1,CTNNB1,E2F4,FOS,HGF,NR3C1,TCF/LEF,aldosterone
DEGliver - 2018-12-10 05:06 下午		FLNA	other						0.00454	ADAM17,ARFGEF2,CTSB,ELK1,GP1BB,ITGB1,KLK3,MMP9,SCNN1A,WEE1	CTNNB1,ESR1,FLNA,HIF1A,RAC1,TP53
DEGliver - 2018-12-10 05:06 下午		PTP4A3	phosphatase						0.00454	FN1,HDAC2,IGF1R,ITGB3,mir-17,mir-21,MYC,PXN,STMN1,ULBP2	CTNNB1,FN1,PTP4A3,SMAD4,SP1,TP53
DEGliver - 2018-12-10 05:06 下午		ciglitazone	chemical drug						0.00466	ABCA12,APOE,CCND1,CD40LG,CIITA,CXCL1,CYBB,FN1,HGF,ICAM1,IL10,IL6,IVL,KLK3,MMP9,MT-CO2,MUC1,NFKBIB,NOX4,OLR1,PTGS2,SCGB1A1,SELE,SERPINE1,SLC9A1,SULT2B1,TBXA2R,TNF,TYR	AR,EP300,ESR1,FOS,FOXO3,HDAC1,HDAC4,HIF1A,MYC,NR3C1,SMAD4,SP1,TP53,beta-estradiol,ciglitazone
DEGliver - 2018-12-10 05:06 下午		HDAC4	transcription regulator						0.00469	ANGPTL4,BDNF,CACNA2D1,CALB1,CDKN2A,CKM,CNTN1,CYFIP2,DGKB,DLG2,DMD,DYRK1A,FST,G6PC,GABRA4,GABRB2,HDAC1,HDAC2,HDAC4,HDAC5,IL6,LDB2,LMOD2,MAPK8,MMP10,MMP9,MYH10,NRCAM,NTM,PPM1E,PRKCA,PTGS2,RAB3C,RGS4,SLC17A7,SLC2A1,SNAP25,SYN2,TNF,TP53BP1,TRPV1,VEGFA	AR,CTNNB1,EP300,ESR1,HDAC4,HIF1A,MYC,SP1,TP53
DEGliver - 2018-12-10 05:06 下午		ADAM10	peptidase						0.00472	ATP2A2,ATP6V0A4,ATRX,BID,CACNA2D1,CCND1,CDHR1,CXCL16,DCLK1,DLGAP1,DTNA,EGFR,FABP7,GRIN2A,HTR1F,IL36G,IL6ST,INHBA,MDM4,MET,MKKS,PAX6,QKI,RGS4,RPGR,SCN2A,SLC45A2,SOX9,SYP,TGFB1,XCL1	ADAM10,APP,CTNNB1,FN1,FOS,HDAC1,HIF1A,SMAD4,SP1,TP53
DEGliver - 2018-12-10 05:06 下午		BMP15	growth factor						0.00489	AREG,CYP11A1,CYP19A1,HAS2,PCSK6,PTGS2,SLC29A2,SMAD6,SMAD7,STAR,TNFAIP6	BMP15,CTNNB1,FOS,FSH
DEGliver - 2018-12-10 05:06 下午		NFIX	transcription regulator						0.00489	ADAM12,ADRA1B,CCND1,CKM,GFAP,HGF,NFATC4,NFIX,PKLR,SERPINE1,SFTPC	ESR1,HDAC1,HDAC4,NFIX,SMAD4,SP1,TP53
DEGliver - 2018-12-10 05:06 下午		OSCAR	other						0.00492	CCL20,CCL24,CD86,CEACAM8,CXCL1,CXCL3,CXCL5,ICAM1,IL1A,IL1R1,IL1RN,MAP3K8,MMP19,TNF,TNFSF14	CTNNB1,E2F3,FOXO3,HDAC1,OSCAR,Vegf
DEGliver - 2018-12-10 05:06 下午		10E,12Z-octadecadienoic acid	chemical - endogenous mammalian						0.00494	ACACA,ADIPOQ,CA3,CAMK2B,CPT1B,CREB5,DDIT3,DGAT2,GDF15,GLA,IL10,IL1RN,IL6,IL6ST,LGALS12,LRP1,NAMPT,PLIN1,PNPLA2,PTGS2,SCD,SNCAIP,SORBS1,SOX7,TNF,TRIB3
DEGliver - 2018-12-10 05:06 下午		GRP	growth factor						0.00507	CCND1,CCNE1,CTRB2,ELK1,GAST,KLK3,MYC,MYCN,PRKCA,PTGS2,PTK2,VEGFA	AR,AREG,CTNNB1,EP300,ESR1,FOS,GRP,HIF1A,MYCN,RAC1,SP1,TP53
DEGliver - 2018-12-10 05:06 下午		MALP-2s	chemical reagent						0.00511	CAMP,CD86,CXCL3,CYLD,CYP27B1,IL10,IL15RA,IL1A,IL6,PTGS2,TARM1,TLR2,TNF	CTNNB1,EP300,ESR1,HIF1A,MALP-2s,SP1,TP53
DEGliver - 2018-12-10 05:06 下午		NFYB	transcription regulator						0.00531	AP4B1,ARHGAP11A,BCL2L11,BRD2,CAPN12,CAPN3,CBX5,CCDC174,CCNO,CCSAP,CDC25A,CDH2,CDKN2A,CENPF,CHRNB1,CIP2A,CLDN15,COL1A1,CPEB3,DCC,DCLK3,DCLRE1B,EIF3C,ELAVL1,EMX2,ENTPD7,EPAS1,FAM184B,FBXO42,FGFR2,FTH1,GABRA4,GART,GGPS1,GLA,GNA12,GRK3,HIST1H2BH,HIST4H4,HNRNPA1,ICK,INTS7,KMT2E,LCOR,LIG3,LYAR,METTL2B,METTL9,MLH1,MSRA,MTAP,NOSIP,NPR1,OGG1,PAX2,PGM3,PXMP4,RAB3C,RHCE/RHD,RHOB,RNPS1,S100A4,SCARB1,SH3GL1,S…
DEGliver - 2018-12-10 05:06 下午		troglitazone	chemical drug						0.00555	ABCA12,ABHD2,ACSL1,ACSL6,ADIPOQ,ADIPOR1,AGER,ANGPTL4,ANXA2,AQP7,ATP10B,AXIN2,BIRC5,BMP1,BTRC,CARS,CCDC74B,CCL3,CCND1,CCNJ,CD80,CD86,CDC25A,CDK2,CDK4,CDKN2A,CEACAM6,CEACAM8,CIITA,CKM,COL1A1,COL4A1,CPT1B,CXCL1,CXCL3,CXCL5,CYP19A1,CYP1A1,CYP2B6,CYP2B7P,DDIT3,DHRS3,E2F4,EGLN3,ELAVL1,ELK1,EPHA1,ERO1A,ETS1,FBXW7,FGGY,FN1,GDF15,GHRH,GLO1,GRK3,HGF,HIPK2,HMGB1,ICAM1,IL5,IL6,IRS1,KIF14,KLK3,LAMA4,LPL,MKI67…	CEBPD,CTNNB1,ESR1,FOS,FOXO3,HDAC1,HDAC4,HIF1A,Insulin,MYC,NR3C1,PLAT,SMAD4,SP1,TP53,TP63,TP73,troglitazone
DEGliver - 2018-12-10 05:06 下午		NME1	kinase						0.00573	CCND1,CDK4,COIL,CSTF1,GEMIN5,HNRNPA2B1,L1CAM,MET,MMP14,PA2G4,PABPC1,PGR,PTGS2,RAC1,RAE1,RNGTT,SERPINE1,SMAD7	AR,CTNNB1,FOXO3,HDAC1,MYC,NME1,SMAD4,TP53,TP63,TP73
DEGliver - 2018-12-10 05:06 下午		PLCE1	enzyme						0.00583	CCL20,CXCL3,CXCR2,GFAP,HRAS,IL6,PTGS2,TNF	CTNNB1,FOS,HRAS,MYC,PLCE1,SP1,TP53
DEGliver - 2018-12-10 05:06 下午		estrone	chemical - endogenous mammalian						0.00583	CYP2B6,F7,IL6,IRS1,IRS2,PGR,SERPINE1,SYP	AR,CTNNB1,ESR1,HDAC1,MED1,MYC,SP1,TP53,dihydrotestosterone,estrone
DEGliver - 2018-12-10 05:06 下午		KRAS	enzyme						0.00596	ABCC4,AEN,AGER,AGO2,AHCTF1,ALDOC,AOX1,AREG,ATF2,ATG7,AXIN2,BGN,BIRC5,BNC1,CASP2,CBX5,CCND1,CCT5,CD44,CDH2,CDKN2A,COL1A1,COL4A1,CS,CSE1L,CXADR,DCLK1,DDIT3,E2F4,EFNA1,EGFR,EIF5A,ELK1,ELN,EPHA2,EPHB4,ERO1A,ETV1,ETV5,EZH2,FAH,FN1,FSTL1,FTH1,G6PD,GFAP,GGT1,GLI2,GLUL,GTF2I,HEXA,HPCAL4,HYOU1,IFI6,IGF1R,IGF2,IGF2BP2,IGFBP2,IKBKB,IL1A,IL24,IL6,IP6K2,ITGB3,KCNN4,KLF6,KRT16,LAMA5,LAMP2,LBH,LEF1,LIPG,LMO7,LO…	AR,Alpha catenin,CTNNB1,ESR1,FOXO3,HDAC1,HIF1A,KRAS,MYC,RAC1,SMAD4,SP1,TP53,TP63,TP73
DEGliver - 2018-12-10 05:06 下午		FBXW7	transcription regulator						0.00599	ADAM17,ADAM22,BIRC5,CDKN2A,COL1A1,CREB3L1,CS,DDX11,DGAT2,DTX1,FOXRED1,HMGB1,HSPH1,ITGB3BP,MCAT,MTHFD2,MYC,NQO1,PPARGC1A,SERPINE1,STIP1	AR,CTNNB1,EP300,FBXW7,HIF1A,MYC,SP1,TP53,TP73
DEGliver - 2018-12-10 05:06 下午		Bcl9-Cbp/p300-Ctnnb1-Lef/Tcf	complex						0.00628	AXIN2,CCND1,CD44,HNF1A,MYC,PPARD
DEGliver - 2018-12-10 05:06 下午		RSPO3	kinase						0.00628	AXIN2,CYP11B1,IL6,MYF5,PTGS2,TNF
DEGliver - 2018-12-10 05:06 下午		fulvestrant	chemical drug						0.0064	ABL1,ANKS1B,AP1G1,AREG,ASNS,AURKA,BARD1,BIRC5,CASP4,CCND1,CCNE1,CDC25A,CDC25B,CENPF,CHAF1A,CLK1,COMT,CUZD1,CYP11A1,CYP17A1,CYP19A1,DDIT4,EGFR,EPHA1,EPOR,EWSR1,FKBP1A,FOLH1,FOSL2,G6PD,GTSE1,H2AFX,HRAS,ICAM1,IGF1R,IRS1,ITGB1,ITGB3,KLK3,LPL,LRP8,LTF,MAZ,MCM3,MCM7,mir-21,MUC1,MYC,MYH6,MYO1B,NSUN2,NUDT1,PAX5,PGR,POLA2,PPME1,PPP1R9B,PRSS23,PTGS2,RAC1,RBL1,RBM14,RNF126,RNF4,SAPCD2,SERPINB9,SQSTM1,STAR,S…	AR,CCND1,CDKN1A,CTNNB1,CYP19A1,E2F4,E2f,EP300,ESR1,HDAC1,HDAC4,MED1,MYC,SMAD4,SP1,TP53,fulvestrant
DEGliver - 2018-12-10 05:06 下午		thalidomide	chemical drug						0.00647	ANGPT1,CD80,COL1A1,GDF15,ICAM1,IL5,IL6,NRP2,PDGFB,PIM1,PLAUR,SERPINE1,TGFB1,TNF,TRAF1,VEGFA	APP,AR,CTNNB1,E2F3,EP300,FN1,FOS,FOXO3,HDAC1,HIF1A,MYC,SMAD4,SP1,TP53,Vegf,thalidomide
DEGliver - 2018-12-10 05:06 下午		PELP1	other						0.00649	CCND1,CDK2,CYP19A1,DAB2,EGF,EGFR,IFI44,KCNK2,KLK3,MAPK4,MMP9,MRAS,MYC,NCOR2,NKX3-1,PPARGC1A,PSAT1,RBP1,SRSF12,TCF7L2	AR,CTNNB1,EP300,ESR1,MED1,MYC,PELP1,SP1,TP53
DEGliver - 2018-12-10 05:06 下午		Vegf	group						0.0068	ADGRG1,ANGPTL4,APAF1,ARHGAP18,ASNS,AURKA,AXIN2,BCL2L11,BIRC5,BNC1,C1QTNF1,CALB1,CALM1 (includes others),CASP8,CCNF,CD44,CD46,CD93,CDC25A,CDC25B,CDC45,CDC6,CDK2,CDKN2A,CENPF,CHIA,CLDN1,CSE1L,CXCL1,CXCR2,CYP4A11,DCBLD2,DDIT3,DDX11,DDX3X,DHPS,DKC1,EDN1,EFNA1,ELN,EPHX4,ETS1,ETV5,FAM198B,FANCG,FLT4,FN1,FOXN2,FST,FXYD4,GPR4,GPSM2,GRB10,GRB14,GRK5,HK2,HOXB8,HTR7,ICAM1,IL15RA,IL17RC,IL1A,IL1R1,IL5RA,IL6,…	CTNNB1,E2F3,E2F4,E2f,ESR1,FOS,FOXO3,HDAC1,HIF1A,HRAS,MYC,RAC1,RBL2,SP1,TP53,Vegf
DEGliver - 2018-12-10 05:06 下午		curcumin	chemical drug						0.00688	ADAM17,ADAMTS4,ADIPOQ,ALOX5,APOE,ATOX1,ATP6AP2,AXIN1,BCL2L11,BDNF,BIRC5,CAMP,CCND1,CCNE1,CD44,CD80,CD86,CDK2,CDK4,CDKN2A,COL1A1,CR1,CSHL1,CXCL1,CXCL3,CYP1A1,DAPK1,DDIT3,DNAJB1,E2F4,EDN1,EGFR,ELAVL1,ERBB2,ETS1,EZH2,F7,FASTK,FER,FOSL2,FTH1,GFAP,GLUL,GRK6,GRM7,GSK3B,HDAC1,HDAC2,HDAC8,HGF,HMGB1,HSPA1A/HSPA1B,ICAM1,IKBKB,IL10,IL6,IRS1,ITGB4,IVL,LPL,LSP1,MARCKSL1,MDM2,MIF,MLH1,MMP14,MMP9,MYC,NAMPT,NOTC…	APP,CTNNB1,E2F4,EP300,ESR1,FOS,FOXO3,HDAC1,HDAC2,HDAC4,HIF1A,MYC,SMAD4,SP1,TP53,TP63,TP73,curcumin
DEGliver - 2018-12-10 05:06 下午		FOXO3	transcription regulator						0.00695	ACVR1,ANGPT1,ANXA3,APAF1,ATG4B,AURKA,BCL2L11,BCL2L13,BIRC5,CASP4,CASP8,CCND1,CDC45,CDC6,CDK4,CEP55,CERS4,CERS5,CLDN1,COL4A1,COL4A2,CSNK2A2,CTSB,CTSV,DDIT3,DDIT4,DEFB4A/DEFB4B,EIF4EBP1,ELOVL5,ELOVL7,ENPEP,ERG,FGFR2,FLT4,FMOD,FN1,FOXC1,GATA2,GLUL,GPX1,GRB14,GTF2I,ICAM1,IGF1R,IGFBP7,IL10,IL1R1,IL5,IL6,IMPDH2,INHBA,IP6K2,IRS2,LARS,MBNL1,MCM4,MCM7,MET,mir-21,MKI67,MMP9,MTHFD2,MXD3,MXD4,MYC,MYO6,MYOCD,…	AR,CCND1,CDKN1A,CTNNB1,E2F3,E2F4,E2f,EP300,FOXO3,HDAC1,HIF1A,MYC,SP1,TP53,TP63,TP73,Vegf
DEGliver - 2018-12-10 05:06 下午		RAC1	enzyme						0.00713	AKT1,APBB1,BID,CCND1,CD86,CDC25A,CDH2,CIITA,CKM,COL2A1,CYLD,FN1,ICAM1,IL10,IL5,IL6,ITGB1,MAPK8,MMP10,MMP14,MMP9,MYC,MYH7,NF2,NPPA,PLAUR,PTGS2,RAC1,SHC1,SLC5A5,SOD2,SOX5,SOX9,STAT1,TGFB1,VEGFA	AR,CTNNB1,EP300,EZR,FN1,FOS,HDAC1,HIF1A,HRAS,MYC,RAC1,SMAD4,SP1,TP53
DEGliver - 2018-12-10 05:06 下午		CCND1	transcription regulator						0.00715	ABCC4,AREG,ARHGEF2,ATAD2,AURKA,BIRC5,BRWD1,CALU,CCND1,CCNE1,CD44,CDC45,CDC6,CDK2,CDK4,CDKN2A,CENPF,CENPN,CEP55,CIP2A,CLSPN,COL1A1,COL5A2,CPNE3,CTNNBIP1,DKK2,E2F4,EEF1B2,EGFR,EIF5A2,ELAVL1,ELOVL7,EMSY,EPGN,EPHA2,ERBB2,ERI1,FAM120A,FAM204A,FGF7,GALNT11,GAS2L3,GPALPP1,HJURP,HSPA1A/HSPA1B,ITGB3,KDM6B,KIF20A,KIF4A,KLK2,KLK3,KMT2A,LCORL,LRRTM2,MAFF,MAGI2,MAP3K5,MCM10,MCM4,MCM7,MESD,MORC4,MTMR1,MYC,MYRI…	CCND1,CDKN1A,CTNNB1,E2F3,E2F4,E2f,EP300,FOXO3,HDAC1,HDAC2,MYC,RBL2,TP53
DEGliver - 2018-12-10 05:06 下午		miR-155-5p (miRNAs w/seed UAAUGCU)	mature microrna						0.00722	AMIGO2,ANKFY1,ARID2,ARL10,BCL2L11,CBFB,CCL20,CCL3,CCND1,CD47,CHAF1A,CLDN1,CTLA4,CUL4B,CXCL1,CXCL3,DHX40,DNAJB1,DPP7,EGFR,ETS1,FGF7,FMNL2,HSDL1,IKBKE,IL1A,IL6,JARID2,LPL,LY6K,MATR3,MET,MLH1,MOSPD2,MPZL1,MSI2,MYO10,PDE3A,PPP5C,PRKCI,PTGS2,PTPRJ,RAB6A,RHEB,SERPINE1,SH3BP4,SYNE2,TCF7L2,TNF,TRIP13,WEE1
DEGliver - 2018-12-10 05:06 下午		HNRNPA1	enzyme						0.00724	CD44,HNRNPA1,IL6,KLK3,mir-17,MYC,MYOCD,PKM,SMN1/SMN2,TNF	AR,CTNNB1,EP300,ESR1,HNRNPA1,SP1,TP53
DEGliver - 2018-12-10 05:06 下午		FSH	complex						0.00738	ACPP,ACTR2,ADAM17,ADCYAP1,ADGRG1,ADM,AKAP7,AMH,AMOTL2,AREG,ARHGAP35,ARL4C,ATP2A2,ATP9A,AXIN2,BCKDK,BCL11A,BCL2L2,BDNF,CARD10,CASP4,CCND1,CDH2,CENPI,CITED1,CLEC11A,COL18A1,CTSV,CYFIP2,CYP11A1,CYP17A1,CYP19A1,DAB2,DAPK1,DHRS3,DYRK3,EFNA1,EGFR,ELL2,FDXR,FOSL2,FST,GNLY,GRIN2A,GRK5,HDAC5,HK2,HSD11B1,HSD17B1,HSF2,ID4,IGF1R,IL1RN,IL6,ING1,ING2,INHBA,ITGB5,KITLG,LOX,LRRC32,LZTR1,MAMLD1,MAP3K5,MAP4K4,MAPR…	AR,CTNNB1,CYP19A1,ESR1,FN1,FOS,FOXO3,FSH,HIF1A,MYC,PLAT,SMAD4,SP1,TP53,beta-estradiol
DEGliver - 2018-12-10 05:06 下午		ALDH2	enzyme						0.00746	CALCA,GSS,GSTA3,MTHFD2,PSAT1,PSPH,SHMT2,SLC1A4,SLC3A2,SLC7A11,SLC7A3
DEGliver - 2018-12-10 05:06 下午		NADPH oxidase	complex						0.00746	CXCL1,CYBB,EDN1,EGFR,IL6,MMP12,MMP9,NPHS2,PTGS2,SERPINE1,TBXA2R	ESR1,HDAC1,HDAC4,NADPH oxidase,SMAD4,SP1,TP53
DEGliver - 2018-12-10 05:06 下午		chelerythrine	chemical drug						0.00746	ATP6AP2,CXCL3,CYBB,GRK3,ICAM1,IGF1R,IL6,MDM2,PIM1,SELE,VEGFA	CTNNB1,FOS,HRAS,MYC,NADPH oxidase,SP1,TP53,chelerythrine
DEGliver - 2018-12-10 05:06 下午		LTBP1	other						0.00748	BCL2L11,BMF,COL2A1,mir-17,mir-19,mir-25,PIM1,SERPINE1,SMAD7,SOX9,TGFB1,ZNF512B
DEGliver - 2018-12-10 05:06 下午		RCAN1	transcription regulator						0.00748	BDNF,CCNF,CDK4,GSK3B,ICAM1,IL6,MYH2,MYH7,NPPA,PTGS2,SELE,TNF
DEGliver - 2018-12-10 05:06 下午		TRIB3	kinase						0.00748	ASNS,CDC25A,DDIT3,DDIT4,GARS,GDF15,MTHFD2,PRKN,PSAT1,PSPH,STC2,TRIB3	ATF4,HIF1A,TRIB3
DEGliver - 2018-12-10 05:06 下午		TNFSF11	cytokine						0.00748	AEBP2,AQP9,AURKA,CALCR,CCND1,CCNE1,CCR4,CD44,CIAO1,CLEC11A,CLEC4E,CLOCK,CXCL3,CYP1A1,DAB2,DMPK,EHD1,ETS1,FPR1,GRB10,HCLS1,HIPK2,HRH2,ICAM1,IKBKE,IL10,IL15RA,IL1A,IL1RN,IL6,ILF3,ITGAL,ITGB3,ITPKB,LDB2,MARCKSL1,MEF2B,mir-21,MMP9,MYC,NAB2,NEK2,NFATC2IP,NFATC3,NFKBIB,PA2G4,PAG1,PIM1,PLAUR,PTGS2,PTPRE,RALGDS,RCL1,RELB,RGL1,RGS16,RHOB,SEL1L,SERPINB5,SERPINB9,SERPINE1,SH3PXD2A,SIGMAR1,SLC11A2,SLC2A1,SOD…	AR,CTNNB1,E2F3,E2F4,EP300,ESR1,FOS,FOXO3,HDAC1,HDAC2,HIF1A,MYC,RAC1,SMAD4,SP1,TNFSF11,TP53,Vegf
DEGliver - 2018-12-10 05:06 下午		pioglitazone	chemical drug						0.00748	ACE2,ADIPOQ,AGER,ANGPTL4,APOE,AQP7,ATP2A2,ATP2A3,BACE1,CCND1,CD80,CD86,CDK4,CKM,CMKLR1,CYP17A1,CYP19A1,CYP2B6,DFFB,EPAS1,FN1,GFAP,HAS2,ICAM1,IL1RN,IL6,IRS1,IRS2,KLK3,LPL,MMP9,MUC1,NCEH1,NPPA,PDX1,PFKL,PLIN1,PPARD,PPARGC1A,PRLR,PTGS2,REST,SCARB1,SERPINB5,SERPINE1,SLC27A1,SLC2A1,SOD2,STAT5B,TGFB1,TNF,TNFRSF1A	APP,AR,CTNNB1,EP300,ESR1,FOS,FOXO3,HDAC1,HIF1A,Insulin,MYC,NR3C1,SP1,TP53,aldosterone,pioglitazone
DEGliver - 2018-12-10 05:06 下午		SPP1	cytokine						0.00751	ADIPOQ,AKT1,ANGPT1,APAF1,AURKA,BCL2L11,CASP8,CCL20,CCL3,CCNE1,CD40LG,CD44,CD9,CDC25A,CDH2,CDK2,COL1A1,CXCL1,CXCL3,CXCL5,CYP39A1,EGF,EGFR,EPDR1,ERBB2,FGFR2,FN1,FOXRED1,GCDH,GFAP,HAS2,ICAM1,IL10,IL1A,IL6,ITGA2,ITGB3,ITGB5,LOX,MMP14,MMP9,MTA2,MYC,NRCAM,PNN,PTGS2,PTPMT1,S100A4,SEMA6C,SERPINE1,SLC35C2,SOX9,TGFB1,TNF,TNFSF11,VEGFA	AR,CTNNB1,E2F3,ESR1,FOXO3,HDAC1,HIF1A,Insulin,MYC,NR3C1,RAC1,SMAD4,SP1,SPP1,TP53,Vegf
DEGliver - 2018-12-10 05:06 下午		FGF10	growth factor						0.00764	AGER,ANXA2,ANXA3,CPA1,CTSB,CYP19A1,FGFR2,LFNG,LMO7,MMP14,MMP9,MYH6,MYH7,NUMB,PDX1,PERP,PTGS2,SCD,SOX9,TGFB1,TMEM123
DEGliver - 2018-12-10 05:06 下午		Go 6976	chemical - kinase inhibitor						0.00764	CCND1,CHGB,CXCL3,CYBB,ERBB2,ETS1,FAM3B,FN1,G6PC,HDAC5,ITGB1,IVL,MMP9,MYH7,NPPA,PRKCA,PTGS2,SOD2,TNFRSF9,TRAF1,TRAF2	AR,CTNNB1,EZR,Go 6976,HDAC1,MYC,SMAD4,TP53
DEGliver - 2018-12-10 05:06 下午		HDAC2	transcription regulator						0.0078	ALOX5,ATG7,CD34,CDK2,CDKN2A,COL11A1,COL2A1,COMP,CYBB,EPGN,FDXR,IL1A,IL6,ITGAD,LGR5,LIG1,MCM10,MCM3,MCM7,MDM2,MMP9,MYC,MYCN,MYO1F,NASP,PAX2,PDGFB,POLD2,POLL,PRIM2,PTGS2,RAD54L,RAG1,RHOB,RRM2B,SCN2A,SLC12A5,SMN1/SMN2,SOX9,SQSTM1,TNF,TNFRSF19,TP63	AR,CCND1,CDKN1A,CTNNB1,E2F4,E2f,EP300,ESR1,FOS,FOXO3,HDAC1,HDAC2,HIF1A,MYC,NR3C1,SP1,TP53,TP63,TP73
DEGliver - 2018-12-10 05:06 下午		Insulin	group						0.00789	ACACA,ACSL1,ADIPOQ,ADIPOR1,AKT1,ANGPTL4,APOE,APPL1,AQP9,ARG2,ASB4,BACE1,BIRC5,CA3,CCND1,CCNE1,CDK2,CIDEA,COL1A1,COL4A1,CRABP2,CRH,CSHL1,CXCL1,CYBB,CYP11A1,CYP11B1,CYP17A1,CYP1A1,DDIT4,DEFB103A/DEFB103B,DUOX1,EDN1,EGFR,EPAS1,ERO1A,FER,FGB,FGF23,FGFR4,FN1,G6PC,G6PD,GABRG2,GFAP,GHRH,GHRL,GHSR,GRB10,GRB14,GSK3B,HIF3A,HNF1A,HSD11B1,IAPP,ICAM1,IGF1R,IGF2,IGFBP2,IL6,IRS1,IRS2,KLK3,LGALS12,LPL,MCM7,MEN1,…	AGT,AR,CTNNB1,CYP19A1,EP300,ESR1,FOS,FOXO3,HDAC1,HDAC4,HIF1A,Insulin,MYC,SMAD4,SP1,TP53,dihydrotestosterone
DEGliver - 2018-12-10 05:06 下午		ANGPT2	growth factor						0.00817	ADA,ADAM12,ARHGEF2,ARL4C,AXIN2,BCL2L11,BCR,COL1A1,COMT,CRH,DDIT3,EDN1,EEF1B2,EFR3A,EGFR,ETS1,FGF7,FKBP4,FLT4,FN1,GSK3B,HDAC2,HDAC4,HDAC5,HSPA1A/HSPA1B,HSPA4,HSPD1,ICAM1,IL6,KDM6B,KPNA2,LMNB2,LYN,MAPK12,MIF,MMP9,MYH6,MYH7,NOX4,NPPA,OLR1,POLD1,PTGS2,PTHLH,RAD21,RBM14,RDH10,RHOB,RPS6,SERPINE1,SOD2,SPTLC3,THBS1,THBS2,TMEM41B,TNFSF11,TNIK,TOP1,XRCC1	ANGPT2,AR,CTNNB1,ESR1,FOXO3,HDAC1,HDAC4,HIF1A,MYC,NADPH oxidase,NR3C1,SMAD4,SP1,TP53,aldosterone
DEGliver - 2018-12-10 05:06 下午		EP300	transcription regulator						0.00821	ACACB,ACADL,ACOXL,ADAM12,ADIPOQ,ALPI,AMHR2,ANGPT1,AP3M2,ARID5A,ATF6,AXIN2,BDKRB2,BIRC5,BMF,CAMK2B,CBL,CCND1,CCNE1,CD80,CDC25A,CDK2,CDKN2A,CKM,CLASP2,CLOCK,COL2A1,COMT,CRABP2,CRIM1,CXCL3,CYP11A1,CYP19A1,CYP1A1,DDX3Y,DHRS3,DTX1,DUSP22,EDARADD,EDN1,ERBB2,EYA2,FMNL2,FN1,FNDC3B,FOSL2,FTH1,G6PC,GAST,GM2A,GNG2,GSK3B,H6PD,HDAC11,HIST1H4F,HIST3H2A,HSD11B1,HSP90AB1,IGF1R,IL15RA,IL17RC,IL17RE,IL18RAP,IL1R1,…	AR,CTNNB1,EP300,ESR1,FOXO3,FOXO4,HDAC1,HDAC4,HIF1A,MED1,MYC,SMAD4,SP1,TP53,TP63,TP73
DEGliver - 2018-12-10 05:06 下午		AICAR	chemical - endogenous mammalian						0.00829	CCND1,CCNE1,CDKN2A,CPT1B,CYP11A1,CYP2B6,DVL3,EGFR,FN1,G6PC,HK2,HSD11B1,HYOU1,IGF1R,MDM2,MKI67,MMP9,PKLR,PNPLA2,PPARD,PPARGC1A,SCD,SERPINE1,STAR,TSC2	AICAR,AR,CTNNB1,FN1,FOS,FOXO3,HDAC1,HIF1A,HRAS,Insulin,MYC,NR3C1,SMAD4,SP1,TP53,TP63,TP73
DEGliver - 2018-12-10 05:06 下午		TBX2	transcription regulator						0.00838	ANLN,ASF1B,AURKA,CCNL1,CDC6,CDKN2A,CHAF1B,CHEK1,DDIT3,DMTF1,EZH2,LIG1,MCM4,MCM7,MXD3,NCAPG2,NPPA,PARD6A,PAXBP1,PHTF2,PRIM2,RBL1,SGO1,SMC2,SREBF2,TRIB3,ZKSCAN3	CCND1,CDKN1A,CTNNB1,E2F4,E2f,EP300,HDAC1,HDAC2,MYC,TBX2,TP53
DEGliver - 2018-12-10 05:06 下午		PDE3B	enzyme						0.00859	ADIPOQ,G6PC,IL6,PPARGC1A,SERPINE1,TNF,TRIB3	CTNNB1,ESR1,FOXO3,HIF1A,Insulin,MYC,NR3C1,PDE3B,SP1,TP53
DEGliver - 2018-12-10 05:06 下午		TIA1	other						0.00859	CALM1 (includes others),CASP8,PTGS2,SNRPF,TIAL1,TNF,VEGFA
DEGliver - 2018-12-10 05:06 下午		mir-373	microrna						0.00859	ANGPTL4,CD44,CDK2,IL6,PTHLH,RECK,SERPINE1
DEGliver - 2018-12-10 05:06 下午		PHC2	other						0.00863	CDKN2A,HOXB6,HOXB8,HOXC6,HOXD4
DEGliver - 2018-12-10 05:06 下午		Pde4d	enzyme						0.00863	ADCYAP1,CTSV,PGR,PTGS2,TNF
DEGliver - 2018-12-10 05:06 下午		TCIM	other						0.00863	CXCL1,ICAM1,IL1A,IL6,PTGS2
DEGliver - 2018-12-10 05:06 下午		ZNF512B	transcription regulator						0.00863	DROSHA,mir-17,mir-19,mir-25,MIR17HG
DEGliver - 2018-12-10 05:06 下午		phosphatidic acid	chemical - endogenous mammalian						0.00863	CYP17A1,IGF2,MYC,PTGS2,TNFSF11
DEGliver - 2018-12-10 05:06 下午		triamcinolone hexacetonide	chemical drug						0.00863	HMGB1,ICAM1,IL1A,TNF,TNFSF11
DEGliver - 2018-12-10 05:06 下午		RBL2	other						0.00867	AURKA,BCL2L11,CASP4,CCND1,CCNE1,CCNF,CDC25A,CDC6,CDKN2A,CDR2,E2F4,ELK1,GRK6,GRPR,GSK3B,HCFC1,IVL,KPNA2,MYBL2,MYC,MYCN,NEK2,PA2G4,PFAS,PIM1,POLD1,PPM1G,PRIM2,RBL1,STMN1,TEAD4,TNF,TP73,VEGFA	CTNNB1,E2F4,E2f,EP300,ESR1,FOXO3,HDAC1,HDAC2,HIF1A,MYC,RBL2,TP53
DEGliver - 2018-12-10 05:06 下午		ERG	transcription regulator						0.0094	ABCC4,ADD1,ADGRG1,ARFGEF2,ARHGAP20,ARHGAP28,ARHGAP31,ARHGAP4,ARHGEF2,ARHGEF6,ARMC12,AXIN2,BCR,CUX2,CXCL1,DNMBP,DOCK1,EGFL7,ELMO1,ERG,ETS1,EZH2,FMNL2,FMNL3,HDAC6,HMGB1,ICAM1,IKBKG,KLK2,KLK3,LAMA5,LEF1,MAP3K5,MET,MMP9,MYCN,MYO10,NRCAM,NUMB,ORC6,PIM1,PLAUR,PREX2,PRKCI,PSTPIP2,PXN,RAPH1,RASSF1,RHOBTB1,RPA1,RPL27A,SIRT5,SREBF2,TACC1,TDRD5,THBS1,TRIOBP,UPF3A,WDR91,WNT2
DEGliver - 2018-12-10 05:06 下午		CEBPD	transcription regulator						0.00956	ASNS,B9D1,BIRC5,CCL20,CCND1,COL10A1,CRH,CSF3R,CTSV,CXCL1,CXCL3,CYP19A1,CYP1A1,DDIT3,FBXW7,GFAP,HGF,IKBKE,IL10,IL5,IL6,ITGAX,IVL,MMP8,MYC,PDGFRA,PTAFR,PTGS2,SLC5A12,SLC5A8,TNF,TNFAIP6,TNFSF11	AR,CEBPD,CTNNB1,EP300,HIF1A,MYC,TP53
DEGliver - 2018-12-10 05:06 下午		AGT	growth factor						0.00958	ACE2,ADAM12,ADAM17,ADIPOQ,ADIPOR1,ADM,AGER,ANGPT1,ANXA3,ARHGEF9,ARID1B,ARID2,ASL,BDKRB2,BDNF,BGN,CASP8,CCND1,CCNE1,CD44,CD86,CDC25A,CDH13,CDK4,CDKN2A,CIT,COL1A1,COL4A1,COX7A2,CR1,CRABP2,CREB5,CTF1,CXCL3,CYBB,CYP11B1,CYP17A1,CYP19A1,CYP4A11,DAB2,DRD5,EDN1,EDNRA,EGFR,ETS1,ETV1,FCGR1A,FDXR,FGF7,FN1,GABRB3,GALNT13,GAP43,GRIN1,GRK5,GSK3B,GSS,GSTA3,HAS2,HGF,HSPA1A/HSPA1B,ICAM1,IGF1R,IL6,IL6ST,ITGA2,ITG…	AGT,AR,CTNNB1,E2F4,EP300,FOS,FOXO3,HGF,HIF1A,HRAS,Insulin,MYC,NR3C1,SP1,TCF/LEF,TP53,aldosterone
DEGliver - 2018-12-10 05:06 下午		FAS	transmembrane receptor						0.00977	AGER,AKAP8,AKAP9,AKT2,ANXA2,ARHGDIA,ARRB2,BCL11A,BGN,BID,BIRC5,CAMK2B,CASP8,CCL20,CCL3,CD22,CD300C,CD44,CD80,CD86,CD93,CDK5R1,CEACAM4,COL18A1,COL1A1,COL4A1,COL4A2,COL5A1,COL8A1,CXCL1,CXCL3,CXCR2,DGCR2,DYRK3,EFNA1,EPOR,FCAR,FCGR2B,FPR1,GIT2,GORASP1,GPLD1,GPR107,GRIA3,GRK5,HCAR3,HPS5,ICAM1,IL10,IL15RA,IL1A,IL1RAP,IL6,LILRA1,LILRB4,LST1,MAP4K4,MET,MIF,MMP9,MPZL1,MTMR1,NECTIN1,ORM1,PAK2,PDLIM7,PDX1,P…	AR,CTNNB1,ESR1,EZR,FAS,FN1,FOXO3,HDAC1,HIF1A,MYC,RAC1,SMAD4,SP1,TP53,TP63,TP73
DEGliver - 2018-12-10 05:06 下午		PLAT	peptidase						0.00979	AGER,BDNF,CCND1,DDIT3,FN1,GFAP,IL6,INHBA,MMP9,MYC,PLG,SERPINE1,TGFB1,TNF	APP,AR,CTNNB1,E2F4,FN1,FOS,HDAC1,HGF,HIF1A,MYC,PLAT,PLG,SMAD4,SP1,TCF/LEF,TP53
DEGliver - 2018-12-10 05:06 下午		imipramine blue	chemical drug						0.00979	AURKA,CASP4,CCNB1IP1,CCND1,CCNF,CDC25A,CDK2,CDK4,CENPF,CERK,FOXRED2,SOD2,SOX9,STMN1	CTNNB1,ESR1,HIF1A,RAC1,TP53,imipramine blue
DEGliver - 2018-12-10 05:06 下午		ramipril	chemical drug						0.00979	ACE2,ADIPOQ,COL1A1,COL4A1,COL4A2,CRH,FN1,IL6,ITGA2,MMP9,PTGS2,TGFB1,TNF,VEGFA
DEGliver - 2018-12-10 05:06 下午		PKD1	ion channel						0.0098	ABCB4,ACSS1,ADAM22,ALDH8A1,BCAT1,CALCR,CAMSAP2,CASC1,CPEB3,CREBBP,CXCL16,DDX3Y,DPEP1,EDIL3,EGFR,EIF4EBP1,ENPP5,ENPP6,F2RL2,FGFR3,G6PC,GLDN,GLI2,GRAP2,GREM1,IER2,IL1RL1,JAKMIP1,JPH2,KCTD14,KLK3,LARP4B,LOX,MYSM1,NNMT,ODF3B,P2RX7,PAH,PDE4B,PI4KB,PITX2,PKNOX2,PML,PRAP1,PRLR,SEMA4C,SLITRK5,ST5,SYNJ2,TBC1D4,TENM2,TNFSF11,TNS1,TRAF2,TREH,VPS13B,ZBTB10	AR,CTNNB1,HDAC1,MYC,PKD1,SMAD4,TP53
DEGliver - 2018-12-10 05:06 下午		TAF4	transcription regulator						0.00983	ABL2,AREG,BDNF,CCND1,CDH11,CLDN1,DLX2,EGFR,EPGN,ETS1,FMOD,FOXA2,GREM1,GTF2A1,IL1RN,KRT16,LOR,MAFF,MAP3K6,MAP4K4,MLANA,PENK,PPARGC1A,RUNX1,SOCS5,SPRR1A,TGFB1,TGFB3,THBS1,THBS2,VAV3
DEGliver - 2018-12-10 05:06 下午		BTC	growth factor						0.01	ACACA,CCL20,HAS2,IL6,IRS2,MMP9,PTGS2,TNFAIP6
DEGliver - 2018-12-10 05:06 下午		miR-503-5p (miRNAs w/seed AGCAGCG)	mature microrna						0.01	ANLN,ATF6,CCND1,CCNE1,CCNF,CDC25A,CHEK1,WEE1
DEGliver - 2018-12-10 05:06 下午		ERBB2	kinase						0.01	ABL1,ADAM12,ADAM17,AKT1,AKT2,ALDOC,ANGPTL4,ANXA2,AREG,ATP6AP2,AURKA,BACE1,BARD1,BIRC5,BMP1,C4BPB,CCL20,CCND1,CCNE1,CD34,CD47,CD9,CDC16,CDC23,CDC25A,CDC25B,CDC37,CDC42SE1,CDC45,CDC6,CDC7,CDCA4,CDH11,CDH2,CDKN2A,CDON,CENPF,CHDH,CHEK1,CLEC11A,COL18A1,COL1A1,COL4A1,COL5A1,COL5A2,CSE1L,CTSB,CXCL3,CYB561,DDIT3,DOK1,DPEP1,DTX1,E2F3,EDN1,EGFR,EIF4EBP1,EIF6,ELF2,ELK1,ELL2,ERBB2,ETV1,ETV5,ETV6,FGF7,FHIT,FN…
DEGliver - 2018-12-10 05:06 下午		RIPK2	kinase						0.0101	ACACA,ACADL,ACSL1,CD86,CLEC4E,CLEC5A,CXCL3,DGAT2,ICAM1,IL6,MARCKSL1,MEFV,MTTP,PDE4B,PNPLA2,PPARD,PPARGC1A,RALGDS,RASGRP3,SCD,SELE,SLC27A1,SOD2,TNF,TRAF1
DEGliver - 2018-12-10 05:06 下午		butyric acid	chemical - endogenous mammalian						0.0103	ADGRG1,AFF1,ALOX5,ALPI,ALPK2,ANXA2,ATP2A3,BIRC5,CALB1,CALM1 (includes others),CAMP,CCL20,CCND1,CCNE1,CD300C,CD44,CD80,CD86,CDC16,CDC25A,CDC6,CDH11,CDK2,CDK4,CDKN2A,CETN2,CLDN1,COL11A1,COL4A1,COL4A2,COL5A1,COL5A2,CREBBP,CYP1A1,CYP2B6,CYP4A11,DAPK1,DNM1,E2F4,EPOR,FPGS,FSTL1,FTH1,G6PC,GAA,GATA2,GATA5,GDI1,GGT1,GRIN1,HBG2,HDGF,HMGB1,HSD17B1,ICAM1,IGF2,IL10,IL18BP,IL1R1,IL1RL1,IL24,IL32,IL6,INPP5E,IRS…
DEGliver - 2018-12-10 05:06 下午		4-(2-aminoethyl)benzenesulfonylfluoride	chemical - protease inhibitor						0.0103	ADAMTSL1,ATP1A2,CASP4,COL11A1,COL1A1,DDIT3,ENPP3,FN1,MATN3,PHEX,SOD2,SPN,TNN
DEGliver - 2018-12-10 05:06 下午		eplerenone	chemical drug						0.0103	ADIPOQ,CRH,CYBB,EDN1,FN1,FXYD4,ICAM1,NOX4,PTGS2,SERPINE1,TGFB1,TNF,VEGFA
DEGliver - 2018-12-10 05:06 下午		tosedostat	chemical drug						0.0103	ASNS,CARS,CHAC1,CLEC7A,DDIT3,DDIT4,MARS,PSAT1,SLC38A2,SLC7A11,STC2,TRIB3,VEGFA
DEGliver - 2018-12-10 05:06 下午		PTEN	phosphatase						0.0103	ABCC4,ACACA,ACSL1,ADIPOQ,ADM,AKT1,ANGPT1,ARHGDIA,AURKA,BCL2L11,BIRC5,CA3,CCND1,CCNE1,CDC25A,CDK4,CDK9,CDKN2A,CS,CSTF3,CTNNBL1,CTSB,CTSV,CYB561,DEFB4A/DEFB4B,DTX1,DYRK1A,ECI2,EDN1,EGF,EGFR,EIF4EBP1,EP400,EPAS1,ETS1,ETV3,FGF23,FGFR4,FOXA2,FTH1,GGT1,GSS,GTF2A1,GTF2I,GYS1,H2AFY,HADHA,HCLS1,HCN2,HDAC5,HSPA1A/HSPA1B,ID4,IGF1R,IGF2,IGFBP2,IL10,IL22,IL6,INPPL1,IRS2,KIF3A,KLF6,LALBA,LIMS1,LMX1B,LZTR1,MAPK…
DEGliver - 2018-12-10 05:06 下午		CEBPE	transcription regulator						0.0105	B9D1,CAMP,CCNE1,CDK4,CEACAM8,CSF3R,CTSV,EPX,F7,IL10,IL1RN,IL5RA,IL6,LTF,MAD1L1,MMP8,MMP9,MYC,PTGS2,TNF
DEGliver - 2018-12-10 05:06 下午		PTPN1	phosphatase						0.0105	ADRA1B,ARID5A,CD80,CIDEA,CXCL3,CYP11B1,DUSP2,EDEM1,IRS1,IRS2,MARCO,MET,NOX4,PGR,PLAGL1,PPARGC1A,PRDM16,SMAD7,TNF,TNFRSF9
DEGliver - 2018-12-10 05:06 下午		EHMT2	transcription regulator						0.0106	BIRC5,CDH2,FN1,HBG2,KLK3,KMT2E,MDM2,MLH1,MYC,PGR,PTGS2,SIAH1,SYT4,TGFB1,TWISTNB,VAPB,ZNF217
DEGliver - 2018-12-10 05:06 下午		tretinoin	chemical - endogenous mammalian						0.0107	ABHD2,ACACB,ACSL1,ADA,ADAR,ADGRE2,ADM,AFDN,AKT1,ALDH1A2,ALK,ALOX5,ANGPTL4,ANXA2,AP1S2,APBB1IP,APCDD1,APOE,AQP9,AREG,ARHGAP29,ASNS,ATP2A2,ATP2A3,BACE1,BID,BIRC5,CALB1,CALCR,CALM1 (includes others),CASP2,CBFB,CCL20,CCL24,CCL3,CCL4L1/CCL4L2,CCND1,CCNE1,CCT5,CD244,CD300C,CD34,CD44,CD47,CD80,CD86,CD9,CD93,CDC73,CDH6,CDK2,CDK4,CDK5R1,CDKN2A,CEACAM6,CGGBP1,CHGB,CHN2,CIDEA,CLC,CLDN1,CLEC11A,COL1A1,COL2A1…
DEGliver - 2018-12-10 05:06 下午		L-carnitine	chemical - endogenous mammalian						0.0108	ACR,DAZL,EDN1,GFAP,IL6,MT-ATP6,NPHS2,NPPA,TNF
DEGliver - 2018-12-10 05:06 下午		Pdgf Ab	complex						0.0108	ANGPT1,AREG,BIRC5,CCND1,CKM,COL8A1,IL6,NCAN,SCD
DEGliver - 2018-12-10 05:06 下午		mir-203	microrna						0.0108	BCL2L2,BIRC5,E2F3,EZH2,mir-21,MMP9,PLD2,TP63,TYR
DEGliver - 2018-12-10 05:06 下午		SBDS	other						0.0108	ADD2,AKR1C1/AKR1C2,CALB1,CEP57,CHAC1,DDIT3,DNAJB1,EPDR1,GABBR2,GABRE,GAP43,HOXB6,HSP90AB1,IGFBP7,LGR5,MAFF,OTX2,P2RX5,PCDHA9,PCDHB2,PLAGL1,PPP1R1A,PPP2R2C,PSMD7,PTBP3,PTPRO,RAC1,RGS4,TRIB3,XCL1
DEGliver - 2018-12-10 05:06 下午		DKK1	growth factor						0.011	AXIN2,BACE1,BDNF,BIRC5,CCND1,CD44,CDKN2A,COL1A1,DVL3,GSK3B,IL10,KREMEN2,LBH,LEF1,MMP9,MYC,MYF5,NUMB,PRLR,SOX9,TTYH1,WNT5A
DEGliver - 2018-12-10 05:06 下午		AKT3	kinase						0.011	AKT1S1,BCL2L11,BMF,EBAG9,ERBB2,ETS1,IGF2,MMP9,MT-CO2,RAC1,RPS6
DEGliver - 2018-12-10 05:06 下午		XIAP	enzyme						0.011	BIRC5,CCND1,CDH2,CDK4,CXCL1,IL6,PTGS2,SELE,SERPINE1,SOD2,TNF
DEGliver - 2018-12-10 05:06 下午		Aldose Reductase	group						0.011	CCND1,CCNE1,CDK4,G6PD,ICAM1,IL10,IL5,IL6,MYC,TNF
DEGliver - 2018-12-10 05:06 下午		SMO	g-protein coupled receptor						0.0111	BGN,CASC4,CCND1,COL4A2,CXXC4,DIO3,DLX2,FZD3,GLI2,KLK2,KLK3,LEF1,LGR5,LIMD2,MTMR7,MYC,MYF5,NKD1,NRCAM,NRP2,NUMB,RUNX1,SOX5,SOX9,TGFB3,TNIK,VCAN,WNT7B
DEGliver - 2018-12-10 05:06 下午		JUN	transcription regulator						0.0111	AKT1,ANXA2,APOE,ASNS,BCL2L11,BDNF,CA3,CALM1 (includes others),CAMP,CCL20,CCND1,CD244,CD44,CDK5R1,CDKN2A,CMTM5,COL1A1,COMT,CRH,CXCL1,CXCL16,CXCL3,CXCL5,CYP11A1,CYP11B1,CYP19A1,DEFB103A/DEFB103B,DICER1,DMTF1,DROSHA,EDN1,EEF2,EGFR,EIF4A1,FABP7,FN1,FOXA1,FOXA2,FOXC1,FTH1,GAP43,GIP,GSK3B,HNRNPA2B1,HNRNPU,ICAM1,IGF1R,IGF2R,IGFBP2,IGFBP7,IL10,IL1A,IL1RL1,IL24,IL2RA,IL6,IRS2,ITGAD,ITGB1,ITGB4,IVL,KRT16,L…
DEGliver - 2018-12-10 05:06 下午		ATP-gamma-S	chemical reagent						0.0112	AREG,CCL24,CCL3,CD109,CD300E,CD33,CD86,CD8A,EPOR,GAP43,IL10,IL15RA,IL1A,IL2RA,IL6,MMP19,MMP9,PTGS2,SLC29A1,SOD2,THBS1,TNF,TRAP1,TRH
DEGliver - 2018-12-10 05:06 下午		2,2'-dipyridyl	chemical toxicant						0.0112	FTH1,LOX,LOXL2,NTRK2
DEGliver - 2018-12-10 05:06 下午		BMS-387032	chemical drug						0.0112	CCND1,CDK2,CDK9,VEGFA
DEGliver - 2018-12-10 05:06 下午		CLDN2	other						0.0112	CCND1,ITGA2,ITGB1,MMP9
DEGliver - 2018-12-10 05:06 下午		ELMO1	other						0.0112	EDN1,IL10,NOX4,TGFB1
DEGliver - 2018-12-10 05:06 下午		JV-1-65 hGHRH(1-29)NH2	chemical reagent						0.0112	EGFR,GRPR,IGF1R,IGF2
DEGliver - 2018-12-10 05:06 下午		PPP2R2A	phosphatase						0.0112	CLSPN,FAP,SAT1,SERPINE2
DEGliver - 2018-12-10 05:06 下午		RIPK4	kinase						0.0112	GRHL3,IVL,MAD1L1,OVOL1
DEGliver - 2018-12-10 05:06 下午		WSB1	enzyme						0.0112	ALDOC,CA9,HIPK2,VEGFA
DEGliver - 2018-12-10 05:06 下午		ZFA-fmk	chemical toxicant						0.0112	IL1A,IL2RA,LAMP2,TNF
DEGliver - 2018-12-10 05:06 下午		ZMIZ1	other						0.0112	DTX1,IL2RA,MYC,SERPINE1
DEGliver - 2018-12-10 05:06 下午		ZMIZ2	transcription regulator						0.0112	AXIN2,CCND1,CD44,MYC
DEGliver - 2018-12-10 05:06 下午		famotidine	chemical drug						0.0112	CD80,COL10A1,ICAM1,TNF
DEGliver - 2018-12-10 05:06 下午		p38 Sapk	group						0.0112	CCND1,CD80,CD86,CDKN2A
DEGliver - 2018-12-10 05:06 下午		ENG	transmembrane receptor						0.0114	BARD1,ELN,FN1,H2AFX,ITGB3,MMP19,MYC,NBN,NTHL1,PDGFB,PTPRJ,SERPINE1,SMAD6,SMAD7,TGFB1,THBS1
DEGliver - 2018-12-10 05:06 下午		WWTR1	transcription regulator						0.0114	CD44,CKM,COL1A1,CXCL1,CXCL3,FN1,ICAM1,IL1A,IL6,LAMA5,NF2,NPPA,SERPINE1,SMAD7,THY1,TP63
DEGliver - 2018-12-10 05:06 下午		ADRA1A	g-protein coupled receptor						0.0115	ADAM12,BDNF,CCNE1,CDK2,CEACAM4,CTSV,CYP1A1,FGF7,FN1,IL6,IL6ST,LOX,NFIX,NPPA,POLA2,PRIM2,PTHLH,TMPO,VEGFA
DEGliver - 2018-12-10 05:06 下午		nitroprusside	chemical drug						0.0115	ADM,BDNF,BIRC5,CXCL3,FMR1,G6PC,MDM2,MYC,OPRK1,PPARGC1A,PTGS2,SLC12A4,SLC1A4,TLR2,TNF,TNFSF11,TYR,VEGFA,ZFP91
DEGliver - 2018-12-10 05:06 下午		TCF7L2	transcription regulator						0.0118	ACADL,ACSL1,ACSL3,ACY3,ADAMTS4,ADD1,ADGRG1,ADO,AGO3,ALDH1A2,ALOX5,ANLN,AQP9,ARHGEF10,AXIN2,BACE1,BIRC5,CARHSP1,CCND1,CDK19,CDKN2A,CEMIP2,CNP,CPD,CREB3L2,CREB5,DOCK9,EGFR,EPAS1,EPHB1,FAM91A1,FGFR2,FKBP1A,FMNL2,FNTB,FTH1,G6PC,GAST,GLUL,GSS,GYS2,HIPK2,ICK,ID4,IL10,IL1RAP,IRS1,IRS2,KDM4B,KIF19,KLHL4,LAMC2,LBH,LEF1,LTV1,MAP4K4,MEN1,MOBP,MOSPD2,MYC,MYO6,MYRF,NCOR2,NINJ2,NKAIN2,NPC2,NUDT4,OPALIN,OTUD7B,…
DEGliver - 2018-12-10 05:06 下午		(E)-1-(2-nitrovinyl)naphthalene	chemical reagent						0.012	CCND1,MYC,SQSTM1
DEGliver - 2018-12-10 05:06 下午		(E)-9-(2-nitrovinyl)anthracene	chemical reagent						0.012	CCND1,MYC,SQSTM1
DEGliver - 2018-12-10 05:06 下午		10-hydroxy docosahexaenoic acid	chemical - endogenous mammalian						0.012	IL22,IL6,TNF
DEGliver - 2018-12-10 05:06 下午		17alpha-hydroxyprogesterone caproate	chemical drug						0.012	CRH,PTGS2,VEGFA
DEGliver - 2018-12-10 05:06 下午		2-(3-chlorophenylamino)phenylacetic acid	chemical drug						0.012	COL4A1,FN1,TGFB1
DEGliver - 2018-12-10 05:06 下午		AA-861	chemical reagent						0.012	IGF1R,PTGS2,STAR
DEGliver - 2018-12-10 05:06 下午		ARHGEF2	other						0.012	CCND1,IL6,TNF
DEGliver - 2018-12-10 05:06 下午		CIAO2B	other						0.012	CIAO1,CIAO3,MMS19
DEGliver - 2018-12-10 05:06 下午		CLCN1	ion channel						0.012	HDAC4,HDAC5,HDAC7
DEGliver - 2018-12-10 05:06 下午		DHPS	enzyme						0.012	CDK5R1,DDIT3,IL2RA
DEGliver - 2018-12-10 05:06 下午		FAM129B	transcription regulator						0.012	CCND1,MYC,PKM
DEGliver - 2018-12-10 05:06 下午		HDGF	growth factor						0.012	COL1A1,SERPINE1,TGFB1
DEGliver - 2018-12-10 05:06 下午		ITGBL1	other						0.012	CD44,CDH11,TNFSF11
DEGliver - 2018-12-10 05:06 下午		Mn2+	chemical - endogenous mammalian						0.012	ATP13A2,GAP43,ICAM1
DEGliver - 2018-12-10 05:06 下午		NEU1	enzyme						0.012	DGAT2,MTTP,SREBF2
DEGliver - 2018-12-10 05:06 下午		NOP58	enzyme						0.012	CCND1,LTF,PGR
DEGliver - 2018-12-10 05:06 下午		PTTG1IP	other						0.012	CCND1,SLC5A5,TSHR
DEGliver - 2018-12-10 05:06 下午		SERPINB3	other						0.012	IL6,LRP1,SERPINB3
DEGliver - 2018-12-10 05:06 下午		SLC48A1	transporter						0.012	IGF1R,ITGB1,SLC2A1
DEGliver - 2018-12-10 05:06 下午		TOP2A	enzyme						0.012	KMT2A,MYC,TOP2A
DEGliver - 2018-12-10 05:06 下午		Tropomyosin	group						0.012	TPM1,TPM2,TPM3
DEGliver - 2018-12-10 05:06 下午		UCA1	other						0.012	ARL2,CCND1,EZH2
DEGliver - 2018-12-10 05:06 下午		VEZF1	transcription regulator						0.012	EDN1,UBTF,USP15
DEGliver - 2018-12-10 05:06 下午		Z-LEHD-FMK	chemical reagent						0.012	AKT1,EGFR,SPHK1
DEGliver - 2018-12-10 05:06 下午		adalimumab	biologic drug						0.012	CD86,FCGR2B,TNF
DEGliver - 2018-12-10 05:06 下午		albendazole	chemical drug						0.012	ICAM1,MMP12,VEGFA
DEGliver - 2018-12-10 05:06 下午		gabexate	chemical drug						0.012	CXCL3,IL6,TNF
DEGliver - 2018-12-10 05:06 下午		glyceollin	chemical - endogenous non-mammalian						0.012	ANGPT1,TNF,TYR
DEGliver - 2018-12-10 05:06 下午		ketotifen	chemical drug						0.012	IL10,IL6,TNF
DEGliver - 2018-12-10 05:06 下午		mir-431	microrna						0.012	CD34,FN1,VCAN
DEGliver - 2018-12-10 05:06 下午		natriuretic peptide derivative	biologic drug						0.012	ADIPOQ,PPARD,PPARGC1A
DEGliver - 2018-12-10 05:06 下午		oleic acid	chemical - endogenous mammalian						0.0121	ACACA,ACADL,ACSL1,ALOX5,ANGPTL4,APOE,AQP9,ATF6,CASP2,CPT1B,CYP4F2,DDIT3,DEFB4A/DEFB4B,DGAT2,EDN1,G6PC,HK2,IAPP,ICAM1,IL10,IL6,LPL,MTTP,OLR1,PIK3IP1,PLIN1,PLIN4,PLIN5,PPARGC1A,PRKAA1,PTGS2,SCD,SELE,SERPINE1,SPHK1,TLR2,TNF
DEGliver - 2018-12-10 05:06 下午		FLT1	kinase						0.0122	ACTN4,ACTR2,ADD1,AHCY,BCAT1,BIRC5,COL2A1,CSNK2A1,DDX3X,EIF4B,EIF5A,EPAS1,EWSR1,ICAM1,IGF2BP3,LIMS1,MAT2A,PREB,PTBP1,RDX,SCRN1,SLC27A3,SMARCA4,SOX9,THBS1,TNIP1,UBE2H
DEGliver - 2018-12-10 05:06 下午		ROR2	kinase						0.0122	ABCF3,ABL1,AURKA,AXIN2,BIRC5,CCND1,CCNE1,CDC25A,CDC7,CDK5RAP1,MCM3,MCM4,MDM2,MLANA,MORN4,NBN,NOTCH2,NTHL1,OR8G1,RTL9,SSH1,TEAD2,TFDP1,TRAF4,TRUB1,TSEN2,WEE1
DEGliver - 2018-12-10 05:06 下午		CUL4B	other						0.0123	AXIN2,CDC6,CDK2,CDKN2A,COL4A1,GLO1,KMT2C,MCM8,RUNX1,SIAH1,TGFB1,TNF,TPM3,TSC2,UBXN1
DEGliver - 2018-12-10 05:06 下午		GDF9	growth factor						0.0123	CYP11A1,CYP17A1,CYP19A1,GREM1,HAS2,INHBA,KITLG,LOX,PTGS2,PXN,SMAD6,SMAD7,STAR,TNFAIP6,VCAN
DEGliver - 2018-12-10 05:06 下午		FFAR1	g-protein coupled receptor						0.0127	CYP1A1,FOXA2,IRS2,PDX1,PPARGC1A,SLC2A1
DEGliver - 2018-12-10 05:06 下午		FOXJ1	transcription regulator						0.0127	AMELX,DLX2,FOXJ1,IL6,NFKBIB,SPAG6
DEGliver - 2018-12-10 05:06 下午		HES5	transcription regulator						0.0127	FBXW7,GATA2,HTR1A,NEUROG3,RUNX1,THRB
DEGliver - 2018-12-10 05:06 下午		HOXB3	transcription regulator						0.0127	EFNA1,HOXA3,HOXB5,HOXB6,HOXB8,OTX2
DEGliver - 2018-12-10 05:06 下午		PHF21A	enzyme						0.0127	CHGB,RAB3A,SCN2A,SNAP25,SYP,VAMP2
DEGliver - 2018-12-10 05:06 下午		RCOR2	transcription regulator						0.0127	BDNF,HBG2,INA,REST,SCN2A,SYT4
DEGliver - 2018-12-10 05:06 下午		RLIM	enzyme						0.0127	CDH2,FN1,LDB1,SERPINE1,SKIL,SMAD7
DEGliver - 2018-12-10 05:06 下午		allopregnanolone	chemical - endogenous mammalian						0.0127	CRH,GABRA4,GRIN2A,PENK,PTGS2,TNF
DEGliver - 2018-12-10 05:06 下午		bosutinib	chemical drug						0.0127	CCND1,CCNE1,CDK4,EZH2,IL10,MAPK8
DEGliver - 2018-12-10 05:06 下午		TGFBR2	kinase						0.0128	ACSL3,ALOX5,ANGPTL4,ATP1A2,BDNF,BFSP1,BGN,BIRC5,CCND1,CCNE1,CCT5,CD44,CDH2,CDHR1,CDKN2A,COL1A1,FGF7,FMOD,FN1,FST,GFAP,GGA3,GJB6,GLI2,HGF,HSD11B1,ICAM1,IL10,IL1A,IL1RAP,IL5,IL6,ING1,LBR,MMP10,MMP12,MMP14,MMP9,PDGFB,PITX2,PLAGL1,POU4F1,PRSS1,PTGS2,PTHLH,PTPN20,SERPINE1,SKIL,SLC12A4,SMAD7,TBXAS1,TGFB1,TGFB3,THBS1,TNF,TTC22,VEGFA,WDFY3,ZNF365
DEGliver - 2018-12-10 05:06 下午		COL18A1	other						0.0129	CCND1,CD34,CDC25B,DDIT4,EDN1,EFNA1,EGFR,EPHB1,EPHB4,ETS1,F12,F7,FN1,GFAP,HGF,HIF1AN,HK2,ICAM1,IL6,ITGB3,MAPK8,MYC,PDCD5,PTGS2,SERPINE1,STAT1,THBS1,TNF,TNFRSF1A,VEGFA
DEGliver - 2018-12-10 05:06 下午		tunicamycin	chemical - endogenous non-mammalian						0.0131	ABCA12,ACACA,AKT1,ASNS,ATF6,ATP2A2,BACE1,CA6,CASP4,CCL20,CCND1,CHAC1,COL2A1,CREB3L2,CXCL3,DDIT3,DDIT4,DGAT2,EDEM1,EDEM2,EIF2S1,EIF4EBP1,ERN1,ERO1A,ETS1,GOLGA3,GP1BB,GPT2,HCN2,HSD11B1,ICAM1,IL1A,IL6,LONP1,MMP9,MORF4L2,MTDH,MVD,MYC,P3H1,PTGS2,PVR,S100A4,SCD,SEC24D,SEC61A1,SEL1L,SERINC3,SIGMAR1,SLC25A28,SLC2A1,SLC38A5,SLC7A11,SRPRA,STAR,SURF4,TLR2,TMEM67,TNF,VEGFA
DEGliver - 2018-12-10 05:06 下午		CDC42	enzyme						0.0132	BCL2L11,CCND1,CCNE1,CD86,CKM,COL2A1,ITGB1,MAPK8,MYH7,SCARB1,SOX5,SOX9,TNF,UBE2C
DEGliver - 2018-12-10 05:06 下午		paclitaxel	chemical drug						0.0132	ALPK3,AQP6,AREG,ARHGEF2,ATG4B,BCL2L11,BIRC5,CCND1,CD44,CD80,CD86,CDK2,CELSR2,CHAF1B,CXCL1,CYP19A1,CYP1A1,CYP4F2,CYP4F3,DCHS1,DDIT3,DHRS2,ELL,EPHA2,ETV1,ETV3,ETV5,GAMT,GDF15,GFAP,GPR12,GPR132,GRAMD1B,H2AFX,HSP90AB1,HTR1A,ICAM1,IDUA,IER2,IKBKB,IL10,IL1RAP,IL5,IL6,ITGB5,KCNN4,KDM6B,KIF20A,KIFC3,KLK3,LILRB4,LLGL1,MDM2,METTL3,MKI67,MMP9,MUC1,MYC,NNAT,PLAUR,PNKD,PPP2R3A,PTGS2,PTPN12,SAT1,SH2B3,SOD2,STM…
DEGliver - 2018-12-10 05:06 下午		TFAP2C	transcription regulator						0.0135	ADA,ANLN,CD44,CYP11A1,EGFR,ELF5,ERBB2,FBXW7,FKBP4,FOXA1,FOXC1,FREM2,FST,GPX1,GSTA3,HOXA2,KRT81,LOR,MMP14,MMP9,MYC,PITX2,RARA,SOD2,TACC1,THBS1
DEGliver - 2018-12-10 05:06 下午		let-7a-5p (and other miRNAs w/seed GAGGUAG)	mature microrna						0.0136	ACP1,ADGRG1,AKAP8,ANAPC1,BCL7A,BIRC5,CARHSP1,CCND1,CCNE1,CDC25A,CDH2,CDKN2A,CEMIP2,COIL,COL1A1,CSNK1D,DICER1,FANCD2,GRPEL2,GYS1,HMGA2,HYOU1,IGF2BP2,IGF2BP3,IPO4,ITGB3,KLK10,MED28,MMP9,MYC,NF2,NXN,OTULINL,POLD2,POM121/POM121C,PTGS2,RBM19,RDH10,RHOB,RRP8,S100A4,SCD,SIGMAR1,SLC1A4,SPCS3,THBS1,TPM2
DEGliver - 2018-12-10 05:06 下午		E2F1	transcription regulator						0.0136	ACADL,ADIPOQ,ADK,AKT1,APAF1,ARHGAP4,ATAD2,ATG4B,ATG7,AURKA,BCL2L11,BCS1L,BID,BIRC5,CALM1 (includes others),CASP8,CBX5,CCND1,CCNE1,CCNF,CCNO,CD44,CD9,CDC25A,CDC25B,CDC45,CDC6,CDCA4,CDK2,CDK4,CDKN2A,CHEK1,COL10A1,COL2A1,CRABP2,CSE1L,CSHL1,CTNNBIP1,CTSB,CYP27B1,DCC,DDIT3,DDX11,DDX39B,DLEU2,E2F3,E2F4,EYA2,EZH2,FANCD2,FGFR2,FGFR3,FHIT,GINS1,GM2A,HADHA,HIST1H2AE,HIST1H2BJ,HMGB1,HSPD1,ICAM1,IGF2,IRS1,IR…
DEGliver - 2018-12-10 05:06 下午		RAF1	kinase						0.0138	AREG,BCL2L11,CALCA,CCND1,CD44,CDC25A,CDC6,CDKN2A,CDON,CLDN1,CLK1,CSTF1,CXCL3,DCBLD2,DHRS3,DUSP2,ELK1,ERBB2,FAM13A,FBXW11,HMGA2,HNRNPA2B1,IER2,IGF1R,IL10,IL1R1,IL6,ITGA2,ITGB1,ITGB3,ITGB4,ITGB5,MCM8,MET,MKI67,MMP9,MYBL2,MYC,NINJ1,NPPA,NQO1,OPCML,PCSK6,PLAUR,PLEC,PTGS2,PTHLH,RAC1,RPS2,SCNN1A,SEC14L2,SERPINB7,SQLE,TCOF1,TNF,TNNI1,TRAF1,TSC22D1,TSPOAP1,TUBA4A,VASH1,VEGFA,ZNF680
DEGliver - 2018-12-10 05:06 下午		CSF1	cytokine						0.014	APOE,BCL2L11,BIRC5,CALCR,CBL,CCL3,CCND1,CCNE1,CDC25A,CDK2,CDK4,CXCL3,CYBB,CYP11A1,CYP17A1,ETV3,F2RL2,FCGR2A,FCGR3A/FCGR3B,FN1,GDF15,GRAP2,HK2,IGF1R,IKBKE,IL10,IL18BP,IL1A,IL1RL1,IL6,IL6ST,ITGB1,ITGB3,ITGB5,MARCO,MMP12,MMP9,MYC,NBN,PFKL,PGR,PKM,PTPRJ,RUNX1,SIRPB1,SLC16A3,SLC1A5,SLC29A1,SLC2A1,STAT1,STX6,THBS1,TLR2,TNF,TNFRSF1A,TRAF2,TRAIP,VEGFA
DEGliver - 2018-12-10 05:06 下午		MEF2A	transcription regulator						0.0141	ATP2A2,BDNF,CKM,CPT1B,EDN1,MMP10,MYH6,MYOCD,NPPA,PPARGC1A,TGFB1,TGFB3,XIRP2
DEGliver - 2018-12-10 05:06 下午		linsidomine	chemical drug						0.0141	ANXA2,CD80,CD86,CDKN2A,CRH,FMR1,MYC,OPRK1,PPARD,PTGS2,SLC23A2,TNF,VEGFA
DEGliver - 2018-12-10 05:06 下午		miR-133a-3p (and other miRNAs w/seed UUGGUCC)	mature microrna						0.0145	ARHGDIA,ATP6AP2,BCL2L2,CDK13,CORO1C,CPNE3,CTBP2,ELAVL1,HCN2,IGF1R,KCNH2,NELFA,NFATC4,PKM,PTPRK,QKI,RB1CC1,STK3,TBL1X
DEGliver - 2018-12-10 05:06 下午		Sos	group						0.0145	ADAM12,ADD2,ADNP,AFF4,AMIGO1,B4GALT1,CD44,CERS4,CRABP2,CREBBP,CYP17A1,DAPK2,DDX3X,DEDD,DLG1,DOCK1,EEA1,ENAH,GIT2,GJB6,GKN1,GM2A,GSK3B,HDAC6,IL36G,IRS2,ITGB1,KCNN4,KLF6,KLK12,LETMD1,LIN9,LRP8,LTBP3,MAP4K4,MET,MLH1,MMP10,MYH6,NPLOC4,PRCC,PTGS2,PTPN12,PXK,QKI,RAPGEF3,RBP1,RIPK4,RUNX1,SCD,SEMA4D,SIRPA,SMAD7,SMG1,STK3,STMN1,TAOK1,TBL1X,TGFB1,TPP1
DEGliver - 2018-12-10 05:06 下午		phorbol myristate acetate	chemical drug						0.0145	ACSM5,ADAM17,ADAM7,ADAMTS4,ADM,AGER,AHCTF1,AKT1,AMIGO2,ANGPT1,ANGPTL4,APRT,AREG,ATP2A2,ATP2A3,AURKA,AZU1,BCAR1,BDNF,BIRC5,CALCR,CAMSAP1,CCL1,CCL20,CCL3,CCND1,CCNE1,CD226,CD28,CD40LG,CD44,CDK4,CDK5R1,CDKN2A,CERK,CIITA,CKM,CLDN1,CLEC2D,CREBBP,CRH,CRHBP,CSHL1,CTLA4,CTSB,CTSV,CXCL3,CXCR2,CYBB,CYP11A1,CYP17A1,CYP19A1,CYP1A1,CYP21A2,CYP27B1,DAB2,DDIT4,DEFB4A/DEFB4B,DIO3,DMRT1,DNTT,DSG1,DUSP2,DUSP8,E2F3…
DEGliver - 2018-12-10 05:06 下午		CD44	other						0.0148	AAK1,ARHGEF12,BGN,BIRC5,CCND1,CD44,CD8A,CIDEA,CLEC5A,CLEC7A,COL18A1,COL1A1,COL5A2,CRABP2,CXADR,DDIT3,ECM1,ERBB2,FKBP4,FN1,HAS3,HDGF,HSP90AB1,IL10,IL1A,IL1RN,IL2RA,IL6,ITGAX,ITGBL1,KDM1A,KDM1B,LDB1,LEMD1,LHX6,LIMS2,LTBP2,MAPK8,MBNL3,MET,mir-21,MMP12,MMP14,MMP8,MMP9,MTCH1,MYBBP1A,MYC,MYO1B,PTHLH,SERPINA1,SMARCD1,TCIRG1,THBS1,THBS2,THY1,TNF,VCP,WNT2,WNT5A,XCL1
DEGliver - 2018-12-10 05:06 下午		AGER	transmembrane receptor						0.0149	AGER,APAF1,BACE1,CALCR,CCL3,CCND1,CD40LG,CHGB,CKM,COL4A1,CXCL3,ICAM1,IL10,IL22,IL6,LPL,MMP12,MMP9,PDGFB,PTGS2,SELE,SERPINE1,TGFB1,TNF,VEGFA
DEGliver - 2018-12-10 05:06 下午		E2F2	transcription regulator						0.0149	BIRC5,CCND1,CCNE1,CDC25A,CDC45,CDC6,CDCA4,CDKN2A,E2F3,EZH2,FGFR2,IL6,JMY,MCM10,MCM3,MCM4,MCM7,mir-17,MLH1,MYBL2,MYC,MYCN,RBL1,SERPINE1,TOPBP1
DEGliver - 2018-12-10 05:06 下午		heparin	chemical - endogenous mammalian						0.0149	ACADL,APOE,AREG,CCND1,CD80,CD86,COL1A1,CS,CYP11A1,DUOX1,FN1,HAS2,ICAM1,IL1R1,IL6ST,LPL,MMP14,MMP9,PROCR,SDHA,SLC2A1,TFPI,TNFAIP6,TNFSF11,VEGFA
DEGliver - 2018-12-10 05:06 下午		SP4	transcription regulator						0.0149	BIRC5,CCND1,CHRNA3,EGFR,GABRA4,GRIN1,IGF1R,MAT2A,MYH7,PTDSS1,SOD2,VEGFA
DEGliver - 2018-12-10 05:06 下午		miR-92a-3p (and other miRNAs w/seed AUUGCAC)	mature microrna						0.0149	BCL2L11,CCND1,CCNE1,ENPP6,FBXW7,IL6,ITGB3,MYLIP,OSBPL2,TNF,TP63,VSNL1
DEGliver - 2018-12-10 05:06 下午		BPIFA1	other						0.015	CAMP,CCL20,CXCL3,FOXJ1,IL6,LTF,SCGB1A1
DEGliver - 2018-12-10 05:06 下午		LPAR1	g-protein coupled receptor						0.015	AKT2,CACNA2D1,IL6,MMP9,PRKCG,PTGS2,SPHK1
DEGliver - 2018-12-10 05:06 下午		N,N-dimethylsphingosine	chemical reagent						0.015	FN1,ICAM1,IL6,PTGS2,SELE,SPHK1,TNF
DEGliver - 2018-12-10 05:06 下午		RBP3	transporter						0.015	DDIT3,IL10,IL22,IL22RA2,IL5,TNF,TNFRSF1A
DEGliver - 2018-12-10 05:06 下午		SLC4A1	transporter						0.015	CD47,FCGR1A,FCGR2A,GYPB,ICAM4,RHCE/RHD,WRB
DEGliver - 2018-12-10 05:06 下午		EFNA1	other						0.015	ABCA12,BACH2,CRABP2,DCBLD2,DSG1,EPHA2,EPHA3,ETV5,FN1,HRAS,IL2RA,ITGB4,IVL,NTM,PTHLH,PXN,SOX9,SRY,TNFRSF6B,TRIM2,TRIM5,UBE2C,WWP1
DEGliver - 2018-12-10 05:06 下午		etoposide	chemical drug						0.0156	ADAM17,AKT1,BCL2L11,BDNF,BIRC5,CASP2,CCL3,CCND1,CD80,CD86,CDC25A,CDC25B,CDK4,CDKN2A,CHCHD6,CROCC,CSNK1D,DDIT4,DFFB,DHX9,E2F3,EEF1B2,FANCA,FANCD2,FANCG,FBXW7,FTH1,GDF15,GLS2,GPR132,H2AFX,HK2,ICAM1,IL10,ING2,MDM2,MT-CO2,MYC,NOTCH3,PEBP1,PFKL,PIK3R3,RELB,RNF144B,SENP1,SEPT9,SERPINB5,SLC2A1,SOD2,SPHK1,SQSTM1,TNF,TNFRSF1A,TOP2A,TP63,TP73,XRCC2,ZNF281
DEGliver - 2018-12-10 05:06 下午		amino acids	chemical - endogenous mammalian						0.0156	ASNS,DDIT3,ELAVL1,FOXA2,IGF2,IL6,RPS20,RPS6,SELE,SLC38A2,SLC7A2
DEGliver - 2018-12-10 05:06 下午		ITGA5	transmembrane receptor						0.0159	APOE,CCND1,CD44,CDH2,CDK2,CDK4,CHRD,COL2A1,ERBB2,IGF2,IGFBP2,IL6,MMP14,MMP9,PLAUR,PXN,TBXT,TNF
DEGliver - 2018-12-10 05:06 下午		CBX4	transcription regulator						0.016	CCNE1,CDC25A,CDC6,HOXA2,MCM3,MYC,RBL1,VEGFA
DEGliver - 2018-12-10 05:06 下午		Rhox5	transcription regulator						0.016	ADIPOQ,CA3,JAZF1,NPM3,PPARGC1A,PTPRU,RPGR,SCD
DEGliver - 2018-12-10 05:06 下午		UCP2	transporter						0.016	ADIPOQ,EPAS1,HK2,IL6,LPL,PKM,SCD,TNF
DEGliver - 2018-12-10 05:06 下午		ZFPM2	transcription regulator						0.016	AMH,ATP2A2,CYP11A1,CYP17A1,MYH6,MYH7,NPPA,SOX9
DEGliver - 2018-12-10 05:06 下午		DYRK1A	kinase						0.0161	CCND1,CDC6,KDM2B,KNTC1,MCM3,MCM4,MYBL2,NPPA,SERPINE1,UBE2C
DEGliver - 2018-12-10 05:06 下午		H2AFX	transcription regulator						0.0161	EPDR1,EPM2AIP1,GATA5,MLH1,MYC,MYL6,MYL6B,RPL13,SLC7A11,TP53BP1
DEGliver - 2018-12-10 05:06 下午		IL15RA	transmembrane receptor						0.0161	CD226,CD244,CD44,EDN1,IL10,IL2RA,IL6,ITGAX,SPN,TNF
DEGliver - 2018-12-10 05:06 下午		L-tryptophan	chemical - endogenous mammalian						0.0161	BDNF,CASP8,CD80,GHRH,IL6,LILRB4,SLC1A4,SLC1A5,SLC7A11,TNF
DEGliver - 2018-12-10 05:06 下午		RNF31	enzyme						0.0161	ADORA1,AREG,AURKA,CCND1,CXCL1,CYP19A1,NR5A2,SCARB1,STAR,TGFB3
DEGliver - 2018-12-10 05:06 下午		SPRY2	other						0.0161	AXIN2,EGFR,EPAS1,EPHB4,ETS1,ETV1,ETV5,FABP7,FGFR3,MEST,MET,NR2F1,SFTPC,SLC2A1,SP8
DEGliver - 2018-12-10 05:06 下午		ELAVL1	other						0.0162	ARG2,CALM1 (includes others),CASP2,CCNE1,CDC6,CDH2,CDK2,ELAVL1,GSS,IL6,KHSRP,MYBL2,MYC,NCAPG,NCL,NEK2,NUF2,OSBPL2,PSMB4,PTGS2,PTHLH,PTMA,RPL13,RPN2,RPS6,SAT1,SLC7A11,TIA1,TOP2A,TP63,TRIOBP,VAPB,VEGFA,WEE1
DEGliver - 2018-12-10 05:06 下午		NCOA1	transcription regulator						0.0164	ADAM22,ADIPOQ,ANAPC2,CA5A,CASP8,CCND1,CELSR3,CRH,CSHL1,CYP11A1,CYP1A1,CYP2B6,DDX28,DGKQ,ELK1,ERVFRD-1,FGFR2,GCM1,HAS2,HNF1A,IL1RN,IL6,KLK3,MAPK8IP2,MYC,NCAPH2,NELFCD,NFIX,NR1I3,OLR1,PDPK1,PGR,PGS1,PKLR,PMM2,PPARD,PRLR,PTGES2,RPL36,SERPINB5,SERPINE1,SLC2A1,SMARCC1,SORBS1,TSHB
DEGliver - 2018-12-10 05:06 下午		PIM1	kinase						0.0164	AKT1,ATP2A2,CDC25A,CDK4,CDKN2A,CTLA4,EPHA2,ERBB2,GNL3,IGF1R,IL10,IL2RA,IL6,MDM2,MET,MYC,NKX3-1,PIM1,PPARGC1A,VCP
DEGliver - 2018-12-10 05:06 下午		ARNT2	transcription regulator						0.0164	AGER,ANGPTL4,AOX1,APOE,AQP7,ARID1A,BAG6,CAMLG,CASC3,CBFB,CD86,CMKLR1,COL11A1,CRISP2,EGF,EGFR,EIF5A,ELK4,ELL2,EYA1,FCGR2A,FHIT,GATA2,GLUL,GRIN1,GSTA3,ICAM1,IL5,ITGB3,KCNJ15,KLK3,LCAT,LDB2,LTF,MCM7,MDM4,MSC,MYCL,MYH6,MYH7,NGEF,NUDC,PEA15,PLA2G5,PLCB1,RYR2,SEMA5B,SERPINA5,SIN3B,SLC17A1,SLC2A1,SNX5,SPRR1A,SRSF1,TCF7L1,THRB,TNF,TNFRSF9,TXNRD3,VEGFA,WNT7B
DEGliver - 2018-12-10 05:06 下午		SIN3A	transcription regulator						0.0165	BDNF,COL1A1,CYP1A1,DDIT3,EPGN,INA,ING1,KLF6,KLK3,MAD1L1,MAP4,MMP9,MYC,NCL,PTGS2,REST,SCN2A,SERPINE1,SIN3B,SMAD7,SYT4,TP53BP1
DEGliver - 2018-12-10 05:06 下午		TAZ	enzyme						0.0165	AMOTL2,AOX1,ARHGAP29,BDNF,CD44,CDH2,DICER1,EDN1,FLG,FN1,IRS1,LOX,MET,PPP1R3B,PRSS23,RGS4,SERPINB7,SERPINE1,SFTPC,SNAPC1,SORBS2,TGFB1
DEGliver - 2018-12-10 05:06 下午		ISL1	transcription regulator						0.0167	ADCYAP1,BNC1,DAB1,DCC,DLG2,DMRTA2,ETV1,ETV5,EYA1,GIP,HIGD1C,HOXB5,HOXC8,IAPP,IL1A,IL6,LILRB3,MYL1,NPFF,NTRK2,NTRK3,POU4F1,POU4F3,PPP1R1C,RBM24,RUNX1,SALL3,TNF,TRPV1
DEGliver - 2018-12-10 05:06 下午		SPARC	other						0.017	ABCC4,AGK,APH1B,ARG2,BARD1,CHAF1A,CHAF1B,CLDN1,COL1A1,CPT1B,CYP1A1,DAB1,ELMOD3,FN1,IL6,LEF1,LRP8,MBD4,MPZL1,NES,NOTCH2,PAG1,PER2,RABL6,SERPINE1,SLC34A2,SLC7A11,SOX9,SPRR1A,TGFB1,TMC5,TOPBP1,TRIM2,TRIM25,TRIM5
DEGliver - 2018-12-10 05:06 下午		arsenite	chemical toxicant						0.017	ADAM12,CCND1,COL8A1,CXCL3,CYP1A1,CYP2B6,DDIT3,FHIT,FST,GPC1,HAS2,HDAC2,HGF,HSPA1A/HSPA1B,IL10,IL1RAP,INHBA,MAFF,MDM2,MYC,NAPB,NQO1,PLCB1,PRKDC,PTGES2,PTGS2,SEMA5A,SERPINE1,SGCD,SLC38A2,SQSTM1,TGFB1,THBS1,VEGFA,WWOX
DEGliver - 2018-12-10 05:06 下午		N-Ac-Leu-Leu-norleucinal	chemical - protease inhibitor						0.0173	ATF6,BCAR1,BCL2L11,CCL3,CCND1,CDC25A,CYP19A1,DCC,DDIT3,E2F4,GRIN1,ICAM1,KCNH2,LAMP2,MYCN,NEDD8,PAK2,PRKCA,PTGS2,RARG,RBL1,SCARB1,SREBF2,SRY,STMN1,TP73,USF2
DEGliver - 2018-12-10 05:06 下午		A2M	transporter						0.0174	ATF6,CCND1,CDH2,DDIT3,ERN1,GAP43,GRIN1,GSK3B,IL6,LRP1,MAP3K5,PRLR,SLC2A1,SREBF2,TNF,TRAF2,WNT5A
DEGliver - 2018-12-10 05:06 下午		TERT	enzyme						0.0174	AMACR,ASNS,BIRC5,CALU,CCND1,CCNE1,CDKN2A,COL5A2,COLQ,EGFR,EIF5A2,ETS1,F2RL2,HMGB1,HOXB6,ICAM1,IL6,KDM5C,KLK3,LIPG,MGME1,MMP10,MMP14,MMP9,MTHFD1L,MYC,NUCKS1,PAX6,PCDHGA1,PCDHGA11,PCDHGA3,PCDHGC3,PLOD2,PRSS23,PTGS2,PXN,RASA3,SASH1,SOD2,TACC3,TBXT,UBASH3B,ZRANB1
DEGliver - 2018-12-10 05:06 下午		FGFR2	kinase						0.018	BMPER,CCND1,CDH11,CITED1,COL1A1,COL4A1,COL4A2,CUBN,DAB2,DLX2,DRAM1,ENPEP,FAM198B,FGFR2,FN1,FOXA2,FST,GPT2,GRB10,HRAS,ICAM1,IGF2,IL10,IL1A,KLB,LGR5,MEST,MRAS,MYC,MYO1F,NNAT,NR5A2,PDGFRA,PITX2,PLAUR,PTHLH,PTPRA,SOX3,SOX7,WISP1
DEGliver - 2018-12-10 05:06 下午		RTN4	other						0.018	AP2A2,ARHGDIA,BDNF,DYNC1H1,FGF1,GAP43,GFAP,GNG2,IL6,INA,NQO1,PEA15,RHOB,RTN4,SPRR1A,STAT1,VEGFA,YWHAB,YWHAG
DEGliver - 2018-12-10 05:06 下午		Collagen type I	complex						0.0181	APOE,CCND1,CDH2,CDKN2A,COL1A1,EIF4EBP1,FN1,HDGF,ITGA2,ITGB1,MMP10,MMP12,MMP14,MMP9,MYC,PGR,PLOD2,PRRX2,PTGS2,RAC1,RECK,TGFB1,TNF
DEGliver - 2018-12-10 05:06 下午		PIK3CA	kinase						0.0181	BIRC5,CA9,CCND1,CD44,CDH2,CSE1L,DEFB4A/DEFB4B,EZH2,GSS,HSP90AB1,IRS1,IRS2,ITGB1,PDGFB,PDGFRA,PIK3CD,PROCR,SERPINE1,SLC5A5,SREBF2,TGFB1,THY1,TP63
DEGliver - 2018-12-10 05:06 下午		SP600125	chemical - kinase inhibitor						0.0181	ADAMTS4,ADAMTS9,ADM,ALOX5,APOE,ATP6AP2,BCL2L11,BCL2L2,CCL20,CCL3,CCND1,CD44,CD80,CD86,CDK5R1,CHAC1,COL1A1,COL4A1,COL4A2,COL8A1,COX7A2,CPT1B,CREB3L2,CTLA4,CXCL1,CXCL16,CXCL3,CYP1A1,CYP27B1,DDIT4,DEFB4A/DEFB4B,FGF1,FN1,GNS,GRB10,H2AFX,HIST1H2BE,HIST1H2BF,HIST1H2BN,ICAM1,IL10,IL1A,IL2RA,IL6,IRS1,ITGA2,ITGB4,ITGB5,LAMA5,MAGI2,MMP12,MMP9,MTHFD2,MYH6,MYH7,NPHS2,NPPA,PAFAH1B2,PDGFRA,PGR,PIK3CD,PLCB3,PLE…
DEGliver - 2018-12-10 05:06 下午		NFATC3	transcription regulator						0.0182	ABCA3,CD40LG,COL1A1,DDIT4,EDN1,FOXA1,FOXA2,GAP43,IL10,IL2RA,IL5,IL6,MYH6,MYH7,NPPA,PRKD3,PTGS2,SFTPC,TNF,TNFSF11,TNNI3
DEGliver - 2018-12-10 05:06 下午		HNRNPA2B1	other						0.0185	ABCC6,ARSJ,ATRX,CACNB2,CLDN1,CRB1,CTSV,DCLK1,DSE,ELOVL2,ELOVL7,FN1,GABRB2,GDF15,HIPK2,HNRNPA2B1,IDS,IGFBP2,IL6,LETM2,MAST4,MEST,MOCOS,MYC,NPR3,NR2F1,NRCAM,NTRK3,PCSK9,PGM2L1,PITPNC1,PKM,PLCB4,PLOD2,PPARGC1A,PRSS1,RASSF8,SERPINA1,SNAP25,SRSF1,TNS3,UBASH3B,VCAN,VIL1,WWOX
DEGliver - 2018-12-10 05:06 下午		Lh	complex						0.0186	ACPP,ACTR2,ADGRG1,AMH,AREG,ARHGAP35,ARL4C,ATP2A2,ATP9A,BDNF,CARD10,CASP4,COL18A1,CYFIP2,CYP11A1,CYP17A1,CYP19A1,DAB2,DAPK1,DHRS3,DYRK3,EGFR,FDXR,FST,GNLY,GRK5,HAS2,HK2,HSD11B1,HSD17B1,IL6,ITGB5,MAP3K5,MAP4K4,MAPRE2,MMP19,MMP9,NLK,NPC2,PDXK,PGR,PIK3CD,PPFIA4,PPP2R5B,PPP2R5C,PRKAR2A,PTGS2,PTPRE,RAB5A,RANGAP1,RAPGEF3,RASAL2,RGS12,RGS16,RGS4,RHOB,RUNX1,SH3BP4,SMARCA4,SMARCD1,SNAP25,SOD2,STAR,STAT1,ST…
DEGliver - 2018-12-10 05:06 下午		SP3	transcription regulator						0.0186	ACSL1,ASNS,BIRC5,BMF,CCL20,CCND1,CDC25B,CDH2,CDK5R1,CHRNA3,COL1A1,COL2A1,CYP17A1,DMD,DNM1,EGFR,GABRA4,GDF15,GRIN1,HAS2,HDAC4,HGF,HSD17B1,IGF1R,IGF2,IL10,IL1A,ITGA2,ITGAD,ITGB5,KRT16,KRT81,LCAT,LOR,LPL,MAT2A,MET,MYCN,MYH7,NES,NPTXR,NR5A2,PADI1,PGR,PKM,PLAUR,PRLR,PROCR,PTCRA,PTDSS1,PTGS2,RBL1,RECK,SCARB1,SERPINE1,SLC39A8,SLC4A7,SMARCC1,SOD2,STAT1,TLR2,TNFSF14,VEGFA
DEGliver - 2018-12-10 05:06 下午		12(S)-hydroxyeicosatetraenoic acid	chemical - endogenous non-mammalian						0.0187	FN1,IL6,PAG1,PTGS2,TNF
DEGliver - 2018-12-10 05:06 下午		CTNNBIP1	other						0.0187	AXIN2,CCND1,KLK2,KLK3,RAC1
DEGliver - 2018-12-10 05:06 下午		CYTOR	other						0.0187	BCL2L12,CCNE1,EGFR,MYC,STAT1
DEGliver - 2018-12-10 05:06 下午		GW 5074	chemical - kinase inhibitor						0.0187	ATP6AP2,FGFR2,PTGS2,SERPINE1,TNF
DEGliver - 2018-12-10 05:06 下午		IL26	cytokine						0.0187	CCL20,ICAM1,IL10,IL6,TNF
DEGliver - 2018-12-10 05:06 下午		PIGR	transporter						0.0187	CD79A,CD80,CD86,IL10,TGFB1
DEGliver - 2018-12-10 05:06 下午		STAG1	transcription regulator						0.0187	MYC,PCDH11X,PCDH17,PCDHB11,PCDHB8
DEGliver - 2018-12-10 05:06 下午		WNT5B	other						0.0187	CCND1,COL1A1,COL2A1,FN1,VCAN
DEGliver - 2018-12-10 05:06 下午		palmitoyl-Cys((RS)-2,3-di(palmitoyloxy)-propyl)-Ala-Gly-OH	chemical reagent						0.0187	ICAM1,IL6,PTGS2,TLR2,TNF
DEGliver - 2018-12-10 05:06 下午		ponesimod	chemical drug						0.0187	HAS2,IL10,IL6,SERPINE1,THBS1
DEGliver - 2018-12-10 05:06 下午		glutamine	chemical - endogenous mammalian						0.0188	AARS,ABCB5,ADA,AKR1C1/AKR1C2,ASNS,ATF6,BCAT1,BCL2L11,CARS,CCND1,CPT1B,CXCL1,DDIT3,DYRK1A,GCDH,HSPA1A/HSPA1B,ICAM1,IGF2,IGFBP2,IL6,MYC,MYH6,NES,PDGFB,PPARGC1A,PTGS2,PYCR1,SRSF1,THBS2,TNF,VEGFA
DEGliver - 2018-12-10 05:06 下午		PRKCA	kinase						0.0191	ARL4C,BCL11A,CCND1,CCNE1,CHRND,CIITA,COL1A1,CTSB,CXCL3,CYBB,DIAPH1,DTX1,ERBB2,ETS1,FN1,GDF15,GFAP,HS2ST1,HSPA1A/HSPA1B,ICAM1,IGF2BP3,IVL,LPL,mir-21,MMP9,MYC,NPPA,NQO1,PML,PTGS2,PTPRN2,PVR,RUNX1,SERPINE1,STAR,TNF,TYR,VEGFA
DEGliver - 2018-12-10 05:06 下午		dinoprost	chemical - endogenous mammalian						0.0192	ADM,AKR1C1/AKR1C2,ATP2A2,CCND1,CYP11A1,CYP19A1,EDN1,EGFR,FOSL2,HSPA1A/HSPA1B,HSPA4,IL1A,IL2RA,IL6,LPL,MMP9,MYC,PGR,PRLR,PTGS2,SCP2,STAR,TGFB1,THBS1,VEGFA,YWHAG
DEGliver - 2018-12-10 05:06 下午		OGA	enzyme						0.0194	ACSS1,ACTN4,ADAP1,ADIPOQ,AIFM2,AKT1S1,ALDOC,APOE,ARHGAP29,BCL2L13,BFSP1,CALB1,CASP2,CCL20,CCND1,CD151,CD44,CD47,CD86,CD93,CD99L2,CDCA4,CDK2,CLDN1,CLDN12,CMTM8,CNOT1,COL10A1,CREB3L2,CREB5,CREG2,CSF2RB,CXCL16,CYFIP2,CYP2B6,CYP4F11,DAB2,DAGLB,DCLK1,DPEP1,DST,EFNB1,ELK1,EPHB3,EPHB6,FABP7,FBLN1,FBXO43,FGFR4,FN1,FSCN3,G6PD,GAA,GABRA2,GALK2,GDF10,GDF11,GLUL,GPT2,GTF2F2,HIPK2,HSD17B1,HSDL1,HSF2,HSP90AB1,…
DEGliver - 2018-12-10 05:06 下午		cycloheximide	chemical reagent						0.0194	ADCYAP1,ADM,ADRA1B,APBB1IP,AREG,BDNF,BMP1,CCL20,CCND1,CD44,CD8A,CKM,COL1A1,COL2A1,COL5A1,CSHL1,CXCL1,CXCL3,CYP11A1,CYP11B1,CYP19A1,CYP1A1,CYP21A2,CYP2B6,CYP4A11,DDIT4,DHRS2,DIO3,EDN1,EGFR,ERG,FMR1,FN1,FOSL2,FST,GAP43,HEXA,HGF,HMGA2,HSD11B1,ICAM1,IGF2,IGFBP2,IL1A,IL1RL1,IL1RN,IL24,IL5,IL6,IRS2,ITGB3,ITGB5,KDM6B,KLF3,KLK3,LONP1,LPL,MMP12,MMP19,MT-CO2,MYC,MYCN,NPM1,NQO1,OLR1,PBX2,PDGFB,PDGFRA,PERP,P…
DEGliver - 2018-12-10 05:06 下午		POU4F1	transcription regulator						0.0195	ADCYAP1,BNC1,CACNB1,CHRNA3,DAB1,DCC,DLG2,DMRTA2,EPHA8,ETV1,ETV5,EYA1,HIGD1C,HOXB5,HOXC8,INA,IRX2,LILRB3,MSC,MSI2,MYL1,NPFF,NTRK2,NTRK3,POU4F1,POU4F3,PPP1R1C,RBM24,RTN4RL2,RUNX1,SALL3,SLC6A17,SNAP25,TFAP2B,TRPV1
DEGliver - 2018-12-10 05:06 下午		PRNP	other						0.0197	APOE,CCND1,CD44,CDKN2A,DAB2,EIF2S1,FST,H2AFX,HSPA1A/HSPA1B,HTR5A,IGF1R,IGF2,IL6,IRS1,LAMP2,LRP1,MDM2,MYC,PLAUR,PRND,SNAP25,SOX9,SYP,TCF7L1
DEGliver - 2018-12-10 05:06 下午		EGF	growth factor						0.0198	ADA,ADAM17,AKT1,ANGPT1,AREG,ARHGEF2,ATP2A2,AURKA,B4GALT1,BIRC5,CCL20,CCND1,CCNE1,CD44,CDH11,CDK2,CDK4,CDKN2A,CHGB,COL1A1,CXCL5,CYP11A1,CYP11B1,CYP1A1,CYP21A2,CYP2B6,DDIT3,DIO3,E2F3,EDN1,EGFR,ELK1,ENAH,EPAS1,EPHA2,ERBB2,ETS1,FABP7,FAM89B,FN1,FOXA2,FOXJ1,FST,FSTL1,GAST,GATA2,GFAP,GGT5,GLG1,GRB7,GSK3B,HAS2,HAS3,HGF,HOXB5,HRAS,HSD17B1,ICAM1,IDS,IER2,IGF1R,IGF2,IGFBP2,IL10,IL1R1,IL6,INHBA,IRS1,ITGA2,I…
DEGliver - 2018-12-10 05:06 下午		VCAN	other						0.0199	ADAMTS9,ADM,ANGPTL4,APOE,BDNF,CBX6,CCL20,CD34,CDH13,CDKN2A,CEACAM4,CIDEA,COMP,EGFR,ELN,FN1,FST,GLIS3,HAS2,HAS3,ICAM1,IFI44,IFI6,IL1RN,IL6,ITGB1,MCFD2,MDM2,MIF,MMP9,MYH10,NOTCH3,OAS2,OAS3,PCSK1N,PENK,PTK2,RBP1,RBPJ,SOD2,ST6GAL1,STAT1,TCF7L2,TGFB1,TGFB3,VCAN,VEGFA,XAF1
DEGliver - 2018-12-10 05:06 下午		NCOR2	transcription regulator						0.0201	ADIPOQ,AXIN2,CCND1,CD80,CRH,CTSB,IL1A,IL6,LPL,MMP12,MYC,PDGFB,PGR,PLIN1,PTGS2,RARA,RELB,SEMA4D,STAR,TRH
DEGliver - 2018-12-10 05:06 下午		diphenyleneiodonium	chemical reagent						0.0201	COL1A1,CXCL3,DUOX1,DUSP2,EGFR,EPAS1,FN1,IGF1R,IL6,MMP12,MMP9,NOX4,PAX2,PTGS2,RAC1,SELE,SERPINE1,SOD2,THBS2,VEGFA
DEGliver - 2018-12-10 05:06 下午		SIM1	transcription regulator						0.0203	AGER,ANGPTL4,AOX1,APOE,AQP7,ARID1A,BAG6,CAMLG,CASC3,CBFB,CD86,CMKLR1,COL11A1,CRH,CRISP2,EGF,EGFR,EIF5A,ELK4,ELL2,EYA1,FCGR2A,FHIT,GATA2,GLUL,GRIN1,GSTA3,ICAM1,IL5,ITGB3,KCNJ15,KLK3,LCAT,LDB2,LTF,MCM7,MDM4,MSC,MYCL,MYH6,MYH7,NGEF,NUDC,PEA15,PLA2G5,PLCB1,ROBO3,RYR2,SEMA5B,SERPINA5,SIN3B,SLC17A1,SNX5,SPRR1A,SRSF1,TCF7L1,THRB,TNF,TNFRSF9,TRH,TXNRD3,WNT7B
DEGliver - 2018-12-10 05:06 下午		gefitinib	chemical drug						0.0203	AKT1,AREG,AURKA,BCL2L11,BIRC5,BMF,CCND1,CCNE1,CCNF,CDC6,CDK2,CELSR2,CHEK1,COL1A1,COL8A1,CTSB,CYP2F1,EFNA1,EGFR,EPGN,ERBB2,FGFR2,GLB1L,ID4,LTF,MAP4K4,MCM3,MCM8,MKI67,MYCN,NOX4,NRP2,PDGFRA,PLAUR,PPP2R2B,PRKCG,PTGS2,RBL1,RHOB,SMC2,SP2,SPG7,STAT1,SULT1E1,TLR2,TOP2A,TRAF1,VEGFA,XRCC2
DEGliver - 2018-12-10 05:06 下午		TGFA	growth factor						0.0205	AKT1,AREG,BIRC5,CCL20,CCND1,DDX3X,DEFB103A/DEFB103B,EGFR,FGF7,FOSL2,GFAP,HGF,HSD17B1,ICAM1,IL6,LAMC2,MMP9,NES,PLA2G5,PLAGL1,PTGS2,SERPINA1,SERPINB5,SERPINE1,TGFB1,VEGFA,WNT5A
DEGliver - 2018-12-10 05:06 下午		mir-21	microrna						0.0206	ACSM2B,ANLN,ATAD2,CACYBP,CASP4,CCL1,CCT8,CD226,CDC25A,CDKN2A,CLEC5A,COL1A1,CREBBP,CSE1L,CSF3R,CSNK2A2,ELN,FBXO11,FCGR1A,FCGR2A,FN1,GBP6,GGA3,GTSE1,H2AFX,HMGA2,HNRNPA2B1,ICAM1,IL36G,IL6,IPO11,KIF4A,KNTC1,MARCO,mir-21,MKI67,MMP9,MYC,NIFK,NLRP3,NPAS2,NUCKS1,OAS2,OAS3,PER2,PIP4K2A,POLR2F,PPP4R2,PPP4R3B,RECK,RHOB,SERPINB5,SIRPB1,SLC25A37,SMAD7,SMARCA4,SMC2,SOD2,SRSF3,SSR1,STAT1,STMN1,TACC3,TGFB1,TLR2,…
DEGliver - 2018-12-10 05:06 下午		JAG2	growth factor						0.0208	CCL20,CCL24,CD40LG,CXCL1,CXCL3,CXCL5,IL1A,IL1R1,IL1RN,IL36B,IL6,MIF,MMP12,NOTCH3,TNF
DEGliver - 2018-12-10 05:06 下午		Histone h4	group						0.0208	ADA,ADIPOQ,CCND1,CCNE1,CDC25A,CDC6,CDK4,CDKN2A,CHRNA3,CIITA,CXCL3,CYP19A1,FMR1,G6PD,HAS2,ICAM1,IL1A,IL2RA,IL6,KALRN,KIR3DL1,LEF1,MAD1L1,MCM3,MCM4,MED27,MMP9,NF1,NTRK2,OAS3,PKLR,POLD2,PRLR,PTGS2,RBL1,RPL12,RPS6,SELE,SMN1/SMN2,SPHK1,STAR,TBX5,TBX6,TNF,TNFSF11
DEGliver - 2018-12-10 05:06 下午		EGFR	kinase						0.0208	AGO2,AHCTF1,AKT1,AREG,BCL2L11,BIRC5,CASP4,CBX5,CCND1,CCT5,CD47,CDK2,CDK4,CDKN2A,CELF1,CLK1,COL1A1,COL5A2,COL8A1,CXCL5,CYP19A1,DDIT3,DEFB103A/DEFB103B,E2F3,EGF,EGFR,EIF5A,EIF6,ELK1,EPHA2,ERBB2,F7,FABP7,FAP,FGF7,FOSL2,GAST,GFAP,GPC1,HAS2,HK2,HMGA2,HNRNPA1,HNRNPA2B1,HPCAL4,ICAM1,IER2,IGF2,IGF2BP3,IL6,ITGA2,ITGB5,KCNN4,KLK3,KRT16,LAMA4,LEF1,LRP8,LYAR,MET,mir-21,MMP14,MMP9,MT-CO2,MTA2,MUC1,MYBL2,MYC,N…
DEGliver - 2018-12-10 05:06 下午		NOD2	other						0.0212	ACSL1,ALDH1A2,AREG,AXIN2,CAMP,CCL3,CLEC4E,CLEC5A,CXCL3,DEFB4A/DEFB4B,ICAM1,IL10,IL1A,IL6,MAP3K8,MARCKSL1,MEFV,PDE4B,RALGDS,RASGRP3,SOD2,TNF,TNFRSF9,TNFSF11,TRAF1
DEGliver - 2018-12-10 05:06 下午		Rb	group						0.0212	APAF1,BIRC5,CCND1,CCNE1,CDC6,CDK2,CDKN2A,CYP1A1,DLX1,DLX2,EZH2,FGFR2,HDAC1,MCM3,MCM7,MYBL2,MYC,PA2G4,POLD1,RBL1,ROBO3,SLC5A5,SOD2,TOP2A,TP73
DEGliver - 2018-12-10 05:06 下午		PAX3	transcription regulator						0.0212	ALPI,ANOS1,AP3M2,ASNS,ATF2,CCNE1,CD151,CDC6,DLX2,DNM1,DPEP1,DUSP2,EIF2S1,EYA2,FABP7,FKBP1A,FMR1,G6PD,GLDC,GPR1,HNRNPA3,ID4,IGFBP2,IL6,IRS1,LBX1,LNPEP,LY6K,MCC,MDM2,MEOX1,MEST,MET,MMP9,NNMT,NPC2,NUDT1,PAK2,PCDHGC3,PEA15,PPP1R2,PRMT2,PRSS1,PTHLH,PTPN12,RAB11B,RASSF2,RBM25,RHOB,SRSF3,ST8SIA2,TAX1BP1,TIA1,TNNI1,TSC22D1,URB2,VCAN,YARS
DEGliver - 2018-12-10 05:06 下午		NPR1	enzyme						0.0216	COL1A1,FN1,MMP9,MYH7,NFATC3,NPPA,RGS4,SLC9A1,TGFB1,TGFB3,TNF
DEGliver - 2018-12-10 05:06 下午		NfkB1-RelA	complex						0.0216	ADAMTS4,CCND1,CXCL1,DEFB4A/DEFB4B,ICAM1,IL6,MYC,PTGS2,SELE,TNF,TNFSF11
DEGliver - 2018-12-10 05:06 下午		phytohemagglutinin	chemical drug						0.0218	AFF1,AKT2,AMT,ANOS1,BCR,CACNB2,CALU,CCL1,CCL3,CD44,CD46,CD47,CDH11,CDK4,CHAF1B,CHML,COL18A1,CTLA4,DHX9,DXO,EIF5A,ENPEP,FGFR3,FKBP9,FNTB,FOSL2,GABRB3,GATA2,GGT1,GPLD1,GYS1,HCFC1,HDAC2,HTR1A,ICAM1,IL10,IL15RA,IL21R,IL24,IL2RA,IL2RG,IL5,IL6,ITGB3,JAK3,KCNMB1,KCNN4,LCAT,MASP1,MCM4,MET,MMP12,MMP9,NEDD8,NKRF,NUP214,PAPOLA,PAX5,PDE1B,PRKCA,PRLR,PRPF4,PTPN12,PTPRJ,PWP1,RPA1,SERPINA5,SHC1,SLC17A1,SPHK1,SR…
DEGliver - 2018-12-10 05:06 下午		MYBL2	transcription regulator						0.0218	AURKA,BCL2L11,BIRC5,CCND1,CDC25B,CDK2,CDKN2A,ELN,GATA2,ITGB1,MAD1L1,MYBL2,MYC,SLC1A5,SLC25A3,TOP2A,UBE2C
DEGliver - 2018-12-10 05:06 下午		MAP2K1	kinase						0.0222	ACSBG1,ADGRG1,APOE,AREG,AXIN2,BCL2L11,CAPN3,CCND1,CD44,CDK2,CDKN2A,CKM,COL1A1,CTSB,CXCL3,CYP11A1,CYP17A1,DAB2,ELK1,ETV5,FBXW11,GLI2,GRIN1,GUSB,IGF1R,IL1A,IL6,IRS1,ITGB1,ITGB3,ITGB4,IVL,LEF1,MMP12,MMP14,MMP9,MYC,MYCN,MYH2,PDGFRA,PIM1,PLAUR,PTGS2,RAP2B,SCARB1,SERPINA1,SERPINE2,SIRPA,SOX9,STAR,SULT1E1,THBS1,TNF,VEGFA
DEGliver - 2018-12-10 05:06 下午		DCN	other						0.0222	BGN,CASP8,CKM,ERBB2,FST,ICAM1,IGF1R,IL6,IRS1,ITGB1,MET,mir-21,MMP9,SERPINE1,TCHP,TGFB1,THBS1,TNF,VEGFA
DEGliver - 2018-12-10 05:06 下午		MMP1	peptidase						0.0222	ANGPT1,CCNE1,CDK2,CDK4,CDKN2A,ERBB2,FGFR2,FN1,MDM2,MMP9,MTA2,MYC,MYOCD,PTGS2,S100A4,SERPINB5,SERPINE1,TGFB1,TNF
DEGliver - 2018-12-10 05:06 下午		Adaptor protein 1	complex						0.0225	CD44,IL10,MMP9,MYC,PTGS2,SOD2
DEGliver - 2018-12-10 05:06 下午		Collagen Alpha1	group						0.0225	CDH2,COL1A1,EGFR,MMP9,PLAUR,PTGS2
DEGliver - 2018-12-10 05:06 下午		L1CAM	other						0.0225	ARHGDIA,FDXR,LGR5,MMP9,NBN,SQLE
DEGliver - 2018-12-10 05:06 下午		NDFIP1	other						0.0225	CBL,IL2RA,IL6,LYN,SLC11A2,TNF
DEGliver - 2018-12-10 05:06 下午		SFRP4	transmembrane receptor						0.0225	AXIN2,BIRC5,CCND1,DVL3,FN1,MYC
DEGliver - 2018-12-10 05:06 下午		TAS1R3	g-protein coupled receptor						0.0225	DDIT4,SLC1A5,SLC3A2,SLC7A11,SLC7A3,TSC2
DEGliver - 2018-12-10 05:06 下午		edaravone	chemical drug						0.0225	CXCL3,DDIT3,IL6,NPPA,PTGS2,TNF
DEGliver - 2018-12-10 05:06 下午		miR-129-5p (and other miRNAs w/seed UUUUUGC)	mature microrna						0.0225	AGO3,CAMTA1,ETV6,FNDC3B,PDS5A,ZFP91
DEGliver - 2018-12-10 05:06 下午		nandrolone	chemical drug						0.0225	IL6,MDM2,MYH6,NUMB,SOD2,VEGFA
DEGliver - 2018-12-10 05:06 下午		toremifene	chemical drug						0.0225	CD80,CD86,ERBB2,IGF2,KLK3,PRLR
DEGliver - 2018-12-10 05:06 下午		mir-24	microrna						0.0227	BCL2L11,CDH2,CDK4,FN1,HNF1A,IL6,JPH2,MYC,PDX1,SERPINE1,SH3PXD2A,TGFB1,TNF,TRIB3
DEGliver - 2018-12-10 05:06 下午		zidovudine	chemical drug						0.0228	AKT1,BID,CASP8,CCL3,CDKN2A,FOXP1,ING1,MAPK8,MYC,STAT1
DEGliver - 2018-12-10 05:06 下午		N-cor	group						0.0228	ACACA,ACACB,ACSL1,ADIPOQ,AXIN2,CCND1,CSHL1,CTSB,DHRS3,ELOVL5,G6PD,IL1A,INPP4B,MBNL1,MCTP1,MMP12,MMP9,OLR1,PDGFB,PLIN1,PTGS2,REST,RGL1,RHOB,RNF144B,SCD,SEMA4D,SHISA5,TBX5,TBX6,TNFSF11,ZNF703
DEGliver - 2018-12-10 05:06 下午		MAPK8	kinase						0.0231	ADARB1,AKT1,APOE,ATG7,B4GALT1,BCL2L11,BTRC,CCND1,CDH2,CDK2,CDKN2A,COL1A1,CXCL16,CYBB,CYP11A1,CYP19A1,CYP1A1,EGF,ELK1,ETS1,FOSL2,FTH1,G6PC,HDAC6,IL10,IL2RA,IL5,IL6,KLB,KLF6,MIF,MMP9,MTTP,MYC,NOX4,NPPA,PLAUR,PPARD,PPARGC1A,PTGS2,RARA,RBP1,RGS4,SELE,SOD2,TLR2,TNF,TRH,TSHB,WNT5A
DEGliver - 2018-12-10 05:06 下午		cigarette smoke	chemical toxicant						0.0234	ADM,AOX1,AREG,ATF6,BIRC5,CASP2,CCL20,CCND1,CCT5,CDC25A,CDC25B,CDKN2A,CLEC5A,COL4A2,CRLF2,CXCL3,CYP1A1,CYP2B6,DDIT3,DDIT4,DEFB4A/DEFB4B,DFFB,DICER1,ELN,EPAS1,FLG,G6PD,GSTA3,HAS3,HDAC2,HSF2,ICAM1,IL10,IL1A,IL5,IL6,KITLG,MAFF,MAP3K4,MMP12,MMP9,MT-ATP6,MUC1,NOX4,NQO1,OAS2,OAS3,P2RX7,PDGFB,PRKCA,PRKCG,PTGS2,PTPRB,RAPGEF3,SERPINE1,SIRT6,SLC1A4,SLC2A1,SLC6A9,SMAD7,SOD2,SQSTM1,STAT1,TGFB1,TNF,TTC3,VEGFA
DEGliver - 2018-12-10 05:06 下午		GLI1	transcription regulator						0.0237	AKT1,BID,BNC1,CCND1,CCSAP,CDH11,CDK2,CMPK2,COL10A1,COL1A1,COL2A1,FGF1,FOXA2,FUCA2,GAST,GATA5,GLI2,GRIA3,HNRNPU,IDS,IGF2,IGFBP7,IL2RA,IL6,IRS1,KLK2,KLK3,LMNA,LZTS1,MAPK11,MEST,MLH1,MMP9,MTMR1,MYCN,NES,NPDC1,NQO2,PAX2,PDGFRA,PGM2L1,PIM1,PPT2,PRKCI,PSTPIP2,PTHLH,PVR,RHOB,RPL30,SDHA,SESN3,SH2B3,SOX5,SOX9,TNFRSF9,TSC22D1,USP7,VEGFA,VIL1
DEGliver - 2018-12-10 05:06 下午		CCND3	kinase						0.0238	CASP2,CCL3,CCND1,CDC6,CDKN2A,HDAC1,KLK3,MCM3,MYBL2
DEGliver - 2018-12-10 05:06 下午		GDF15	growth factor						0.0238	CCND1,GDF15,IL6,MYH7,NPPA,PLAUR,SERPINB5,SERPINE1,TNF
DEGliver - 2018-12-10 05:06 下午		S-(2,3-bispalmitoyloxypropyl)-cysteine-GDPKHPKSF	chemical reagent						0.0238	CAMP,CD80,CD86,ICAM1,IL6,MMP9,PTGS2,SLC46A1,TNF
DEGliver - 2018-12-10 05:06 下午		W7	chemical reagent						0.0238	CD80,CD86,COL2A1,EGFR,IL10,KLK3,MYH7,NPPA,STAR
DEGliver - 2018-12-10 05:06 下午		finasteride	chemical drug						0.0238	CRH,EDN1,IL24,IL6,PENK,SRD5A1,TGFB1,TGFB3,VEGFA
DEGliver - 2018-12-10 05:06 下午		mir-26	microrna						0.0238	CCNE1,CDKN2A,CHORDC1,CXCL3,EZH2,MAP3K2,PHF6,PTGS2,STK39
DEGliver - 2018-12-10 05:06 下午		CDK2AP1	other						0.024	AXIN1,BTRC,CDK2,CSNK2A1,FZD3,GSK3B,MAPK8,MYC,NKD1,PITX2,PPARD,TIE1,VANGL2,WISP1,WNT5A,WNT7B
DEGliver - 2018-12-10 05:06 下午		NPC1	transporter						0.024	CTSB,DDIT3,GUSB,ITGAX,LPL,MMP14,MMP8,MYLIP,NPC2,PCSK9,PTGS2,SCD,SRD5A1,SREBF2,STAT1,TNF
DEGliver - 2018-12-10 05:06 下午		SIRT3	enzyme						0.024	CYP11A1,GSK3B,IL10,IL6,MT-ATP6,MT-CO2,MT-CO3,MYH7,NPPA,PDX1,SCD,SLC2A1,SOD2,SUCNR1,TNF,VEGFA
DEGliver - 2018-12-10 05:06 下午		HIF1AN	enzyme						0.0241	ADM,BIRC5,CA9,EGLN3,HK2,SLC2A1,SOX9
DEGliver - 2018-12-10 05:06 下午		TFAP2B	transcription regulator						0.0241	EDN1,EPAS1,ERBB2,HOXA2,IGF2,LOR,SOD2
DEGliver - 2018-12-10 05:06 下午		beta-1,3-glucan	chemical drug						0.0241	FGF1,IL6,ITGB3,PDGFB,TGFB1,TNF,VEGFA
DEGliver - 2018-12-10 05:06 下午		dihydroartemisinin	chemical drug						0.0241	CCND1,CDK2,CDK4,MDM2,MMP9,MYC,PTGS2
DEGliver - 2018-12-10 05:06 下午		mir-322	microrna						0.0241	CCNE1,CDC25A,CDH2,CDKN2A,FN1,IGF1R,SMAD7
DEGliver - 2018-12-10 05:06 下午		onapristone	chemical drug						0.0241	ADCYAP1,PGR,RUNX1,SCNN1A,SPHK1,TGFB1,VEGFA
DEGliver - 2018-12-10 05:06 下午		spermine	chemical - endogenous mammalian						0.0241	CCL3,IGFBP2,IL6,ITGAL,SAT1,TLR2,TNF
DEGliver - 2018-12-10 05:06 下午		HCAR2	g-protein coupled receptor						0.0243	IL6,IQGAP3,KIF14,KIF20A,PTGS2,TNF,TRIM8,WEE1
DEGliver - 2018-12-10 05:06 下午		HELLS	enzyme						0.0243	CDC6,CDKN2A,HSPD1,KMT2A,MCM4,PDS5A,RBL1,XPO4
DEGliver - 2018-12-10 05:06 下午		N(6)-(3-iodobenzyl)-5'-N-methylcarboxamidoadenosine	chemical drug						0.0243	AKT1,CCND1,GSK3B,IL10,MYC,NPPA,RGS4,SLC9A1
DEGliver - 2018-12-10 05:06 下午		NCAM1	other						0.0243	BCL2L12,EGFR,GLUL,HSPA4,NFKBIB,SYP,THBS1,THY1
DEGliver - 2018-12-10 05:06 下午		phenyl-N-tert-butylnitrone	chemical reagent						0.0243	CD80,CD86,FN1,HSPA1A/HSPA1B,IL6,PTGS2,TGFB1,TNF
DEGliver - 2018-12-10 05:06 下午		EFNA2	kinase						0.0245	ABCA12,BACH2,BDNF,CRABP2,DCBLD2,DSG1,ETV5,ITGB4,KLK3,KRT16,NKX3-1,PTHLH,PXN,RUNX1,SOX9,TNFRSF6B,TRIM2,TRIM5,UBE2C,WWP1
DEGliver - 2018-12-10 05:06 下午		HDAC5	transcription regulator						0.0245	ACADL,ACSL1,CASP8,CKM,CPT1B,DAPK1,G6PC,HK2,KLF6,LMOD2,LPL,MMP10,MYC,MYH7,NPPA,PFKL,PPARGC1A,SCD,TNF,TNFRSF1A
DEGliver - 2018-12-10 05:06 下午		luteolin	chemical - endogenous non-mammalian						0.0245	BIRC5,CCND1,CDK4,CYP19A1,CYP1A1,G6PC,HNF1A,ICAM1,IGF1R,IL6,IRS1,MMP9,MTDH,MTTP,MYC,PTGS2,SELE,SOD2,TNF,VEGFA
DEGliver - 2018-12-10 05:06 下午		bryostatin 1	chemical drug						0.0247	AREG,CCL3,CD22,CD44,CD80,CD86,CDK9,IL2RG,IL6,MYC,PRKCA,TNF,TRAF1
DEGliver - 2018-12-10 05:06 下午		ritonavir	chemical drug						0.025	ABHD2,ADIPOQ,ATP10B,AXIN2,BIRC5,BMP1,CARS,CCDC74B,CCNJ,CEACAM6,CEACAM8,CYP1A1,CYP2B6,CYP2B7P,CYP4F2,ELAVL1,ELK1,EPHA1,FGGY,GRK3,ICAM1,IKBKE,IL6,KIF14,KITLG,MET,MMP9,MYC,NUF2,OSBP2,PFAS,PLEC,SCD,SELE,SIRT6,SKA3,SQLE,SREBF2,TNF,TSN,USP13,VEGFA,WNT7B
DEGliver - 2018-12-10 05:06 下午		nifedipine	chemical drug						0.0251	ADIPOQ,AGER,ANKH,ATP2B2,BDNF,BIRC5,CYP11A1,CYP11B1,CYP17A1,CYP21A2,CYP2B6,CYP4A11,EDN1,FAM3B,FGF7,FN1,IL1A,IL6,IRS1,MYH7,NTRK2,PTGS2,STAR,TNF,VEGFA
DEGliver - 2018-12-10 05:06 下午		FOXO1	transcription regulator						0.0252	ACACA,ADIPOQ,ADIPOR1,AIFM2,AIP,ANGPT1,ANGPTL4,ANLN,ANXA3,APAF1,AQP9,BACH2,BCL2L11,BCL2L13,BCL2L2,BID,BIRC5,CASP2,CASP8,CCL20,CCND1,CCNF,CDKN2A,CDKN2AIPNL,CENPF,CERS4,CERS5,CIDEA,COL4A1,COL4A2,COX10,CPT1B,CS,CTSV,DAPK1,DDIT4,DEFB4A/DEFB4B,DRC7,EDN1,EIF4EBP1,ELOVL5,ELOVL7,ENPEP,ERG,FGF23,FLT4,FMOD,FN1,FOXA2,FOXC1,G6PC,GATA2,GPR17,HSP90AB1,HSPD1,HYOU1,ICAM1,IGF1R,IGFBP7,IGLL1/IGLL5,IKZF5,IL1R1,IL22,…
DEGliver - 2018-12-10 05:06 下午		KMT2A	transcription regulator						0.0253	ADRA1B,ARSG,BAHCC1,CDKN2A,DEPTOR,EPHB3,EPHB4,ETS1,EYA1,FOXC1,HOXB5,HOXB6,HOXB8,HOXC6,HOXC8,HOXD4,KLF6,MECOM,MYC,MYCT1,PGR,PITX2,PRDM16,PRDM8,RGS4,RSPO1,SCARB1,SIGLEC10
DEGliver - 2018-12-10 05:06 下午		SMAD2	transcription regulator						0.0253	ADAM12,BCL2L11,BGN,CDH2,CDKN2A,COL2A1,DAPK1,FN1,FSTL3,GSC,HAS2,IL6,ITGB1,MET,MMP9,MYF5,PDGFB,PTHLH,RAC1,SELE,SERPINE1,SKIL,SMAD7,SPHK1,THBS1,TPM1,TPM2,TPM3
DEGliver - 2018-12-10 05:06 下午		MTOR	kinase						0.0256	ACACA,ACADL,ADM,ARL4C,ATG7,ATP2A2,BCL2L11,BIRC5,CACTIN,CASP8,CCND1,CCNE1,CD86,CNP,CPT1B,CS,CXCL1,CYP11A1,CYP17A1,DDIT3,DDIT4,DMD,EFNA1,EGFR,EPAS1,FGB,FGFR3,FKBP1A,FN1,FST,GAP43,GLG1,HADHA,HK2,HSD11B1,HSP90AB1,IGF2,IL10,IL1A,IL1R1,IL22,IL5,IL6,IP6K2,IRS1,IRS2,MDM2,MEFV,MICAL1,MMP9,MUC1,MYC,NAB2,NFKBIL1,NOX4,PDE4A,PGP,PGR,PKM,PLD2,PPARD,PPARGC1A,PRKAR2A,PTBP1,PYGB,RAB11B,RHEB,RPL12,RPS18,SERPINA1,S…
DEGliver - 2018-12-10 05:06 下午		IGF2	growth factor						0.0257	AKT1,AREG,ARHGDIA,ARHGEF2,BIRC5,CCND1,CDC45,CDC6,CKM,CTSV,DDIT3,DLX1,FABP7,FN1,GPANK1,IER2,IGF1R,IGF2,IGF2R,IGFBP2,IL10,IL6,ITGB5,MCM4,MCM7,MDM2,MMP10,MMP12,MNT,MYBL2,MYC,MYF5,PDGFB,PIM1,PMS1,PRDM16,PSPC1,PTGS2,RGS16,RHOB,SAT1,SERPINE1,SEZ6L2,SFTPC,SLC38A2,THBS2,TRAIP,ULK2,VEGFA,ZFAND5
DEGliver - 2018-12-10 05:06 下午		2-(4-amino-1-isopropyl-1H-pyrazolo[3,4-d]pyrimidin-3-yl)-1H-indol-5-ol	chemical reagent						0.026	ACACB,ARHGEF4,ASF1B,ATP6V0E2,AURKA,BIRC5,CCNF,CDC6,DEPTOR,HIST3H2A,KIF14,KPNA2,MTHFD2,MXD3,NCAPG,PML,SMC2,SREBF2,TMEM119,TNFAIP8L1,TOP2A,TROAP,ZNF296
DEGliver - 2018-12-10 05:06 下午		JUND	transcription regulator						0.026	BDNF,CCND1,CCR4,CDKN2A,CTLA4,CYBB,CYP19A1,FTH1,IL10,IL21R,IL5,IL6,ITGB4,IVL,LY6K,MMP9,NOX4,PENK,PLAUR,SAT1,SERPINB9,TNF,VEGFA
DEGliver - 2018-12-10 05:06 下午		PLAU	peptidase						0.026	CCND1,CXCL3,EGFR,FCGR1A,FN1,GDF15,HGF,ICAM1,IGFBP2,IL6,ITGB5,MDM2,MMP12,MMP9,OAS3,PIM3,PLAUR,PLG,PLK3,RELB,SERPINE1,SLC2A1,TNF
DEGliver - 2018-12-10 05:06 下午		isobutylmethylxanthine	chemical toxicant						0.0261	ACSL3,ADIPOQ,AKT1,ALDH3B1,ANGPTL4,AREG,BDNF,CALCR,CCND1,CCNE1,CD44,CDK2,COL10A1,CRABP2,CRH,CRHBP,CYP11A1,CYP17A1,CYP21A2,DHRS3,E2F4,FAM89B,IGF1R,IL10,IL2RG,IL5,LGALS12,LPL,MYC,NPPA,PGR,PLIN1,PPARD,PPARGC1A,PRLR,RBL1,SCARB1,SCD,SERPINE1,SOD2,SYP,TGFB1,TRH,TRPV1,TYR
DEGliver - 2018-12-10 05:06 下午		CDKN1B	kinase						0.0264	AGTRAP,ANAPC1,APCDD1,ARL10,BCL11A,CA6,CCND1,CDC25A,CDK2,CDK4,CLDN6,CYTH1,DDX25,EPB41,EPHA2,GAP43,HMG20B,IL2RA,LEF1,MCM7,MMP9,MYC,PAX5,PCDHA11,PCSK4,PES1,PPT2,PTK2,RAB3A,RUNX1,RYR2,SERPINE1,SLC9A1,SMAD7,TEKT1,TWISTNB
DEGliver - 2018-12-10 05:06 下午		ITGB1	transmembrane receptor						0.0266	APOE,CDH2,CDKN2A,COL1A1,EIF4EBP1,ERBB2,FGFR3,GFAP,ICAM1,IGF2,IL1RN,IL6,ITGB3,ITGB4,LIMS1,LRP6,MMP9,MYC,PLAUR,PTGS2,PTK2,RAC1,SERPINE1,TGFB1,THBS1,TNF,TNFSF11,VEGFA,WNT5A
DEGliver - 2018-12-10 05:06 下午		garcinol	chemical - endogenous non-mammalian						0.0266	ADIPOQ,ANAPC1,ARHGAP35,BAZ1A,BCL2L2,BFAR,BRAP,CASP4,DAPK1,EEF1AKMT3,GTF2I,LETMD1,PAK6,PERP,PHTF1,PITX2,PML,POLR2J2/POLR2J3,RELB,SP2,TADA2A,TAF4,TCF7L1,TCF7L2,TP63,TRIM24,VAV3,ZFP28,ZNF195
DEGliver - 2018-12-10 05:06 下午		N-acetylmuramyl-L-alanyl-D-isoglutamine	chemical - endogenous non-mammalian						0.0267	AOX1,AXIN2,BDKRB2,CCL3,CD80,CD86,CLDN1,CXCL3,DEFB4A/DEFB4B,ETS1,FZD4,ICAM1,IL10,IL1A,IL2RA,IL6,ITGB3,MMP9,PTGS2,TNF,TNFSF11
DEGliver - 2018-12-10 05:06 下午		FOXM1	transcription regulator						0.0268	ACE2,ADAM17,ATF2,AXIN2,BIRC5,CCND1,CCNE1,CCNF,CDC25A,CDC25B,CDH2,CDK2,CDKN2A,CENPF,GTSE1,HIST1H2BG,IKBKB,IL1RN,IL6,KIF20A,LAMA4,LEF1,LOX,MAPK8,MCM8,MET,MKI67,MMP9,MYC,MYCN,NBN,NEK2,NES,PLAUR,SOD2,SQSTM1,STMN1,TOP2A,VCAN,VEGFA,XRCC1
DEGliver - 2018-12-10 05:06 下午		ADRA1D	g-protein coupled receptor						0.0271	ADRA1B,BDNF,CCNE1,CDK2,CEACAM4,CTSV,FGF7,FN1,IL6,IL6ST,LOX,NFIX,POLA2,PRIM2,TMPO,UBTF,VEGFA
DEGliver - 2018-12-10 05:06 下午		DETA-NONOate	chemical reagent						0.0271	AKT1,BGN,CA9,CCL3,CCND1,CXCL3,FPGS,GLO1,ICAM1,IL6,LOXL2,MMP9,MYC,PTGS2,SERPINE1,STAR,TNF,TNFSF4,TP73
DEGliver - 2018-12-10 05:06 下午		miR-34a-5p (and other miRNAs w/seed GGCAGUG)	mature microrna						0.0271	AXIN2,BIRC5,CCND1,CD47,CDC25A,CDK4,E2F3,FOXP1,GRM7,HDAC1,ICAM1,MCM10,MCM3,MET,MYC,MYCN,NOTCH2,PTPRE,VEGFA
DEGliver - 2018-12-10 05:06 下午		HSF1	transcription regulator						0.0272	ATG7,CBX3,CCNE1,CCT3,CCT5,CCT8,CDC6,COBL,COL18A1,DHRS2,DNAJB1,EIF4A2,ELAVL1,FBLN1,FGF1,FGF7,FKBP4,FMOD,GABRA4,HDAC5,HMGB1,HNRNPA3,HSF2,HSP90AB1,HSPA1A/HSPA1B,HSPA4,HSPD1,HSPH1,ICAM1,IL6,ITGB3BP,ITGB5,JARID2,KNTC1,MAT2A,MLH1,NCOR2,PGAM5,POLA2,PROM2,RAD51D,RANGAP1,SHC1,SLC44A5,SNCAIP,SPHK2,SPTAN1,STIP1,SYCE1,TMPRSS3,TNF,TNFSF11,TRPV1,XAF1
DEGliver - 2018-12-10 05:06 下午		doxorubicin	chemical drug						0.0272	ABCA3,ABCB4,ABCB9,ADM,AKT1,ANXA2,APAF1,AREG,ASNS,ATG7,ATP2A2,AURKA,BARD1,BCAP31,BCL2L11,BCL2L2,BIRC5,CASP8,CCND1,CD44,CDC25B,CDK2,CDKN2A,CHCHD6,CHEK1,CKM,CTSB,CYBB,DDIT3,DHODH,DPYSL4,DRAM1,E2F3,EDN1,EEF1B2,EGFR,EIF5A,EPOR,ERBB2,FBLN1,FGB,FTH1,GDF15,GPR132,GSS,H2AFX,HDAC1,HIPK2,HMGB1,IGFBP7,ITGB4,KIF20A,LAMC2,MAP4,MCM3,MDM2,MET,mir-21,MYC,MYH7,MYO6,NLRC4,NOTCH3,NOX4,NPHS2,NPIPB5 (includes others),…
DEGliver - 2018-12-10 05:06 下午		(R)-limonene	chemical toxicant						0.0275	CD40LG,IL2RA,IL6,TNF
DEGliver - 2018-12-10 05:06 下午		3',4',7-trihydroxyisoflavone	chemical - endogenous non-mammalian						0.0275	CCND1,CCNE1,CDK2,CDK4
DEGliver - 2018-12-10 05:06 下午		3'-O-(4-benzoyl)benzoyladenosine 5'-triphosphate	chemical reagent						0.0275	IL6,P2RX7,PTGS2,TNF
DEGliver - 2018-12-10 05:06 下午		AMER1	other						0.0275	APAF1,AREG,AXIN2,LGR5
DEGliver - 2018-12-10 05:06 下午		CIMO	chemical reagent						0.0275	BID,BIRC5,CCND1,ICAM1
DEGliver - 2018-12-10 05:06 下午		CV 3988	chemical reagent						0.0275	ICAM1,IL6,ITGB1,ITGB3
DEGliver - 2018-12-10 05:06 下午		DNAJA3	other						0.0275	EGFR,ERBB2,STAT5B,VEGFA
DEGliver - 2018-12-10 05:06 下午		DVL2	other						0.0275	AXIN2,DVL3,LEF1,PITX2
DEGliver - 2018-12-10 05:06 下午		EN2	transcription regulator						0.0275	ALDOC,PAX5,PAX6,PLCB4
DEGliver - 2018-12-10 05:06 下午		EPB41	other						0.0275	EPB41L2,SCN5A,SPTAN1,TNFRSF1A
DEGliver - 2018-12-10 05:06 下午		F13A1	enzyme						0.0275	IL10,IL6,TNF,TNFSF11
DEGliver - 2018-12-10 05:06 下午		FUBP1	transcription regulator						0.0275	CCNE1,MYC,STMN1,STMN3
DEGliver - 2018-12-10 05:06 下午		G6PC	phosphatase						0.0275	CYP11A1,G6PC,HYOU1,STAR
DEGliver - 2018-12-10 05:06 下午		GJA8	transporter						0.0275	ATF6,DDIT3,IRS2,TRIB3
DEGliver - 2018-12-10 05:06 下午		GSK690693	chemical drug						0.0275	EPHA2,ERBB2,IGF1R,MET
DEGliver - 2018-12-10 05:06 下午		HIVEP3	transcription regulator						0.0275	CREB3L2,S100A4,TNF,TNFSF11
DEGliver - 2018-12-10 05:06 下午		HSPB2	other						0.0275	CD40LG,HRAS,ICAM1,TGFB1
DEGliver - 2018-12-10 05:06 下午		Hmgb2 (includes others)	transcription regulator						0.0275	CASP2,MMP14,TGFB3,TUBA4A
DEGliver - 2018-12-10 05:06 下午		KX-01	chemical drug						0.0275	AKT1,BCAR1,PXN,RPS6
DEGliver - 2018-12-10 05:06 下午		OLIG2	transcription regulator						0.0275	DTX1,GFAP,GPR17,PTCRA
DEGliver - 2018-12-10 05:06 下午		PIWIL4	other						0.0275	CDKN2A,FGFR2,TGFB1,TGFB3
DEGliver - 2018-12-10 05:06 下午		PLSCR1	enzyme						0.0275	CCND1,CDK4,CDKN2A,MYC
DEGliver - 2018-12-10 05:06 下午		PRKACB	kinase						0.0275	CRH,MYC,PDE4B,PENK
DEGliver - 2018-12-10 05:06 下午		RHEB	enzyme						0.0275	BACE1,IRS1,IRS2,RHEB
DEGliver - 2018-12-10 05:06 下午		RPA1	other						0.0275	FMOD,HSPA1A/HSPA1B,SLC44A5,SNCAIP
DEGliver - 2018-12-10 05:06 下午		SF1	transcription regulator						0.0275	COL1A1,FN1,ICAM1,MYL6
DEGliver - 2018-12-10 05:06 下午		TRIM33	transcription regulator						0.0275	GATA2,MYC,RUNX1,SERPINE1
DEGliver - 2018-12-10 05:06 下午		Z-VEID-FMK	chemical reagent						0.0275	CCND1,CDK4,SPHK1,TFAP2A
DEGliver - 2018-12-10 05:06 下午		ZNRF3	enzyme						0.0275	AXIN2,GLUL,LEF1,SOX9
DEGliver - 2018-12-10 05:06 下午		[Ac-His1,D-Phe2,Lys15,Arg16,Leu27]VIP-(3-7)-GRF-(8-27)	chemical reagent						0.0275	CD80,CD86,CREBBP,IL10
DEGliver - 2018-12-10 05:06 下午		alpha-estradiol	chemical - endogenous mammalian						0.0275	CYP2B6,KLK3,PGR,VEGFA
DEGliver - 2018-12-10 05:06 下午		doramapimod	chemical - kinase inhibitor						0.0275	IL6,MYH7,TNF,TP63
DEGliver - 2018-12-10 05:06 下午		eprosartan	chemical drug						0.0275	COL1A1,FN1,SERPINE1,TGFB1
DEGliver - 2018-12-10 05:06 下午		peptide T	biologic drug						0.0275	ICAM1,IL10,TGFB1,TNF
DEGliver - 2018-12-10 05:06 下午		vaccenic acid	chemical - endogenous mammalian						0.0275	FAAH,PLIN4,PLIN5,TNF
DEGliver - 2018-12-10 05:06 下午		mir-29	microrna						0.0277	ADAM12,ADAM7,ADAMTS9,AOX1,BACE1,BCL2L2,BDKRB2,CLDN1,COL1A1,COL4A2,ELN,FN1,GLDC,IL2RA,ITGA11,KREMEN2,LPL,MYBL2,NASP,NID1,OLR1,SCARB1,THBS1,TRAF4
DEGliver - 2018-12-10 05:06 下午		BMP7	growth factor						0.028	ACVR1,ADIPOQ,ADORA1,AKT1,ALDH1A2,AP2A1,BIRC5,CD34,CD44,CIDEA,COL10A1,COL1A1,CYP19A1,EDN1,FN1,GRB10,GRB14,GREM1,HRAS,ICAM1,IGF1R,IGF2,IL6,IRS1,MAP3K5,PAX2,PAX6,PCSK6,PENK,PPARGC1A,PRDM16,S100A4,SERPINE1,SMAD6,SMAD7,STAR,STS,VEGFA
DEGliver - 2018-12-10 05:06 下午		ADRB	group						0.0281	ABL1,ACSS1,ADAMTS4,ANGPTL4,BDNF,CASP4,CCND1,CCNE1,CDC7,CDK4,CDKN2A,DDIT3,DDIT4,E2F3,E2F4,GDF15,GSTA3,HSPD1,ICAM1,IKBKG,LBH,mir-21,MMP9,MVD,NBN,NCL,NEK2,NOTCH2,NPM3,NPPA,NQO1,PCYT2,PDGFB,PPARGC1A,PTGS2,SLC6A9,SLC7A11,SLCO4A1,SMAD6,SQSTM1,TRAF1,WEE1,WNT7B
DEGliver - 2018-12-10 05:06 下午		FOXL2	transcription regulator						0.0288	AMH,BID,CCL20,CCL3,CDKN2A,CXCL3,CYP17A1,EN2,FST,HRH2,ICAM1,INHBA,MAFF,NR5A2,PPARGC1A,PTGS2,PTHLH,SMAD6,SOD2,SOX9,SSX2/SSX2B,TNFRSF1A
DEGliver - 2018-12-10 05:06 下午		RABL6	other						0.0288	CDC25A,CDK2,CENPF,CHEK1,DAPK1,DRAM1,EZH2,H2AFX,MCM10,MCM7,MYC,NCAPG,NEK2,POLD1,PSME3,PTPRM,RAD54B,SEL1L,SMAD6,TOP2A,TPX2,UBE2C
DEGliver - 2018-12-10 05:06 下午		CDK2	kinase						0.029	BARD1,CCNE1,CD34,CDC25A,CDC6,CDK4,CDKN2A,CHEK1,H2AFX,MYBL2,MYC,NCOR2,PGR,RBL1
DEGliver - 2018-12-10 05:06 下午		NPM1	transcription regulator						0.029	ALK,CCL3,CXCL3,HOXB5,IL6,IL6ST,LTF,MMP8,MMP9,NPM1,SOD2,TNF,TOP1,VEGFA
DEGliver - 2018-12-10 05:06 下午		AMH	growth factor						0.029	ACVR1,AMH,CDKN2A,CYP11A1,CYP17A1,CYP19A1,KLK3,RBL1,SMAD6,SMAD9,STAR
DEGliver - 2018-12-10 05:06 下午		ASAH1	enzyme						0.029	CERS1,CYP11A1,CYP17A1,CYP21A2,ELOVL2,ELOVL7,ETS1,SCARB1,SPHK1,SPHK2,STAR
DEGliver - 2018-12-10 05:06 下午		LTF	peptidase						0.029	CD86,CXCL3,IL10,IL5,IL6,MDM2,PDPK1,PGR,PLIN1,TNF,TNFSF11
DEGliver - 2018-12-10 05:06 下午		SL 327	chemical - protease inhibitor						0.029	ARMH4,ARRB2,CLN6,DMKN,GANC,HECW1,IPPK,NPTX2,PA2G4,SYT12,ZNF280D
DEGliver - 2018-12-10 05:06 下午		Akt	group						0.0293	ADIPOQ,ADM,ANGPT1,ATG7,BCL2L11,BID,BIRC5,BMF,CCND1,CD44,CDK4,CIDEA,COL2A1,COPS6,CYP19A1,E2F4,EGFR,ELK1,EPAS1,ETS1,EZH2,FHIT,FN1,GATA2,GLI2,GSK3B,GSS,HIF3A,HK2,IGF1R,IGF2,IGFBP2,IL10,IL1R1,IL22,IL32,IL5,IL6,LEF1,LMNA,LPL,MDM2,MMP12,MMP14,MMP9,MRE11,MSI1,MT-CO2,MUC1,MYC,NES,NOTCH2,NOX4,NPPA,NRP2,PDX1,PEA15,PGR,PLG,PPARD,PPARGC1A,PRDM16,PTAFR,PTGS2,RAG1,RDH10,RHOB,SCARB1,SERPINE1,SLC4A7,SOD2,SOX9,TH…
DEGliver - 2018-12-10 05:06 下午		IFI16	transcription regulator						0.0294	AREG,CCL20,CCL3,CCND1,CCR4,CD28,CDC25A,CDKN2A,CSF3R,CYP1A1,EDN1,GPX1,ICAM1,IL1RN,IL6,LPL,MDM2,MIF,MTHFD2,NPPA,PIM1,SELE,TNF,TYR,XRCC1
DEGliver - 2018-12-10 05:06 下午		RBL1	transcription regulator						0.0294	BCL2L11,CASP4,CCND1,CCNE1,CDC25A,CDC6,CDK2,CDKN2A,E2F4,HIST1H2AE,IVL,MCM10,MCM3,MCM7,MET,MYBL2,MYC,MYCN,NEK2,PA2G4,PPARGC1A,RBL1,THBS1,TNF,TP73
DEGliver - 2018-12-10 05:06 下午		GnRH analog	biologic drug						0.0297	ACACA,ACP1,ACTN4,ADD2,AGER,AKAP10,AQP7,ARHGEF10,ARHGEF7,ARHGEF9,BICD2,CACNB1,CASP8,CENPF,CETN2,CIAO1,CLCN5,CLOCK,CLUH,CTNS,CXCL5,CYTH1,DAXX,EGF,EIF4EBP1,FCHO1,FKBP1A,FN1,GABRB2,GPSM2,HAUS3,HSP90AB1,IL32,INHBA,KYNU,LCAT,LIMS1,MED24,MICU1,MKI67,NBN,NCBP2,NCOA6,NFX1,NHLH2,NPPA,NTRK2,NTRK3,PABPC1,PIK3R3,PKNOX1,POLR3F,PPIA,PPM1E,PPOX,PRCC,PSMB4,PSMD13,PTK2,PVR,PWP1,RALA,RALGPS1,RARA,RASSF2,RBMS2,RNF11…
DEGliver - 2018-12-10 05:06 下午		FASN	enzyme						0.0299	ACACA,ADIPOQ,ALOX5,CDH2,CIDEA,DDIT3,DDIT4,ERBB2,GSK3B,IL10,IL6,MET,PKLR,PTGS2,SCD,TNF
DEGliver - 2018-12-10 05:06 下午		E. coli serotype 0127B8 lipopolysaccharide	chemical - endogenous non-mammalian						0.03	ACSS1,ADGRA1,ADIPOQ,ADORA1,AIF1L,AQP9,BCAN,BDNF,CASP8,CCNO,CELSR2,CHST11,CXCL16,DDIT3,DOK1,EDEM1,EDNRA,ELN,FGF1,FGF12,FPR2,GLDN,GLUL,GNB4,GNG2,GNL1,GPR12,GPR83,GPR85,HAS2,HCAR2,IL10,IL24,IL6,LAMC2,LOX,MAP3K8,MEFV,NCALD,NCAN,NOTCH3,NTRK2,PANX1,PDGFB,PSD2,PTGS2,SLC6A1,SLC7A11,SOD2,STAT1,TLR2,TNF,TSHB,VEGFA
DEGliver - 2018-12-10 05:06 下午		TSC22D3	transcription regulator						0.03	ADIPOQ,BCL2L11,CCL3,CCND1,CD80,CD86,COL1A1,DPPA4,EDIL3,ICAM1,IL10,IL2RA,IL6,LILRB4,PTGS2,SELE,TLR2,TNF
DEGliver - 2018-12-10 05:06 下午		ATF3	transcription regulator						0.0307	ADIPOQ,ADIPOR1,ASNS,AURKA,CCND1,CCNE1,CDC25A,CDK2,CDK4,CHAC1,CXCL1,CXCL16,DDIT3,EPHA1,G6PC,GBP6,ICAM1,IL6,MDM2,NEK2,PENK,RIPK2,SELE,SERPINB5,SERPINE1,SPRR1A,TLR2,TNF,TP73
DEGliver - 2018-12-10 05:06 下午		sphingosine-1-phosphate	chemical - endogenous mammalian						0.0307	ANGPT1,ANXA2,CCND1,CD44,EGFR,ERN1,ETS1,FN1,GAP43,HAS2,HDAC2,HSD11B1,ICAM1,IL6,KCNH2,MMP14,MMP9,NRP2,PDGFB,PTGS2,RARA,SELE,SERPINE1,SPHK1,STAR,TGFB1,THBS1,TNF,TNFSF11
DEGliver - 2018-12-10 05:06 下午		NR4A2	ligand-dependent nuclear receptor						0.031	ABL2,ADCYAP1,ADM,ALDH1A2,AREG,CCL20,CD80,CD86,COL1A1,CPT1B,CYP19A1,ETV1,IKZF4,IL10,IL2RA,IL5,KITLG,LILRB4,LMX1B,MMP9,MRPL57,PTGS2,SESN3,SLC39A8,TGFB3,TNF
DEGliver - 2018-12-10 05:06 下午		COL4A3	other						0.0312	COL1A1,COL4A1,COL4A2,FN1,ITGA2,ITGB3,MMP14,MMP9,PTGS2,TGFB1
DEGliver - 2018-12-10 05:06 下午		MTA3	enzyme						0.0312	CCL3,CDH2,CIITA,FN1,KMT2E,MDM2,MYC,TGFB1,TWISTNB,ZNF217
DEGliver - 2018-12-10 05:06 下午		Ni2+	chemical reagent						0.0312	ANGPTL4,ASNS,CCL20,CXCL1,CXCL3,CXCL5,ICAM1,IL1A,IL6,PTGES2
DEGliver - 2018-12-10 05:06 下午		p70 S6k	group						0.0312	BCL2L11,CCND1,CDH2,CDK4,E2F4,EEF2,GAP43,NOX4,PLD2,SCD
DEGliver - 2018-12-10 05:06 下午		diclofenac	chemical drug						0.0318	ATF6,CCND1,GDF15,IL10,IL1A,IL24,IL2RA,IL6,LBH,MYC,PTGS2,TNF,VEGFA
DEGliver - 2018-12-10 05:06 下午		rolipram	chemical drug						0.0318	AREG,BCL2L11,BDNF,CD80,CD86,IL10,IL6,MMP9,NTRK2,PDE4B,PTGS2,TGFB1,TNF
DEGliver - 2018-12-10 05:06 下午		CSF2	cytokine						0.0319	ADA,ADAM17,ALOX5,ANLN,APAF1,AURKA,BCL2L11,BID,BIRC5,CASC3,CCL25,CCL3,CCND1,CCNF,CD28,CD33,CD40LG,CD80,CD86,CD8A,CHAF1A,CHAF1B,CHST11,CIITA,CLEC7A,COL8A1,CSF2RB,CTLA4,CXCL1,CYBB,DDIT3,DSCC1,EDN1,ELN,EPOR,F2RL2,FANCA,FCGR1A,FCGR2B,FIGNL1,FPR2,GDF15,GHRL,GRK3,HAS2,HCAR2,HCAR3,HGF,HJURP,HMGB1,HSPD1,HSPH1,ICAM1,IL10,IL1A,IL1R1,IL1RL1,IL1RN,IL24,IL2RA,IL32,IL5,IL5RA,IL6,ILF3,INHBA,ITGAX,ITGB3,ITGB5,KNT…
DEGliver - 2018-12-10 05:06 下午		RRP1B	transcription regulator						0.0321	APAF1,AREG,AURKA,BIRC5,CCND1,CCNE1,CDC6,CHEK1,CREBBP,EIF4B,HDAC11,HSP90AB1,ITGB5,MCM3,MCM4,MDM2,MRAS,NLK,PERP,POLD1,PRKCA,RARA,RARG,RBL1,RPA1,RPL13,RPL14,RPL37A,RRP1B,SERPINE2,SMAD6,TGFB1,TOP2A,TOPBP1
DEGliver - 2018-12-10 05:06 下午		HMGB1	transcription regulator						0.0326	AGER,CCL20,CCL3,CD80,CD86,CDKN2A,CKM,CXCL3,CXCL5,GFAP,GLUL,HMGB1,ICAM1,IL10,IL1A,IL1R1,IL6,MDM2,MMP9,PTGS2,RELB,SELE,SMAD7,SYP,TLR2,TNF,TNFSF11
DEGliver - 2018-12-10 05:06 下午		Hsp90	group						0.0326	AKT1,APAF1,CD28,CD40LG,CDK2,CDK4,CIITA,CYP19A1,DNAJB1,EGFR,EPAS1,ERBB2,FN1,GRK6,HDAC6,HSPA1A/HSPA1B,IL6,ITGAL,KIR2DS4 (includes others),LYN,MYC,RPS6,SLC6A4,SYP,TNF,TSSK6,ZAP70
DEGliver - 2018-12-10 05:06 下午		PTGES	enzyme						0.0328	ANXA2,BIRC5,CXCL3,CYBB,G6PC,IL6,ITGAL,ITGB4,MMP9,MYC,MYH6,MYH7,NBN,NPPA,PTGS2,PTMA,TNF,TRAF1,VPS72
DEGliver - 2018-12-10 05:06 下午		anisomycin	chemical - endogenous non-mammalian						0.0328	BACE1,CYBB,CYP1A1,DUSP8,FMR1,HDAC1,IL10,IL1RL1,IL6,IRS1,MAPK8,NTRK2,PLAUR,SERPINE1,SKIL,SLC17A7,TCF7L2,TNF,VEGFA
DEGliver - 2018-12-10 05:06 下午		SMAD3	transcription regulator						0.0329	ABI2,ADAM12,ADORA1,AREG,AXIN2,BCL2L11,BGN,CCND1,CCNE1,CD79A,CDH2,CDK4,CDKN2A,CIITA,CKM,COL10A1,COL1A1,COL2A1,CPT1B,CXCL3,CYP11A1,CYP19A1,DAPK1,DEPTOR,EDN1,ELN,F12,FN1,FPR2,FST,FSTL3,GAST,GLI2,HAS2,IL2RA,IL5,IL6,ITGB1,ITGB5,KLK3,mir-21,MMP12,MMP9,MYC,PDGFB,PPARD,PPARGC1A,PTGS2,PTHLH,PTPRK,RAC1,RHOB,SERPINE1,SKIL,SLC5A5,SMAD7,SPHK1,TDGF1,TGFB1,TGFB3,THBS1,TNF,TPM1,TPM2,TPM3,VEGFA
DEGliver - 2018-12-10 05:06 下午		RET	kinase						0.033	AKAP9,CALB1,CCL20,CCND1,CD151,COL1A1,CTSB,CTSV,DUSP8,ETV1,FKBP4,HSPA1A/HSPA1B,HSPD1,HSPH1,IL10,IL22,IL5,IL6,KLK3,LOX,MAPKAPK2,MARK3,MET,MMP10,MMP14,MMP9,PHEX,PLAUR,PLOD2,POU1F1,RTN4,STIP1,TACC3,TNF,UBQLN2
DEGliver - 2018-12-10 05:06 下午		TLR7/8	group						0.0331	DNAAF1,EDN1,IL10,MAP3K8,NPR1,OR6K3,PLAUR,PTGS2,RRP7A,RRP7BP,SLC7A11,TNF,TNFAIP6,TRIB3,ZNF544
DEGliver - 2018-12-10 05:06 下午		TNC	other						0.0331	ADAMTS4,CCL20,CD8A,COL2A1,CXCL3,EDNRA,EGFR,IL1A,IL6,LGR5,MET,MSI1,MYC,TNF,TPM1
DEGliver - 2018-12-10 05:06 下午		SOD2	enzyme						0.0332	ACADL,ACPP,ANGPT1,ASB11,ASB4,BCAS4,CTBP2,DDIT3,DDX55,GLYCTK,IFT140,IL6,JADE2,KLK12,MMP8,MMP9,MYC,NCALD,PLAGL1,PTGS2,PTPRO,SERPINE1,SHISA4,SLC19A2,SOD2,STAB2,SYP,TGFB1,TMC1,TNF,ZNF526
DEGliver - 2018-12-10 05:06 下午		PRKCD	kinase						0.0333	ADAM7,BIRC5,CAMSAP1,CCL20,CCND1,CCNE1,CDKN2A,CIITA,COL1A1,CTSB,CXCL16,DDIT3,EPOR,FOSL2,FOXP1,GDF15,GFAP,GPR87,GRHL2,HJURP,ICAM1,IL10,IL1RN,IL2RG,IL32,IL6,IVL,KIF25-AS1,KLF6,LBH,LIPG,LOR,MAST4,MMP12,MMP9,MRPS11,MSI1,MYC,NAV2,NES,NOTCH2,PALMD,PDLIM7,PLAGL2,PTGS2,RELB,SERPINE1,SMAD6,SPHK1,STAR,TLR2,TNF,TRAF1,TTC9,VEGFA
DEGliver - 2018-12-10 05:06 下午		CD200	other						0.0334	CD80,CLEC7A,IL10,IL6,ITGAL,MET,MYF5,TLR2,TNF
DEGliver - 2018-12-10 05:06 下午		CDK8	kinase						0.0334	CCNE1,CD44,CD80,CTNNBIP1,CXCL1,MYC,RBL1,STC2,TP73
DEGliver - 2018-12-10 05:06 下午		Fibrinogen	complex						0.0334	CEACAM8,CXCL1,CXCL3,FCGR3A/FCGR3B,ICAM1,IL6,MMP14,TLR2,TNF
DEGliver - 2018-12-10 05:06 下午		ITGA2	transmembrane receptor						0.0334	CCNE1,CDK2,COL1A1,CSHL1,GHRH,IL6,ITGA2,ITGB1,TNFSF11
DEGliver - 2018-12-10 05:06 下午		ITGAM	transmembrane receptor						0.0334	CCL3,CD28,CD80,CD86,IL10,IL6,PTGS2,TGFB1,TNF
DEGliver - 2018-12-10 05:06 下午		LRP5	transmembrane receptor						0.0334	AXIN2,FOXA1,FOXA2,HNF1A,IGF1R,IGF2,IRS1,IRS2,LEF1
DEGliver - 2018-12-10 05:06 下午		SRA1	transcription regulator						0.0334	ADIPOQ,CCL20,MMP9,PRDM16,SLC2A12,STAR,TBL1X,THBS1,TMEM65
DEGliver - 2018-12-10 05:06 下午		WDR5	enzyme						0.0334	CCNE1,CDH2,ERBB2,IGF2R,KLK2,KLK3,MDM2,MYC,MYF5
DEGliver - 2018-12-10 05:06 下午		mangiferin	chemical - endogenous non-mammalian						0.0334	ACACA,DGAT2,ICAM1,MMP9,MTTP,NQO1,PTGS2,TGFB1,TNF
DEGliver - 2018-12-10 05:06 下午		EDN1	cytokine						0.0339	ADAM12,ADIPOQ,AREG,ATF6,ATP2A2,CCND1,CDC25A,CDH2,COL4A1,COL5A1,COMP,CYBB,CYP11A1,EDN1,EDNRA,EGFR,ENAH,FLT4,FN1,FST,GAST,HCN2,ICAM1,IL6,INHBA,ITGA2,ITGB1,ITGB3,IVL,MARCKSL1,MMP9,MYC,MYH7,MYL6,NFATC3,NPM1,NPPA,OLR1,PLAUR,PLCB4,PRKCA,PTGS2,PXN,RAB3A,RPSA,SELE,SERPINE1,SLC2A1,SOX5,TBX5,THBS1,TPM2,TPM3,TYR,UBTF,VCAN,VEGFA
DEGliver - 2018-12-10 05:06 下午		cholecalciferol	chemical - endogenous mammalian						0.0339	ADGRG1,ALOX5,ANXA2,BDNF,BIRC5,BRAP,CALCR,CAMP,CD300A,CD80,CD86,CEACAM6,CLC,COL1A1,DKK2,EDN1,EGFR,FABP6,FCAR,GHRL,IL10,ITGAX,MCEMP1,MYH6,MYO6,NFYA,PDGFRA,PTHLH,PTPRB,RARA,SERPINE1,SULF2,TGFB1,TNF,TNFSF11,TREML2
DEGliver - 2018-12-10 05:06 下午		MAX	transcription regulator						0.034	AEBP2,CBX5,CDC25A,CDK4,DDIT3,DKC1,DLEU2,DUSP2,EDN1,EZH2,FTH1,G6PC,HDAC2,HK2,JARID2,KLF6,LAMP2,MTF2,MYC,MYCT1,MYH6,NCL,NPM1,PTMA,SERINC3,SLC2A1,TSC2,UBE2C
DEGliver - 2018-12-10 05:06 下午		SOX9	transcription regulator						0.0341	AMH,CBLN4,CDH2,CDK4,COL10A1,COL1A1,COL2A1,COMP,CREB3L2,GDF10,HIVEP3,KLK3,LRP6,PHEX,PRKCA,SCGB1A1,SOX5,SOX9,TCF7L2,TYR,VEGFA,WWP2
DEGliver - 2018-12-10 05:06 下午		calphostin C	chemical - kinase inhibitor						0.0341	BIRC5,CYP11B1,CYP17A1,ETS1,FN1,ICAM1,IGF1R,IL6,LPL,MMP9,MYC,NPPA,NQO1,POU2F2,PTGS2,SCARB1,SLC2A1,SOD2,STAR,TNF,USF2,VEGFA
DEGliver - 2018-12-10 05:06 下午		CCND2	other						0.0342	CCND1,CCNE1,CDK4,CDKN2A,VEGFA
DEGliver - 2018-12-10 05:06 下午		CTSZ	peptidase						0.0342	CD80,CD86,IL10,LILRB4,TNF
DEGliver - 2018-12-10 05:06 下午		FBXO42	other						0.0342	ICAM1,IL6,MMP9,STAT1,TNF
DEGliver - 2018-12-10 05:06 下午		L-N6-(1-iminoethyl)-lysine	chemical reagent						0.0342	FMR1,IRS1,PTGS2,TGFB1,VEGFA
DEGliver - 2018-12-10 05:06 下午		TGFBR	group						0.0342	CD44,CDH11,NOX4,TNFSF11,WNT5A
DEGliver - 2018-12-10 05:06 下午		TIP60	complex						0.0342	COL2A1,MCM3,MCM4,MYCN,RBL1
DEGliver - 2018-12-10 05:06 下午		TOLLIP	other						0.0342	DEFB4A/DEFB4B,IL10,IL6,RELB,TNF
DEGliver - 2018-12-10 05:06 下午		arachidonyltrifluoromethane	chemical reagent						0.0342	ADCYAP1,CXCL3,PLA2G5,PTGS2,SOD2
DEGliver - 2018-12-10 05:06 下午		bazedoxifene	chemical drug						0.0342	AREG,BIRC5,MKI67,MYC,PGR
DEGliver - 2018-12-10 05:06 下午		ganglioside	chemical - endogenous mammalian						0.0342	DEFB4A/DEFB4B,ICAM1,IL6,PTGS2,TNF
DEGliver - 2018-12-10 05:06 下午		hexamethoxyflavone	chemical toxicant						0.0342	ICAM1,IL6,MMP9,PTGS2,TNF
DEGliver - 2018-12-10 05:06 下午		salinomycin	chemical - endogenous non-mammalian						0.0342	CCND1,FN1,LEF1,LRP6,SQSTM1
DEGliver - 2018-12-10 05:06 下午		H89	chemical - kinase inhibitor						0.0344	ADIPOQ,AMH,AREG,BDNF,CCL3,CCND1,CD80,COL10A1,CREBBP,CRH,CYP17A1,CYP19A1,CYP27B1,DMRT1,EGFR,FAM3B,HDAC1,IL10,IL5,IL6,MKI67,MMP9,MYC,PDX1,PGR,PLAGL1,PPARD,PPARGC1A,PTGS2,RUNX1,SERPINE1,SHC1,SIGMAR1,SNAP25,SOD2,STAR,TNF,TNFAIP6,TNFSF11,TPH1,TYR,VEGFA
DEGliver - 2018-12-10 05:06 下午		lovastatin	chemical drug						0.0348	ADIPOQ,APOE,BCAR1,BIRC5,CCND1,CD86,CDK4,CIITA,COTL1,CYP4F2,DDIT3,GAP43,IL10,IL1A,IL5,IL6,LMNA,MKI67,MPP6,MVD,MYC,NFKBIB,NOX4,PCSK9,PIK3R3,POLG,PTGS2,PTHLH,RBL1,RHOB,SERPINE1,SREBF2,SV2A,TFPI,TGFB1,TNF,TNFRSF8
DEGliver - 2018-12-10 05:06 下午		ELF3	transcription regulator						0.0349	ANGPT1,ANGPTL4,CCL20,COL2A1,ERBB2,FN1,FOLH1,IL6,KLK3,MET,MMP10,PTGS2
DEGliver - 2018-12-10 05:06 下午		Nuclear factor 1	group						0.0349	ADRA1B,CIITA,COL1A1,CYP1A1,DDIT3,FABP7,FAM89B,GFAP,GSS,HGF,LOX,PKLR
DEGliver - 2018-12-10 05:06 下午		6-bromoindirubin-3' oxime	chemical - kinase inhibitor						0.0352	AMH,CCND1,GRHL2,IGF2,MYC,SOX9,TBXT,TNS4
DEGliver - 2018-12-10 05:06 下午		EREG	growth factor						0.0352	AREG,CALB1,CXCL3,HAS2,IL6,PTGS2,TNF,TNFAIP6
DEGliver - 2018-12-10 05:06 下午		NCR2	transmembrane receptor						0.0352	CCL20,IL22,PTGS2,THBS1,TNF,TNFSF11,TNFSF14,XCL1
DEGliver - 2018-12-10 05:06 下午		indirubin	chemical drug						0.0352	BIRC5,CCND1,CDC25B,CYP19A1,CYP1A1,MMP9,MT-CO2,MYC
DEGliver - 2018-12-10 05:06 下午		neuroprotectin D1	chemical - endogenous mammalian						0.0352	ADIPOQ,CCL20,IL10,IL22,IL6,PTGS2,TNF,TNFAIP2
DEGliver - 2018-12-10 05:06 下午		sertraline	chemical drug						0.0352	BDNF,DDIT3,DDIT4,IL6,PDE4A,PDE4B,TNF,TPH1
DEGliver - 2018-12-10 05:06 下午		superoxide	chemical - endogenous mammalian						0.0352	FN1,ICAM1,IL6,MARCKSL1,MMP9,PTGS2,SOD2,TNFSF11
DEGliver - 2018-12-10 05:06 下午		FLI1	transcription regulator						0.0354	ADGRG1,AIP,CCND1,COL1A1,DDX21,DNTT,ERG,FCAR,IL2RA,IMP4,LOX,MDM2,NEU1,NIP7,NOL6,NPM1,POLR1D,SNRPB,SNU13,VEGFA
DEGliver - 2018-12-10 05:06 下午		BRD4	kinase						0.0356	ABCC4,ADAT2,CCND1,CDC25A,COL1A1,COL4A1,COL5A1,ETV6,FN1,FOSL2,HBD,ICAM1,IGLL1/IGLL5,IL2RA,ITGB1,ITGB5,JARID2,KCNQ5,LOX,LOXL2,MANEAL,MORC1,MTHFD1L,MYC,NAV1,NQO1,PDGFB,PIM1,SELE,SLC38A5,SLC7A2,SMARCA4,SORD,STC2,THBS1,THBS2,TOP1,WNT5A
DEGliver - 2018-12-10 05:06 下午		estrogen receptor	group						0.0359	ADIPOQ,AGO2,AKT2,ANXA9,BDNF,CALB1,CCND1,CD44,CDH11,CDH13,COL4A1,COL4A2,COL5A1,CXCL1,CYP1A1,CYP2B6,DCHS1,DICER1,EDN1,EGFR,ERBB2,ETS1,F12,FGF1,FGF12,FGFR2,FGFR3,FGFR4,FN1,GJB3,HRAS,HSPA1A/HSPA1B,ICAM1,IGF2BP3,IL1A,IL6,IRS1,ITGB1,JPH3,LAMC2,LOXL2,LTF,LYN,MAPK12,mir-21,MMP14,MMP9,MT-CO2,MUC1,MYC,NOTCH3,PCDHA5,PCDHB14,PGR,PLAUR,PPP5C,PRLR,SAT1,SERPINE1,SMAD6,SMN1/SMN2,SYP,TGFB1,TGFB3,TRIP10,VEGFA,WNT5A
DEGliver - 2018-12-10 05:06 下午		SRC (family)	group						0.0364	CDH2,CYP1A1,FN1,GRK6,ICAM1,IL10,IL6,ITGB3,mir-21,NEUROG3,PTGS2,PXN,S100A4,SLC4A7,SLC6A4,STAT1,TGFB1,TNF
DEGliver - 2018-12-10 05:06 下午		48s	complex						0.0364	CCND1,CDK11A,DDIT3,IGF1R,MYC,MYCN,VEGFA
DEGliver - 2018-12-10 05:06 下午		CD209	other						0.0364	CCL3,CD80,CD86,IL10,MMP9,PTGS2,TNF
DEGliver - 2018-12-10 05:06 下午		CLCN5	ion channel						0.0364	CA3,CCNE1,CTSB,CUBN,IL6,MKI67,SLC34A2
DEGliver - 2018-12-10 05:06 下午		ENPP2	enzyme						0.0364	ADIPOQ,CIDEA,IL6,PPARGC1A,PRDM16,SLC2A1,TNF
DEGliver - 2018-12-10 05:06 下午		IL18R1	transmembrane receptor						0.0364	CD40LG,IL10,IL1A,IL5,IL6,STAT1,TNF
DEGliver - 2018-12-10 05:06 下午		ITIH1	other						0.0364	IL10,ITIH1,SPHK1,TGFB1,TNF,TNFAIP6,TNFSF14
DEGliver - 2018-12-10 05:06 下午		PURA	transcription regulator						0.0364	CASP8,GFAP,ITGAD,ITGAL,ITGAX,MYC,SPN
DEGliver - 2018-12-10 05:06 下午		RCOR1	transcription regulator						0.0364	COL1A1,HBG2,PTGS2,SCN2A,SERPINE1,SMAD7,TNF
DEGliver - 2018-12-10 05:06 下午		lauric acid	chemical - endogenous mammalian						0.0364	CD80,CD86,DEFB4A/DEFB4B,IL1A,IL6,PTGS2,TNF
DEGliver - 2018-12-10 05:06 下午		leupeptin	chemical - protease inhibitor						0.0364	CD151,CD9,HRAS,IGF1R,IGF2,ITGB1,RGS4
DEGliver - 2018-12-10 05:06 下午		miR-19b-3p (and other miRNAs w/seed GUGCAAA)	mature microrna						0.0364	ALOX5,BCL2L11,BIRC5,CCND1,MYLIP,THBS1,VEGFA
DEGliver - 2018-12-10 05:06 下午		monophosphoryl lipid A	chemical drug						0.0364	CD80,CD86,IL10,IL1A,IL1RN,IL6,TNF
DEGliver - 2018-12-10 05:06 下午		CDN1163	chemical reagent						0.0365	ACACA,ACACB,DDIT3,DGAT2,G6PC,SCD
DEGliver - 2018-12-10 05:06 下午		ITGA3	other						0.0365	CTSV,DAB1,FN1,ITGA2,PTGS2,SERPINE1
DEGliver - 2018-12-10 05:06 下午		L-histidine	chemical - endogenous mammalian						0.0365	ASNS,DDIT4,ELAVL1,GHRH,SLC38A2,SOD2
DEGliver - 2018-12-10 05:06 下午		LMO4	transcription regulator						0.0365	ALK,CCND1,PGR,PPARGC1A,RYR2,SOD2
DEGliver - 2018-12-10 05:06 下午		MZF1	transcription regulator						0.0365	CD34,CDH2,MS4A2,PADI1,PRKCA,TGFB1
DEGliver - 2018-12-10 05:06 下午		OGG1	enzyme						0.0365	ATG7,CCL20,IL1A,IL6,NCL,TNF
DEGliver - 2018-12-10 05:06 下午		TRRAP	transcription regulator						0.0365	MAD1L1,MCM3,MCM4,MDM2,NCL,RBL1
DEGliver - 2018-12-10 05:06 下午		catecholamine	chemical - other						0.0365	CYP1A1,ERBB2,IL10,IL6,TGFB1,TNF
DEGliver - 2018-12-10 05:06 下午		EGLN	group						0.0366	ADM,ALDOC,ANKZF1,APAF1,BCKDK,CA9,CNFN,DHX40,DPYSL4,EGLN3,EIF4EBP1,FABP6,FAM117B,FAM57A,FOSL2,GYS1,HK2,MAP3K8,NUDT13,PEX11A,PPFIA4,PPME1,PPP2R5B,RLF,SLC27A1,SOX9,THAP8,TMEM107,ZBTB25,ZNF511
DEGliver - 2018-12-10 05:06 下午		CYP1A1	enzyme						0.0379	ANXA3,BANF1,CBX3,CCND1,CNN2,CYP17A1,CYP1A1,CYP2B6,DNAL4,DYNLRB1,ECI2,GAMT,GPC1,IGFBP2,KITLG,LMNA,LMNB2,LYAR,MARCO,MYO10,NQO1,PWP1,QKI,RGS16,SIDT2,SMARCA4,SPAG9,TACC3,TMPO,TSC22D1,WEE1
DEGliver - 2018-12-10 05:06 下午		ADA	enzyme						0.0382	ADA,ADORA1,CCL24,CXCL3,IL6,MMP12,MMP9,SERPINE1,TGFB1,TNF,VEGFA
DEGliver - 2018-12-10 05:06 下午		CNR1	g-protein coupled receptor						0.0383	ACACA,ADIPOQ,ADORA1,APBB1,APCDD1,APOE,BDNF,BIRC5,CA9,CRH,DDX25,DRD5,EGF,ERBB2,FOXA2,GLO1,HAGH,HEYL,HSPA4,IGF1R,IL10,IL6,LRP4,MESD,NPHS2,PAFAH1B1,PAX5,PAX6,PDGFRA,PENK,PIK3C2A,PTGS2,RAC1,RAD21,SCARB1,SLC29A1,SOCS5,SUFU,TDGF1,TGFB1,TNF,UPK2
DEGliver - 2018-12-10 05:06 下午		SHH	peptidase						0.0388	AMH,ANGPT1,BCAR1,CCND1,CCNE1,CDC25A,CHEK1,COL10A1,CTPS1,DLX2,DTX1,EGFR,EHBP1,EPHB4,FN1,FOXA1,FOXA2,GATA2,GLI2,GPC1,H2AFX,HK2,IGF2,IL10,IL2RA,IL6,IMPDH2,LFNG,MCM3,MYBBP1A,MYC,MYCN,MYF5,NES,OTX1,OTX2,PAX2,PAX5,PAX6,PDGFRA,PDX1,PITX2,POU3F4,PTHLH,PVR,SERPINE1,SLC29A1,SOX9,STMN3,TFDP1,TGFB3
DEGliver - 2018-12-10 05:06 下午		YAP1	transcription regulator						0.039	AKT1,AMOTL2,ANLN,AREG,BCL2L11,BIRC5,CASP8,CCND1,CCNF,DICER1,EDN1,EGFR,FGF1,FN1,ICAM1,IGF1R,IGF2,MYC,MYF5,MYH7,NEK2,NF2,NLRC4,NPPA,PDGFB,PPP1R3B,PTGS2,SOX9,TEAD4,TP63,TP73,WWC1
DEGliver - 2018-12-10 05:06 下午		1-methyl-DL-tryptophan	chemical drug						0.0397	IL10,IL6,TNF
DEGliver - 2018-12-10 05:06 下午		ACSL3	enzyme						0.0397	ACACB,PKLR,SCD
DEGliver - 2018-12-10 05:06 下午		ANKH	transporter						0.0397	COL2A1,SOX9,WNT5A
DEGliver - 2018-12-10 05:06 下午		CDC25B	phosphatase						0.0397	CCND1,CDC25B,MYC
DEGliver - 2018-12-10 05:06 下午		CDP-choline	chemical - endogenous mammalian						0.0397	GFAP,SYP,TNF
DEGliver - 2018-12-10 05:06 下午		CTNNAL1	other						0.0397	CCND1,FN1,ITGB3
DEGliver - 2018-12-10 05:06 下午		CYP11B2	enzyme						0.0397	IGF1R,KCNMB1,VEGFA
DEGliver - 2018-12-10 05:06 下午		Cmtm2a	transcription regulator						0.0397	CYP11A1,CYP17A1,STAR
DEGliver - 2018-12-10 05:06 下午		DACT3	other						0.0397	AXIN2,CCND1,MYC
DEGliver - 2018-12-10 05:06 下午		DEETGE-CAL-Tat	chemical reagent						0.0397	GPX1,NQO1,SOD2
DEGliver - 2018-12-10 05:06 下午		DHCR24	enzyme						0.0397	BACE1,GGA3,TNF
DEGliver - 2018-12-10 05:06 下午		GABRA1	ion channel						0.0397	GABRA2,GABRB2,GABRG2
DEGliver - 2018-12-10 05:06 下午		GALNS	enzyme						0.0397	BDNF,GAP43,GFAP
DEGliver - 2018-12-10 05:06 下午		GGA1	transporter						0.0397	BACE1,GGA2,GGA3
DEGliver - 2018-12-10 05:06 下午		GIT1	kinase						0.0397	MMP9,PTK2,PXN
DEGliver - 2018-12-10 05:06 下午		LARP1	translation regulator						0.0397	PABPC1,RPS20,RPS6
DEGliver - 2018-12-10 05:06 下午		LY5	chemical reagent						0.0397	BIRC5,CCND1,mir-21
DEGliver - 2018-12-10 05:06 下午		MUC2	other						0.0397	IL6,PTGS2,TNF
DEGliver - 2018-12-10 05:06 下午		N-hydroxy-2,2-diphenylacetamide	chemical reagent						0.0397	EDN1,IL6,TNF
DEGliver - 2018-12-10 05:06 下午		NUCB2	other						0.0397	IL6,PTGS2,TRH
DEGliver - 2018-12-10 05:06 下午		Nppb	other						0.0397	COL1A1,NPPA,TGFB3
DEGliver - 2018-12-10 05:06 下午		ORM1	other						0.0397	IL1RN,IL6,TNF
DEGliver - 2018-12-10 05:06 下午		PAPOLA	enzyme						0.0397	MT-ATP6,MT-CO2,MT-CO3
DEGliver - 2018-12-10 05:06 下午		PPP1CC	phosphatase						0.0397	BDNF,IL6,TNF
DEGliver - 2018-12-10 05:06 下午		RGD1560225	other						0.0397	EDN1,PRKD3,PTGS2
DEGliver - 2018-12-10 05:06 下午		S3I-1757	chemical reagent						0.0397	BIRC5,CCND1,MMP9
DEGliver - 2018-12-10 05:06 下午		SERPING1	other						0.0397	IL10,IL6,TNF
DEGliver - 2018-12-10 05:06 下午		SERPINH1	other						0.0397	COL1A1,COL4A2,SERPINE1
DEGliver - 2018-12-10 05:06 下午		SIGLEC1	other						0.0397	IL6,TGFB1,TNF
DEGliver - 2018-12-10 05:06 下午		SLC39A4	transporter						0.0397	CCND1,IL6,NELL1
DEGliver - 2018-12-10 05:06 下午		SLC9A3R2	transporter						0.0397	CCND1,MYC,SCARB1
DEGliver - 2018-12-10 05:06 下午		SLU7	enzyme						0.0397	BCL2L11,mir-17,mir-25
DEGliver - 2018-12-10 05:06 下午		SNRK	kinase						0.0397	CACYBP,CCND1,MYC
DEGliver - 2018-12-10 05:06 下午		SYK023	chemical reagent						0.0397	CDC25A,CDC25B,CDKN2A
DEGliver - 2018-12-10 05:06 下午		TNK2	kinase						0.0397	KLK2,KLK3,SIAH1
DEGliver - 2018-12-10 05:06 下午		TNKS	enzyme						0.0397	AXIN1,AXIN2,MYC
DEGliver - 2018-12-10 05:06 下午		Vacuolar H+ ATPase	complex						0.0397	IL6,TMEM106B,TNF
DEGliver - 2018-12-10 05:06 下午		behenic acid	chemical - endogenous mammalian						0.0397	IL10,IL6,TNF
DEGliver - 2018-12-10 05:06 下午		cromolyn	chemical drug						0.0397	IL10,IL6,TNF
DEGliver - 2018-12-10 05:06 下午		cyclooxygenase inhibitor	chemical drug						0.0397	GDF15,IL1R1,IL6
DEGliver - 2018-12-10 05:06 下午		dihydrosphingosine 1-phosphate	chemical - endogenous mammalian						0.0397	ERN1,IL6,TNF
DEGliver - 2018-12-10 05:06 下午		graptopetalum paraguayense methanol extract	chemical - endogenous non-mammalian						0.0397	IL10,IL6,TNF
DEGliver - 2018-12-10 05:06 下午		lamotrigine	chemical drug						0.0397	BDNF,HDAC2,HDAC5
DEGliver - 2018-12-10 05:06 下午		methylamine	chemical - endogenous mammalian						0.0397	FN1,IL6,SLC2A1
DEGliver - 2018-12-10 05:06 下午		miR-193a-5p (miRNAs w/seed GGGUCUU)	mature microrna						0.0397	IL10,IL2RG,TP73
DEGliver - 2018-12-10 05:06 下午		miR-515-5p (and other miRNAs w/seed UCUCCAA)	mature microrna						0.0397	FGFR2,SPHK1,TCF7L1
DEGliver - 2018-12-10 05:06 下午		microcystin-LR	chemical toxicant						0.0397	IL6,MYC,TNF
DEGliver - 2018-12-10 05:06 下午		mir-32	microrna						0.0397	BCL2L11,MDM2,TSC1
DEGliver - 2018-12-10 05:06 下午		palmatine	chemical toxicant						0.0397	CYP1A1,IL10,TNF
DEGliver - 2018-12-10 05:06 下午		retinaldehyde	chemical - endogenous mammalian						0.0397	CD44,EGFR,IL6
DEGliver - 2018-12-10 05:06 下午		salvianolic acid A	chemical reagent						0.0397	GPX1,NOX4,NQO1
DEGliver - 2018-12-10 05:06 下午		rottlerin	chemical toxicant						0.0399	APOBEC3F,ATP6AP2,BIRC5,CASP2,CCND1,CDK4,CDKN2A,CIITA,CLDN1,COL1A1,CXCL3,DDIT3,ICAM1,IL10,IL32,IL5,ITGB1,IVL,LPL,MDM2,MMP9,PDGFB,PTGS2,TNF,TYR
DEGliver - 2018-12-10 05:06 下午		TBP	transcription regulator						0.0401	ASNS,CD80,COL1A1,CSHL1,EDNRA,FN1,HIST1H2AD,HIST1H2BH,IGF1R,IGF2,MIR17HG,MYC,NF1,NKD1,PPP2R2B,PTGS2,RPL31,RPL34,SCGB1A1,TNF,TNFSF11,ZNF268
DEGliver - 2018-12-10 05:06 下午		TFDP1	transcription regulator						0.0403	APAF1,CASP8,CCND1,CCNE1,CDC6,CDKN2A,FGFR2,MYBL2,MYC,MYCN,RBL1,STMN1,TP73
DEGliver - 2018-12-10 05:06 下午		MAPK7	kinase						0.0404	BCL2L2,BDNF,CCND1,CDH2,CXCL3,DLC1,EDN1,IL1A,IL6,NQO1,PDE3A,PTGS2,STEAP4,TNF,TP63,TRAF4,VEGFA
DEGliver - 2018-12-10 05:06 下午		valsartan	chemical drug						0.0404	ADIPOQ,COL1A1,CTF1,CYBB,CYP11B1,EDN1,EGF,FN1,GFAP,ICAM1,IL6,NPPA,PAX2,PTGS2,SERPINE1,TGFB1,TNF
DEGliver - 2018-12-10 05:06 下午		miR-125b-5p (and other miRNAs w/seed CCCUGAG)	mature microrna						0.0405	ACSS1,ALOX5,BMF,CBFB,CD44,CDC25A,CDKN2A,CYP1A1,DICER1,DIO3,DUS1L,E2F3,ELAVL1,ERBB2,GSS,HK2,IKZF4,IL1RN,JARID2,MAZ,PERP,PPT2,RABL6,SCD,TENM2,TNF,TOR2A,UBE2I,ZNF385A
DEGliver - 2018-12-10 05:06 下午		EBF1	transcription regulator						0.0406	ACACB,ADIPOQ,AKT2,CBLB,CD244,CD79A,CNGA2,COL1A1,EIF4EBP1,G6PC,GSK3B,GYS1,HK2,IGLL1/IGLL5,IKBKB,IL6,INPPL1,IRS1,LEF1,LNPEP,MAPK8,PAX5,PHKA1,PIK3CD,PIK3R3,PPARGC1A,PPP1CA,PRKAA1,PRKAR1B,PRKAR2A,PYGB,RAG1,RASGRF2,RHEB,RPTOR,SCD,STAT1,TLR2,TNFSF11
DEGliver - 2018-12-10 05:06 下午		EFNA4	kinase						0.0408	ABCA12,CRABP2,DCBLD2,DSG1,ETV5,FOXA2,ITGB4,IVL,KRT16,NTM,PTHLH,SOX9,SPRR3,TNFRSF6B,UBE2C
DEGliver - 2018-12-10 05:06 下午		EP400	other						0.0408	CCNF,CDC25A,CDC6,CDKN2A,CENPF,INCENP,MAPK12,MCM3,MCM4,MYBL2,NCAPG2,NEK2,RASSF1,RBL1,SGO1
DEGliver - 2018-12-10 05:06 下午		PI3K (family)	group						0.0411	ADM,AKR1C1/AKR1C2,ATG7,BCL2L11,BIRC5,CXCL1,DDIT3,DDIT4,EGLN3,FTH1,IL10,IL6,ITGB1,mir-21,MMP12,MMP9,MUCL1,MYC,NQO1,PDGFB,PKM,PTGS2,PXN,RDH10,SCARB1,SERPINE1,SIAH1,SKIL,SLC2A1,SLC4A7,THBS1,TNF,TP73,VEGFA
DEGliver - 2018-12-10 05:06 下午		BTG2	transcription regulator						0.0417	CCND1,CCNE1,CXCL1,CXCL3,DIAPH1,NOX4,NQO1,PDX1,RARA,SOD2
DEGliver - 2018-12-10 05:06 下午		NFIC	transcription regulator						0.0417	ADAM12,CCND1,CDKN2A,CYP17A1,FABP7,GFAP,HMGB1,PDGFRA,PKLR,SFTPC
DEGliver - 2018-12-10 05:06 下午		Smad	complex						0.0417	ANGPTL4,CDKN2A,COL1A1,GLI2,MYC,PTHLH,SERPINE1,SMAD7,VEGFA,WNT5A
DEGliver - 2018-12-10 05:06 下午		CD3	complex						0.0417	AARS,ACPP,ACTN4,ANAPC1,ATF2,AZU1,BCL2L11,BIRC5,CALM1 (includes others),CASP8,CBL,CCL1,CCL20,CCL3,CCND1,CCNE1,CCR4,CD226,CD28,CD40LG,CD44,CD80,CD86,CD8A,CDC25A,CDK2,CDK4,CENPF,CLEC2A,CLK1,CRB1,CRLF2,CS,CTLA4,DDX18,DUSP2,DUSP22,DYRK1A,E2F4,EDIL3,ELAVL3,ELF5,EPHB1,ETS1,EWSR1,FKBP1A,G6PD,GGT5,GLDC,GYS1,H2AFY,HDAC2,HIVEP3,HNRNPA1,HNRNPA2B1,HS2ST1,HSPA1A/HSPA1B,ICAM1,ID4,IFRD2,IGLL1/IGLL5,IL10,IL15RA,I…
DEGliver - 2018-12-10 05:06 下午		PC-SPES	chemical drug						0.0418	ALOX5,CCND1,CCNE1,CD9,CDC25B,CDC6,CDK2,COL1A1,COL4A2,DNAJB1,GARS,HYOU1,KLK2,KLK3,MST1,MTCH1,MYL6,NKX3-1,OGT,PA2G4,PEA15,SCARB1,SDHA,SOX9,STK19,TIA1,TMSB10/TMSB4X,TPM1,TUBA4A,UBE2C
DEGliver - 2018-12-10 05:06 下午		Salmonella enterica serotype abortus equi lipopolysaccharide	chemical toxicant						0.0419	ABL2,AREG,ASNS,CCL20,CCL3,CLC,CXCL1,CXCL3,CXCL5,DUSP2,EDN1,ELOVL7,EPM2AIP1,EZH2,GLA,HES4,HS3ST3B1,ICAM4,IL10,IL15RA,IL1A,IL2RA,IL32,IL36G,IL6,INHBA,MAD1L1,MAFF,MAP3K4,MAP3K8,MBNL1,MMP10,NLRP3,PIM3,PTGS2,RAPGEF2,RIPK2,SAV1,SLC1A3,SYNJ2,THBS1,TMPO,TNF,TNFSF15,TNIP3,TRAF1,TWISTNB,WNT5A,ZBTB10
DEGliver - 2018-12-10 05:06 下午		MITF	transcription regulator						0.0421	ABCB5,ACSL1,APOE,ATRX,CAPN3,CCNF,CD151,CD44,CDC25B,CDK2,CDK5R1,CDKN2A,CENPF,CENPO,CEP55,CHAF1A,COL1A1,COL2A1,DAPK1,DIAPH1,DSN1,DSTYK,EME1,FANCA,FANCG,FMOD,FN1,GM2A,GYG2,INPP4B,ITPKB,KIF20A,KIF4A,LIG1,MCM4,MET,MICAL1,MLANA,MMP14,MMS19,NPM3,NUF2,ORC6,OTX2,PAX6,POLD1,POLM,RAD51D,SCARB1,SERPINE1,SLC19A2,SLC45A2,SOX5,SOX9,SPC24,TACC3,TBXT,TFAP2A,TMC6,TMCC2,TPH1,TPX2,TYR,UBE2C,ZFYVE16,ZNF114
DEGliver - 2018-12-10 05:06 下午		tyrphostin AG 1478	chemical - kinase inhibitor						0.0422	AKT1,AREG,CCND1,COL8A1,CYP19A1,EDN1,EGF,EGFR,ELN,FAP,HAS2,ICAM1,IGF1R,IL6,ITGA2,MMP9,MUC1,PLAGL1,PTGS2,RUNX1,SLC2A1,SPHK1,TNFAIP6
DEGliver - 2018-12-10 05:06 下午		benzyloxycarbonyl-Leu-Leu-Leu aldehyde	chemical - protease inhibitor						0.0425	ABL1,AGO2,AKR1C1/AKR1C2,AKT1,BCAR1,BCL2L11,BIRC5,CASP2,CCND1,CDK4,CDKN2A,CTSB,CYP1A1,CYP27B1,DCC,DDIT3,DEFB4A/DEFB4B,DMD,DUSP8,EIF4EBP1,EIF5A,EPAS1,ETS1,EZH2,FANCC,FMR1,GFAP,HAS2,HDAC1,HNF1A,HNRNPA2B1,HSF2,HSPA4,HSPD1,ICAM1,IKBKB,IL6,IRS1,IRS2,ITGB1,KCNH2,KLK3,MAD1L1,MAT2A,MCM10,MLH1,MMP9,MRTO4,MYC,MYCN,NEDD8,NOTCH3,NOX4,NQO1,OGG1,PAK2,PAX6,PDGFRA,PEBP1,PEX5,PGR,PPIA,PRLR,PSMD13,PTGS2,PXN,RAC1,RA…
DEGliver - 2018-12-10 05:06 下午		FEV	transcription regulator						0.0432	ADRA1B,ANXA2,ARHGAP36,CALCR,CHGB,CITED1,CNTN1,ENKUR,FOXA1,GPR176,GRIA3,HTR1A,ICAM1,ITGB1,KDM5D,NCALD,NFIX,NMNAT2,PYGB,SCN3B,SLC1A3,SLC37A3,SLC6A15,SLC6A4,SOX14,SOX9,TCF7L2
DEGliver - 2018-12-10 05:06 下午		carbonyl cyanide m-chlorophenyl hydrazone	chemical toxicant						0.0436	CCL20,CLDN1,CT45A10/CT45A5,CTSV,DDIT4,DEFB103A/DEFB103B,EPHB1,GDF15,HK2,IGF1R,IL1A,KRT33B,MYCT1,NAMPT,PTGS2,SERPINE1,TGFB1,UBR4
DEGliver - 2018-12-10 05:06 下午		platelet activating factor	chemical - endogenous mammalian						0.0436	CDH2,FN1,ICAM1,IL10,IL1A,IL6,MMP14,MMP8,MMP9,PAFAH1B2,PLAUR,PTAFR,PTGS2,SELPLG,SERPINE1,THBS1,TNF,VEGFA
DEGliver - 2018-12-10 05:06 下午		napabucasin	chemical drug						0.0445	BIRC5,CD34,CD44,CHEK1,EGF,ERBB2,FGFR2,FOXP1,GSK3B,HDAC1,IKBKB,ITGA2,ITGB1,KITLG,KLF17,MUC1,MYC,NOTCH2,PLAUR,WEE1,WWC1
DEGliver - 2018-12-10 05:06 下午		CR1L	other						0.0445	BGN,COL18A1,COL1A1,COL4A1,COL4A2,COL5A1,COL8A1,IL10,SERPINE1,TGFB1,TNF,TNFRSF1A
DEGliver - 2018-12-10 05:06 下午		KDM4C	enzyme						0.0445	ALS2,CCNE1,CDC25A,CDC6,KLK3,MCM3,MIS18BP1,MYC,PIM3,PITX2,RBL1,TTYH1
DEGliver - 2018-12-10 05:06 下午		FGF21	growth factor						0.0448	ACACA,ADIPOQ,CIDEA,COL10A1,CPT1B,CSHL1,DGAT2,FGFR2,G6PC,IRS2,KLB,MYLIP,PPARGC1A,SERPINE1,SLC2A1,TGFB1
DEGliver - 2018-12-10 05:06 下午		PAX1	transcription regulator						0.0448	CNFN,COL2A1,CRABP2,EMX2,GRHL3,LOR,NF2,NTF4,OTX2,OVOL1,PAX2,PDGFRA,SOX9,SPRR1A,SPRR3,THY1
DEGliver - 2018-12-10 05:06 下午		mir-145	microrna						0.0448	ADAM17,CD28,CDH2,COL5A1,E2F3,EGFR,HDAC2,IL10,IL6,IRS1,MUC1,MYC,MYOCD,PDGFRA,SOD2,SOX9
DEGliver - 2018-12-10 05:06 下午		berberine	chemical drug						0.0452	ACACA,ADIPOQ,BIRC5,CASP8,CCND1,CD80,CD86,CDK2,CDK4,CYP1A1,CYP2B6,CYP4A11,DAXX,ERBB2,FN1,GRK3,ICAM1,IL10,IL6,MDM2,mir-21,MMP9,MTTP,PCSK9,PIK3R3,PPARD,PTGS2,SAT1,SCARB1,SPHK1,TGFB1,TNF,VEGFA
DEGliver - 2018-12-10 05:06 下午		LRPAP1	other						0.0453	CYP17A1,DDIT3,IL6,LPL,LRP1,PTGS2,SERPINE1,SORL1,TNF
DEGliver - 2018-12-10 05:06 下午		mezerein	chemical - endogenous non-mammalian						0.0453	CLK2,FN1,IFI6,IL1A,IL24,MT-CO2,OAS2,RGS16,TNF
DEGliver - 2018-12-10 05:06 下午		Creb	group						0.0455	ABL2,ACY3,ADCYAP1,ADIPOQ,ADK,ADM,AKT1,ALOX5,AREG,ARHGEF9,ATP13A5,ATP2A2,BDNF,CALCA,CAMP,CBWD1,CCND1,COL8A1,COMT,CRH,CTSB,CTSV,CYP17A1,CYP19A1,DDX28,DDX39B,DPY19L3,ELL,EPHA3,EPHB4,ETV5,FGFR1OP2,G6PC,GABRG2,GNB4,GPR85,GRK3,GTF2F2,HAS2,IL10,IL22,IL6,INTS7,IVL,KCNC1,KDM2B,LTBP3,MAPK8,MAT2A,MCM3,MIF,mir-21,NF1,NMNAT2,NRL,ORM1,PDE4B,PENK,PER2,PHTF1,PI4KB,POU1F1,PPARGC1A,PPFIBP1,PRKCA,PTGS2,PTHLH,PYCR1,…
DEGliver - 2018-12-10 05:06 下午		RNA polymerase II	complex						0.0459	ADIPOQ,ARID5A,ASNS,ATP13A2,CBX5,CD80,CDH11,CDKN2A,CIITA,CKM,CSHL1,CYP1A1,DDIT3,DDX11,EBAG9,ELK4,ERBB2,ERMAP,FANCI,FOSL2,FOXC1,GAST,GDF15,HAS2,HDAC2,HNF1A,HNRNPU,HSPA1A/HSPA1B,ICAM1,IGDCC3,IL1RN,IL2RA,IL5,IL6,KITLG,KMT2A,KPNA2,L1CAM,MAPK8,MCM3,MMP9,MYBL2,MYC,MYCN,NBPF10 (includes others),NMD3,NR5A2,PCDHAC2,PCDHGC3,PKLR,POLB,PRLR,PRUNE1,PTGS2,PTK2,RALGDS,RPL12,RPS6,SCGB1A1,SLC6A2,SMN1/SMN2,SOD2,SOR…
DEGliver - 2018-12-10 05:06 下午		SFTPA1	transporter						0.0461	AKR1C1/AKR1C2,ANGPTL4,ARRB2,CCL3,COL1A1,CXCL3,CXCL5,ECM1,ERN1,ETV7,GABRP,HBG2,IL10,IL1A,IL1RL1,IL2RA,IL6,LOX,MYC,NAMPT,SERPINE1,SH3PXD2A,ST3GAL1,TGFB1,TNF
DEGliver - 2018-12-10 05:06 下午		apigenin	chemical - endogenous non-mammalian						0.0461	CASP8,CCND1,CDK2,CDK4,CXCL3,CYP17A1,CYP1A1,DGAT2,DVL3,HDAC1,ICAM1,IL10,IL6,KLK3,MDM2,MMP8,MMP9,MYH6,NPPA,PTGS2,SELE,SLC27A1,SOD2,STX6,TNF
DEGliver - 2018-12-10 05:06 下午		lysophosphatidic acid	chemical - other						0.0461	AKT2,CACNA2D1,CCND1,CCNE1,CXCL1,CXCL3,EDN1,EGFR,HYOU1,ICAM1,IL6,LIPG,LPL,LRP6,MDM2,MMP9,MYC,PDGFRA,PLAUR,PPP1R3B,PRKCG,PTGS2,RALA,SCARB1,SERPINE1,SPHK1,TNF,VEGFA,WNT5A
DEGliver - 2018-12-10 05:06 下午		GNA15	enzyme						0.0462	ADARB1,ADM,CASP4,CCL20,CXCL3,DAB2,DDIT3,ELOVL2,FGF7,FOXS1,GLUL,IL10,IL1RN,IL6,MAT2A,MCFD2,MYC,NOX4,NPR3,OLR1,PRRX2,PTGS2,RAPGEF4,RBP1,SCN2A,SLC29A1,SLC6A4,SLC6A6,SOD2,SORBS2,TGFB3,TRIB3,VCAN,XCL1
DEGliver - 2018-12-10 05:06 下午		P38 MAPK	group						0.0468	ADAM17,ADIPOQ,AGER,ANGPT1,ANK1,ARG2,ATF2,ATG7,BDNF,BGN,BIRC5,CCND1,CCNE1,CCNF,CD44,CD46,CD80,CD86,CDKN2A,CXCL1,CXCL3,CYBB,CYP19A1,CYP1A1,CYP4F3,DDIT3,DIO3,EDN1,ELK1,ETS1,FDXR,FN1,FST,GDI1,GOLGA2,HAS2,ICAM1,IL10,IL1A,IL1RL1,IL1RN,IL2RA,IL32,IL5,IL6,INHBA,ITGB3,ITGB4,IVL,KDELR3,LBX1,MAP4,MAP4K4,MIF,MMP12,MMP9,MT-CO2,MYC,MYH2,NBR1,NFATC4,NOTCH3,NPPA,NPR1,PDX1,PLAUR,PML,PPARGC1A,PTGS2,PTPN12,RAB5A,RA…
DEGliver - 2018-12-10 05:06 下午		Igm	complex						0.0469	BCL2L11,BIRC5,CCL3,CD22,CD40LG,CD44,CDKN2A,DAXX,DUSP2,ELK1,FCGR2B,GPSM1,GRAP2,IL10,IL2RA,MYC,PAX5,PIM1,PTAFR,TNF,TNFSF4,TRAF1
DEGliver - 2018-12-10 05:06 下午		Raf	group						0.0469	AREG,B4GALT6,BCL2L11,CCND1,CDKN2A,EDN1,EGF,ETV1,ETV5,GDF15,GRIN1,HAS2,HMGA2,IER2,IGF1R,MAFF,MYC,PPARGC1A,SEMA4C,SH2B3,SPRED2,TOP2A
DEGliver - 2018-12-10 05:06 下午		GNAQ	enzyme						0.0472	ADM,ANXA3,AREG,ATP2A2,CCND1,CD44,CTSV,CXCL3,EDN1,FST,GRB14,HAS2,HK2,IL1RN,IL6,KCNK2,MAP3K8,MAPK11,MYC,MYH7,NEU1,NPPA,NPR3,OLR1,PGR,PLAUR,PLCB1,PTGS2,RHOB,SERPINE1,SLCO4A1,STAR,STAT1,TNFAIP6,VEGFA
DEGliver - 2018-12-10 05:06 下午		Hedgehog	group						0.0485	BDNF,CCND1,CDKN2A,FOXA2,GATA5,IGF2,KLK2,KLK3,MYC,MYCL,MYCN,NEUROG3,PDX1,PGC,PRKCI,SOX9,VIL1
DEGliver - 2018-12-10 05:06 下午		KLF2	transcription regulator						0.0488	ADM,CCL3,CD40LG,CD93,CDH2,CNP,COL4A1,ECM1,EDN1,EFNA1,ELN,EPAS1,FBLN1,HBG2,IGF2,IL1RL1,IL22,IL6,ITGB3,ITGB4,ITGB5,KCNN4,KITLG,MAP3K5,MMP14,MYC,MYH10,NQO1,PLOD2,PTGS2,PTHLH,PTPRJ,RALA,SELPLG,SERPINE1,SLC2A1,SOX9,STAT1,TBX5,TFPI,TGFB1,THBS1,TNF,TNFRSF8,WEE1
DEGliver - 2018-12-10 05:06 下午		APC	enzyme						0.0489	AMHR2,APCDD1,AXIN2,BIRC5,CCND1,CD44,CDH2,CHGB,CS,CXCL3,CXCR2,EDN1,EPHB3,FABP6,FAM126A,GHRL,GIP,HK2,HNF1A,IL10,IL6,LGR5,LPL,mir-17,mir-19,mir-25,MMP10,MYC,PPARD,PRKCA,PTGS2,SOX9,SUCLG2,TNF,TNFRSF19,TNFSF11,VEGFA
DEGliver - 2018-12-10 05:06 下午		MGAT5	enzyme						0.0489	AXIN2,CDH2,CXCR2,EGFR,IL5,ITGB1,LGR5,MYC
DEGliver - 2018-12-10 05:06 下午		S1PR1	g-protein coupled receptor						0.0489	CAMP,CCND1,HGF,ICAM1,IL1A,IL6,PTGS2,TNF
DEGliver - 2018-12-10 05:06 下午		TBXT	transcription regulator						0.0489	CD151,CD44,COL1A1,COL2A1,FMOD,SOX5,SOX9,TBXT
DEGliver - 2018-12-10 05:06 下午		chlorogenic acid	chemical drug						0.0489	G6PC,IL6,NFATC2IP,NFATC3,NINJ1,NUP214,PTGS2,TNF
DEGliver - 2018-12-10 05:06 下午		miR-486-5p (and other miRNAs w/seed CCUGUAC)	mature microrna						0.0489	ADARB1,DCBLD2,FOXP1,GABRE,PIK3AP1,SLC10A7,UBASH3B,WDFY3
DEGliver - 2018-12-10 05:06 下午		HOXA7	transcription regulator						0.0492	ADGRG1,CD34,CD93,EDNRA,EGFR,ERG,IVL,LAT2,MSI2,PGR,TSC22D1
DEGliver - 2018-12-10 05:06 下午		NPPA	other						0.0492	ADM,CCND1,CCNE1,CDKN2A,CYP11B1,EDN1,FLT4,IL10,NPPA,PTGS2,TNF
DEGliver - 2018-12-10 05:06 下午		dithiothreitol	chemical reagent						0.0492	ATP2A2,CCND1,DDIT3,DFFB,ERBB2,MYC,PTGES2,SEL1L,SELE,TLR2,VEGFA
DEGliver - 2018-12-10 05:06 下午		hemozoin	chemical - endogenous non-mammalian						0.0492	CCL3,CD80,CXCL1,CXCL3,CXCR2,ICAM1,IL10,IL1A,IL6,MMP9,TNF
DEGliver - 2018-12-10 05:06 下午		actinomycin D	chemical drug						0.0493	ADM,BCL2L11,BDNF,BIRC5,CCND1,CD28,CDH2,CLEC11A,COL2A1,CPD,CXCL1,CYP1A1,DIO3,DMRT1,EDN1,EGLN3,EPAS1,ETS1,FGB,FN1,FOSL2,FPR1,FTH1,HMGA2,HNRNPA1,HTR1A,IGF1R,IL6,IRS1,IRS2,JMY,LPL,MDM2,MMP12,MTTP,MYC,NPM1,NTRK2,PDE3A,PERP,PLAUR,POU1F1,PTGS2,PTHLH,PXN,RBP2,RGS4,RIPK2,RRM2B,SELE,SERPINE1,SKIL,SLC12A4,SLC17A7,SLC27A1,SLC2A1,SMAD7,SPHK1,TGFB1,THRB,TLR2,TNF,TNFAIP2,TNFRSF9,TRAF1,VEGFA
DEGliver - 2018-12-10 05:06 下午		PRDM5	transcription regulator						0.0494	ACSBG1,ADARB2,CCDC33,CLDN16,CLK3,DKK3,E2F3,EDNRA,GPR1,HIST4H4,INTS3,ISLR,mir-21,MYC,NAV2,NCOA7,NOTCH2,OVOL1,PAX5,PAX6,PIAS3,PML,PPIL2,RARA,RUNX1,SNRNP48,TCEANC
DEGliver - 2018-12-10 05:06 下午		clozapine	chemical drug						0.0494	ACACA,AXIN1,BDNF,CIDEA,DVL3,FOXA1,GSK3B,HDAC2,HTR7,IL10,IL6,PEA15,PPARGC1A,PPP1R9B,PRDM16,PRKAR2A,SCD,SREBF2,SYP,WNT5A
DEGliver - 2018-12-10 05:06 下午		EFNA3	kinase						0.0499	ABCA12,CRABP2,DCBLD2,DSG1,ETV5,FOXA2,ITGB4,KRT16,NTM,PTHLH,SOX9,SPRR3,TNFRSF6B,TRIM2,UBE2C
DEGliver - 2018-12-10 05:06 下午		HBEGF	growth factor						0.0499	ANGPTL4,CCND1,EGFR,ELN,HK2,ITGB1,LALBA,MMP9,MUC1,NES,PKM,PTGS2,REST,SLC16A3,VEGFA
DEGliver - 2018-12-10 05:06 下午		ibuprofen	chemical drug						0.0499	BACE1,CCND1,COL1A1,COL4A1,CYBB,EPAS1,GDF15,GFAP,IL6,MMP9,PTGS2,RAC1,SLC2A1,TNF,VEGFA
Causal Networks for My Projects->tangh->DEGliver - 2018-12-10 05:06 下午
Diseases and Bio Functions for My Projects->tangh->DEGliver - 2018-12-10 05:06 下午
Categories	Functions	Diseases or Functions Annotation	p-Value	Predicted Activation State	Activation z-score	Notes	Bias-corrected z-score	Molecules	# Molecules
Cancer, Organismal Injury and Abnormalities	nonhematologic malignant neoplasm	Nonhematologic malignant neoplasm	2.87e-175					ADD1,MYO5C,CCDC171,JAK3,RPS24,PCDHA4,ELF2,RTN2,SETD1B,CSHL1,SREBF2,CD33,SIN3B,SLC4A1AP,SNX25,SORL1,UBE2Z,KCNIP2,CDC6,TWNK,CDRT1,SKOR1,TOP2A,HLCS,APH1B,SH3GLB2,PLEKHG5,PRKN,S100A7A,RSRC2,ADH1A,COL8A1,SOX3,SULT1E1,YY1AP1,HECW1,CHAF1B,CLK4,PQLC2,ST3GAL3,SOD2,USP15,SLC52A3,PTPN12,GNLY,ADM,FAM120C,PBX2,SPRR3,STS,MTAP,CHRNA6,POU2F2,NUDT1,PGC,PLA2G4E,POU1F1,CCDC33,ADM2,PRIM2,PPP2R3A,GPATCH2,NINJ2,CHRNG,…	4526
Cancer, Organismal Injury and Abnormalities	non-hematological solid tumor	Non-hematological solid tumor	4.27e-174					MYO5C,ADD1,CCDC171,JAK3,RPS24,PCDHA4,ELF2,RTN2,SETD1B,CSHL1,SREBF2,CD33,SIN3B,SLC4A1AP,SNX25,SORL1,UBE2Z,KCNIP2,CDC6,TWNK,CDRT1,SKOR1,TOP2A,HLCS,APH1B,PLEKHG5,PRKN,SH3GLB2,S100A7A,RSRC2,ADH1A,COL8A1,SOX3,SULT1E1,YY1AP1,HECW1,CHAF1B,CLK4,PQLC2,ST3GAL3,SOD2,USP15,SLC52A3,PTPN12,GNLY,ADM,FAM120C,PBX2,SPRR3,STS,MTAP,CHRNA6,POU2F2,NUDT1,PGC,PLA2G4E,POU1F1,CCDC33,ADM2,PRIM2,PPP2R3A,GPATCH2,CHRNG,NINJ2,…	4544
Cancer, Organismal Injury and Abnormalities	tumorigenesis	Tumorigenesis of tissue	2.49e-161					ADD1,MYO5C,CCDC171,JAK3,RPS24,PCDHA4,ELF2,RTN2,SETD1B,CSHL1,SREBF2,CD33,SIN3B,SLC4A1AP,SNX25,SORL1,UBE2Z,KCNIP2,CDC6,TWNK,CDRT1,SKOR1,TOP2A,HLCS,APH1B,PLEKHG5,PRKN,SH3GLB2,S100A7A,RSRC2,ADH1A,COL8A1,SOX3,SULT1E1,YY1AP1,HECW1,CHAF1B,CLK4,PQLC2,ST3GAL3,SOD2,USP15,SLC52A3,PTPN12,GNLY,ADM,FAM120C,PBX2,SPRR3,STS,MTAP,CHRNA6,POU2F2,NUDT1,PGC,PLA2G4E,POU1F1,CCDC33,ADM2,PRIM2,PPP2R3A,GPATCH2,CHRNG,NINJ2,…	4417
Cancer, Organismal Injury and Abnormalities	solid tumor	Solid tumor	2.05e-160					ADD1,MYO5C,CCDC171,JAK3,RPS24,PCDHA4,ELF2,RTN2,SETD1B,CSHL1,SREBF2,CD33,SIN3B,SLC4A1AP,SNX25,SORL1,UBE2Z,KCNIP2,CDC6,TWNK,CDRT1,SKOR1,TOP2A,HLCS,APH1B,PLEKHG5,PRKN,SH3GLB2,S100A7A,RSRC2,ADH1A,COL8A1,SOX3,SULT1E1,YY1AP1,HECW1,CHAF1B,CLK4,PQLC2,ST3GAL3,SOD2,USP15,SLC52A3,PTPN12,GNLY,ADM,FAM120C,PBX2,SPRR3,STS,MTAP,CHRNA6,POU2F2,PPT2,NUDT1,PGC,PLA2G4E,POU1F1,CCDC33,ADM2,PRIM2,PPP2R3A,GPATCH2,CHRNG,N…	4644
Cancer, Organismal Injury and Abnormalities	neoplasia	Epithelial neoplasm	7.33e-159					ADD1,MYO5C,CCDC171,JAK3,RPS24,PCDHA4,ELF2,RTN2,SETD1B,CSHL1,SREBF2,CD33,SIN3B,SLC4A1AP,SNX25,SORL1,UBE2Z,KCNIP2,CDC6,TWNK,CDRT1,SKOR1,TOP2A,HLCS,APH1B,PLEKHG5,PRKN,SH3GLB2,S100A7A,RSRC2,ADH1A,COL8A1,SOX3,SULT1E1,YY1AP1,HECW1,CHAF1B,CLK4,PQLC2,ST3GAL3,SOD2,USP15,SLC52A3,PTPN12,GNLY,ADM,FAM120C,PBX2,SPRR3,STS,MTAP,CHRNA6,POU2F2,NUDT1,PGC,PLA2G4E,POU1F1,CCDC33,ADM2,PRIM2,PPP2R3A,GPATCH2,CHRNG,NINJ2,…	4395
Cancer, Organismal Injury and Abnormalities	extracranial solid tumor	Extracranial solid tumor	7.15e-158					ADD1,MYO5C,CCDC171,JAK3,RPS24,PCDHA4,ELF2,RTN2,SETD1B,CSHL1,SREBF2,CD33,SIN3B,SLC4A1AP,SNX25,SORL1,UBE2Z,KCNIP2,CDC6,TWNK,CDRT1,SKOR1,TOP2A,HLCS,APH1B,PLEKHG5,PRKN,SH3GLB2,S100A7A,RSRC2,ADH1A,COL8A1,SOX3,SULT1E1,YY1AP1,HECW1,CHAF1B,CLK4,PQLC2,ST3GAL3,SOD2,USP15,SLC52A3,PTPN12,GNLY,ADM,FAM120C,PBX2,SPRR3,STS,MTAP,CHRNA6,POU2F2,PPT2,NUDT1,PGC,PLA2G4E,POU1F1,CCDC33,ADM2,PRIM2,PPP2R3A,GPATCH2,NINJ2,C…	4604
Cancer, Organismal Injury and Abnormalities	cancer	Cancer	1.82e-157					ADD1,MYO5C,CCDC171,JAK3,RPS24,PCDHA4,ELF2,RTN2,SETD1B,CSHL1,SREBF2,CD33,SIN3B,SLC4A1AP,SNX25,SORL1,UBE2Z,KCNIP2,CDC6,TWNK,CDRT1,SKOR1,TOP2A,HLCS,APH1B,PLEKHG5,PRKN,SH3GLB2,S100A7A,RSRC2,ADH1A,COL8A1,SOX3,SULT1E1,YY1AP1,HECW1,CHAF1B,CLK4,PQLC2,ST3GAL3,SOD2,USP15,SLC52A3,PTPN12,GNLY,ADM,FAM120C,PBX2,SPRR3,STS,MTAP,CHRNA6,POU2F2,NUDT1,PGC,PLA2G4E,POU1F1,CCDC33,ADM2,PRIM2,PPP2R3A,GPATCH2,CHRNG,NINJ2,…	4598
Cancer, Organismal Injury and Abnormalities	malignant solid tumor	Malignant solid tumor	2.57e-157					ADD1,MYO5C,CCDC171,JAK3,RPS24,PCDHA4,ELF2,RTN2,SETD1B,CSHL1,SREBF2,CD33,SIN3B,SLC4A1AP,SNX25,SORL1,UBE2Z,KCNIP2,CDC6,TWNK,CDRT1,SKOR1,TOP2A,HLCS,APH1B,PLEKHG5,PRKN,SH3GLB2,S100A7A,RSRC2,ADH1A,COL8A1,SOX3,SULT1E1,YY1AP1,HECW1,CHAF1B,CLK4,PQLC2,ST3GAL3,SOD2,USP15,SLC52A3,PTPN12,GNLY,ADM,FAM120C,PBX2,SPRR3,STS,MTAP,CHRNA6,POU2F2,NUDT1,PGC,PLA2G4E,POU1F1,CCDC33,ADM2,PRIM2,PPP2R3A,GPATCH2,CHRNG,NINJ2,…	4575
Cancer, Organismal Injury and Abnormalities	carcinoma	Carcinoma	3.98e-157					ADD1,MYO5C,CCDC171,JAK3,RPS24,PCDHA4,ELF2,RTN2,SETD1B,CSHL1,SREBF2,CD33,SIN3B,SLC4A1AP,SNX25,SORL1,UBE2Z,KCNIP2,CDC6,TWNK,CDRT1,SKOR1,TOP2A,HLCS,APH1B,SH3GLB2,PLEKHG5,PRKN,S100A7A,RSRC2,ADH1A,COL8A1,SOX3,SULT1E1,YY1AP1,HECW1,CHAF1B,CLK4,PQLC2,ST3GAL3,SOD2,USP15,SLC52A3,PTPN12,GNLY,ADM,FAM120C,PBX2,SPRR3,STS,MTAP,CHRNA6,POU2F2,NUDT1,PGC,PLA2G4E,POU1F1,CCDC33,ADM2,PRIM2,PPP2R3A,GPATCH2,NINJ2,CHRNG,…	4381
Cancer, Organismal Injury and Abnormalities	abdominal carcinoma	Abdominal carcinoma	5.43e-154					ADD1,MYO5C,CCDC171,JAK3,RPS24,PCDHA4,ELF2,RTN2,SETD1B,CSHL1,SREBF2,CD33,SIN3B,SLC4A1AP,SNX25,SORL1,UBE2Z,KCNIP2,CDC6,TWNK,CDRT1,SKOR1,TOP2A,HLCS,APH1B,SH3GLB2,PLEKHG5,S100A7A,ADH1A,COL8A1,SOX3,SULT1E1,YY1AP1,HECW1,CHAF1B,CLK4,PQLC2,ST3GAL3,SOD2,USP15,SLC52A3,PTPN12,GNLY,ADM,FAM120C,PBX2,SPRR3,STS,MTAP,CHRNA6,POU2F2,NUDT1,PGC,PLA2G4E,POU1F1,CCDC33,ADM2,PRIM2,PPP2R3A,GPATCH2,NINJ2,CHRNG,ZNF138,COX1…	4229
Cancer, Organismal Injury and Abnormalities	non-melanoma solid tumor	Non-melanoma solid tumor	1e-153					ADD1,MYO5C,CCDC171,JAK3,RPS24,PCDHA4,ELF2,RTN2,SETD1B,CSHL1,SREBF2,CD33,SIN3B,SLC4A1AP,SNX25,SORL1,UBE2Z,KCNIP2,CDC6,TWNK,CDRT1,SKOR1,TOP2A,HLCS,APH1B,PLEKHG5,PRKN,SH3GLB2,S100A7A,RSRC2,ADH1A,COL8A1,SOX3,SULT1E1,YY1AP1,HECW1,CHAF1B,CLK4,PQLC2,ST3GAL3,SOD2,USP15,SLC52A3,PTPN12,GNLY,ADM,FAM120C,PBX2,SPRR3,STS,MTAP,CHRNA6,POU2F2,NUDT1,PGC,PLA2G4E,POU1F1,CCDC33,ADM2,PRIM2,PPP2R3A,GPATCH2,NINJ2,CHRNG,…	4427
Cancer, Organismal Injury and Abnormalities	abdominal adenocarcinoma	Abdominal adenocarcinoma	2.53e-153					ADD1,MYO5C,CCDC171,JAK3,RPS24,PCDHA4,ELF2,RTN2,SETD1B,CSHL1,SREBF2,CD33,SIN3B,SLC4A1AP,SNX25,SORL1,UBE2Z,CDC6,TWNK,CDRT1,SKOR1,TOP2A,HLCS,APH1B,PLEKHG5,SH3GLB2,S100A7A,ADH1A,COL8A1,SOX3,SULT1E1,YY1AP1,HECW1,CHAF1B,CLK4,PQLC2,ST3GAL3,SOD2,USP15,SLC52A3,PTPN12,GNLY,ADM,FAM120C,PBX2,STS,MTAP,CHRNA6,POU2F2,NUDT1,PGC,PLA2G4E,POU1F1,CCDC33,ADM2,PRIM2,PPP2R3A,GPATCH2,NINJ2,CHRNG,ZNF138,COX10,GTF2F1,FARP…	4046
Cancer, Organismal Injury and Abnormalities	adenocarcinoma	Adenocarcinoma	1.74e-150					ADD1,MYO5C,CCDC171,JAK3,RPS24,PCDHA4,ELF2,RTN2,SETD1B,CSHL1,SREBF2,CD33,SIN3B,SLC4A1AP,SNX25,SORL1,UBE2Z,CDC6,TWNK,CDRT1,SKOR1,TOP2A,HLCS,APH1B,PLEKHG5,PRKN,SH3GLB2,S100A7A,ADH1A,COL8A1,SOX3,SULT1E1,YY1AP1,HECW1,CHAF1B,CLK4,PQLC2,ST3GAL3,SOD2,USP15,SLC52A3,PTPN12,GNLY,ADM,FAM120C,PBX2,STS,MTAP,CHRNA6,POU2F2,NUDT1,PGC,PLA2G4E,POU1F1,CCDC33,ADM2,PRIM2,PPP2R3A,GPATCH2,NINJ2,CHRNG,ZNF138,COX10,GTF2F1…	4096
Cancer, Organismal Injury and Abnormalities	abdominal neoplasm	Abdominal neoplasm	1.65e-149					ADD1,MYO5C,CCDC171,JAK3,RPS24,PCDHA4,ELF2,RTN2,SETD1B,CSHL1,SREBF2,CD33,SIN3B,SLC4A1AP,SNX25,SORL1,UBE2Z,KCNIP2,CDC6,TWNK,CDRT1,SKOR1,TOP2A,HLCS,APH1B,PLEKHG5,PRKN,SH3GLB2,S100A7A,ADH1A,COL8A1,SOX3,SULT1E1,YY1AP1,HECW1,CHAF1B,CLK4,PQLC2,ST3GAL3,SOD2,USP15,SLC52A3,PTPN12,GNLY,ADM,FAM120C,PBX2,SPRR3,STS,MTAP,CHRNA6,POU2F2,PPT2,NUDT1,PGC,PLA2G4E,POU1F1,CCDC33,ADM2,PRIM2,PPP2R3A,GPATCH2,CHRNG,NINJ2,Z…	4448
Cancer, Organismal Injury and Abnormalities	abdominal cancer	Abdominal cancer	1.51e-138					ADD1,MYO5C,CCDC171,JAK3,RPS24,PCDHA4,ELF2,RTN2,SETD1B,CSHL1,SREBF2,CD33,SIN3B,SLC4A1AP,SNX25,SORL1,UBE2Z,KCNIP2,CDC6,TWNK,CDRT1,SKOR1,TOP2A,HLCS,APH1B,PLEKHG5,PRKN,SH3GLB2,S100A7A,ADH1A,COL8A1,SOX3,SULT1E1,YY1AP1,HECW1,CHAF1B,CLK4,PQLC2,ST3GAL3,SOD2,USP15,SLC52A3,PTPN12,GNLY,ADM,FAM120C,PBX2,SPRR3,STS,MTAP,CHRNA6,POU2F2,NUDT1,PGC,PLA2G4E,POU1F1,CCDC33,ADM2,PRIM2,PPP2R3A,GPATCH2,CHRNG,NINJ2,ZNF138…	4296
Cancer, Gastrointestinal Disease, Organismal Injury and Abnormalities	digestive organ tumor	Digestive organ tumor	2.76e-135					ADD1,MYO5C,CCDC171,JAK3,RPS24,PCDHA4,ELF2,RTN2,SETD1B,CSHL1,SREBF2,CD33,SIN3B,SLC4A1AP,SNX25,SORL1,UBE2Z,KCNIP2,CDC6,TWNK,CDRT1,SKOR1,TOP2A,HLCS,APH1B,PLEKHG5,PRKN,SH3GLB2,S100A7A,RSRC2,ADH1A,COL8A1,SOX3,SULT1E1,YY1AP1,HECW1,CLK4,PQLC2,ST3GAL3,SOD2,USP15,SLC52A3,PTPN12,GNLY,ADM,FAM120C,PBX2,SPRR3,STS,MTAP,CHRNA6,POU2F2,PPT2,NUDT1,PGC,PLA2G4E,POU1F1,CCDC33,ADM2,PRIM2,PPP2R3A,GPATCH2,NINJ2,CHRNG,ZN…	4302
Cancer, Gastrointestinal Disease, Organismal Injury and Abnormalities	gastrointestinal adenocarcinoma	Gastrointestinal adenocarcinoma	1.03e-132					ADD1,MYO5C,CCDC171,JAK3,RPS24,PCDHA4,ELF2,RTN2,SETD1B,CSHL1,SREBF2,SIN3B,SLC4A1AP,SNX25,SORL1,CDC6,TWNK,SKOR1,TOP2A,HLCS,APH1B,PLEKHG5,SH3GLB2,S100A7A,COL8A1,SOX3,SULT1E1,YY1AP1,HECW1,PQLC2,ST3GAL3,USP15,SLC52A3,PTPN12,ADM,FAM120C,PBX2,STS,MTAP,CHRNA6,NUDT1,PGC,PLA2G4E,POU1F1,CCDC33,ADM2,PRIM2,PPP2R3A,GPATCH2,NINJ2,CHRNG,ZNF138,COX10,GTF2F1,FARP1,ZNF469,PCDHGA8,CREBBP,CDH23,MRPL2,ARHGEF4,FOLH1,CD…	3615
Cancer, Gastrointestinal Disease, Organismal Injury and Abnormalities	large intestine adenocarcinoma	Large intestine adenocarcinoma	1.14e-132					ADD1,MYO5C,CCDC171,JAK3,RPS24,PCDHA4,ELF2,RTN2,SETD1B,CSHL1,SREBF2,SIN3B,SLC4A1AP,SNX25,SORL1,CDC6,TWNK,SKOR1,TOP2A,HLCS,APH1B,PLEKHG5,SH3GLB2,COL8A1,SOX3,SULT1E1,YY1AP1,HECW1,PQLC2,ST3GAL3,USP15,SLC52A3,PTPN12,ADM,FAM120C,PBX2,STS,MTAP,CHRNA6,NUDT1,PGC,PLA2G4E,POU1F1,CCDC33,ADM2,PRIM2,PPP2R3A,GPATCH2,NINJ2,CHRNG,ZNF138,COX10,GTF2F1,FARP1,ZNF469,PCDHGA8,CREBBP,CDH23,MRPL2,ARHGEF4,FOLH1,CDH13,SH3G…	3552
Cancer, Gastrointestinal Disease, Organismal Injury and Abnormalities	intestinal carcinoma	Intestinal carcinoma	1.44e-131					ADD1,MYO5C,CCDC171,JAK3,RPS24,PCDHA4,ELF2,RTN2,SETD1B,CSHL1,SREBF2,SIN3B,SLC4A1AP,SNX25,SORL1,CDC6,TWNK,SKOR1,TOP2A,HLCS,APH1B,PLEKHG5,SH3GLB2,COL8A1,SOX3,SULT1E1,YY1AP1,HECW1,PQLC2,ST3GAL3,USP15,SLC52A3,PTPN12,ADM,FAM120C,PBX2,STS,MTAP,CHRNA6,NUDT1,PGC,PLA2G4E,POU1F1,CCDC33,ADM2,PRIM2,PPP2R3A,GPATCH2,NINJ2,CHRNG,ZNF138,COX10,GTF2F1,FARP1,ZNF469,PCDHGA8,CREBBP,CDH23,MRPL2,ARHGEF4,FOLH1,CDH13,SH3G…	3570
Cancer, Gastrointestinal Disease, Organismal Injury and Abnormalities	large intestine carcinoma	Large intestine carcinoma	2.46e-131					ADD1,MYO5C,CCDC171,JAK3,RPS24,PCDHA4,ELF2,RTN2,SETD1B,CSHL1,SREBF2,SIN3B,SLC4A1AP,SNX25,SORL1,CDC6,TWNK,SKOR1,TOP2A,HLCS,APH1B,PLEKHG5,SH3GLB2,COL8A1,SOX3,SULT1E1,YY1AP1,HECW1,PQLC2,ST3GAL3,USP15,SLC52A3,PTPN12,ADM,FAM120C,PBX2,STS,MTAP,CHRNA6,NUDT1,PGC,PLA2G4E,POU1F1,CCDC33,ADM2,PRIM2,PPP2R3A,GPATCH2,NINJ2,CHRNG,ZNF138,COX10,GTF2F1,FARP1,ZNF469,PCDHGA8,CREBBP,CDH23,MRPL2,ARHGEF4,FOLH1,CDH13,SH3G…	3566
Cancer, Gastrointestinal Disease, Organismal Injury and Abnormalities	gastrointestinal carcinoma	Gastrointestinal carcinoma	2.91e-131					ADD1,MYO5C,CCDC171,JAK3,RPS24,PCDHA4,ELF2,RTN2,SETD1B,CSHL1,SREBF2,SIN3B,SLC4A1AP,SNX25,SORL1,UBE2Z,CDC6,TWNK,SKOR1,TOP2A,HLCS,APH1B,PLEKHG5,SH3GLB2,S100A7A,RSRC2,COL8A1,SOX3,SULT1E1,YY1AP1,HECW1,PQLC2,ST3GAL3,USP15,SLC52A3,PTPN12,ADM,FAM120C,PBX2,STS,MTAP,CHRNA6,NUDT1,PGC,PLA2G4E,POU1F1,CCDC33,ADM2,PRIM2,PPP2R3A,GPATCH2,NINJ2,CHRNG,ZNF138,COX10,GTF2F1,FARP1,ZNF469,PCDHGA8,CREBBP,CDH23,MRPL2,ARHG…	3709
Cancer, Gastrointestinal Disease, Organismal Injury and Abnormalities	digestive system cancer	Digestive system cancer	1.52e-123					ADD1,MYO5C,CCDC171,JAK3,RPS24,PCDHA4,ELF2,RTN2,SETD1B,CSHL1,SREBF2,SIN3B,SLC4A1AP,SNX25,SORL1,UBE2Z,KCNIP2,CDC6,TWNK,SKOR1,CDRT1,TOP2A,HLCS,APH1B,PLEKHG5,SH3GLB2,S100A7A,RSRC2,ADH1A,COL8A1,SOX3,SULT1E1,YY1AP1,HECW1,CLK4,PQLC2,ST3GAL3,SOD2,USP15,SLC52A3,PTPN12,ADM,FAM120C,PBX2,SPRR3,STS,MTAP,CHRNA6,POU2F2,NUDT1,PGC,PLA2G4E,POU1F1,CCDC33,ADM2,PRIM2,PPP2R3A,GPATCH2,NINJ2,CHRNG,ZNF138,COX10,GTF2F1,FA…	4074
Cancer, Gastrointestinal Disease, Organismal Injury and Abnormalities	neoplasia	Gastrointestinal tumor	9.11e-117					ADD1,MYO5C,CCDC171,JAK3,RPS24,PCDHA4,ELF2,RTN2,SETD1B,CSHL1,SREBF2,SIN3B,SLC4A1AP,SNX25,SORL1,UBE2Z,CDC6,TWNK,SKOR1,TOP2A,HLCS,APH1B,PLEKHG5,PRKN,SH3GLB2,S100A7A,RSRC2,COL8A1,SOX3,SULT1E1,YY1AP1,HECW1,CLK4,PQLC2,ST3GAL3,SOD2,USP15,SLC52A3,PTPN12,ADM,FAM120C,PBX2,STS,MTAP,CHRNA6,NUDT1,PGC,PLA2G4E,POU1F1,CCDC33,ADM2,PRIM2,PPP2R3A,GPATCH2,NINJ2,CHRNG,ZNF138,COX10,GTF2F1,FARP1,ZNF469,PCDHGA8,CREBBP,C…	3802
Cancer, Gastrointestinal Disease, Organismal Injury and Abnormalities	gastrointestinal tract cancer	Gastrointestinal tract cancer	3.43e-114					ADD1,MYO5C,CCDC171,JAK3,RPS24,PCDHA4,ELF2,SETD1B,RTN2,CSHL1,SREBF2,SIN3B,SLC4A1AP,SNX25,SORL1,UBE2Z,CDC6,TWNK,SKOR1,TOP2A,HLCS,APH1B,PLEKHG5,SH3GLB2,S100A7A,RSRC2,COL8A1,SOX3,SULT1E1,YY1AP1,HECW1,CLK4,PQLC2,ST3GAL3,SOD2,USP15,SLC52A3,PTPN12,ADM,FAM120C,PBX2,STS,MTAP,CHRNA6,NUDT1,PGC,PLA2G4E,POU1F1,CCDC33,ADM2,PRIM2,PPP2R3A,GPATCH2,NINJ2,CHRNG,ZNF138,COX10,GTF2F1,FARP1,ZNF469,PCDHGA8,CREBBP,CDH23,…	3774
Cancer, Gastrointestinal Disease, Organismal Injury and Abnormalities	intestinal tumor	Intestinal tumor	6.37e-113					ADD1,MYO5C,CCDC171,JAK3,RPS24,PCDHA4,ELF2,RTN2,SETD1B,CSHL1,SREBF2,SIN3B,SLC4A1AP,SNX25,SORL1,CDC6,TWNK,SKOR1,TOP2A,HLCS,APH1B,PLEKHG5,PRKN,SH3GLB2,COL8A1,SOX3,SULT1E1,YY1AP1,HECW1,CLK4,PQLC2,ST3GAL3,SOD2,USP15,SLC52A3,PTPN12,ADM,FAM120C,PBX2,STS,MTAP,CHRNA6,NUDT1,PGC,PLA2G4E,POU1F1,CCDC33,ADM2,PRIM2,PPP2R3A,GPATCH2,NINJ2,CHRNG,ZNF138,COX10,GTF2F1,FARP1,ZNF469,PCDHGA8,CREBBP,CDH23,MRPL2,ARHGEF4,F…	3655
Cancer, Gastrointestinal Disease, Organismal Injury and Abnormalities	large intestine neoplasm	Large intestine neoplasm	4.42e-112					ADD1,MYO5C,CCDC171,JAK3,RPS24,PCDHA4,ELF2,RTN2,SETD1B,CSHL1,SREBF2,SIN3B,SLC4A1AP,SNX25,SORL1,CDC6,TWNK,SKOR1,TOP2A,HLCS,APH1B,PLEKHG5,SH3GLB2,COL8A1,SOX3,SULT1E1,YY1AP1,HECW1,CLK4,PQLC2,ST3GAL3,SOD2,USP15,SLC52A3,PTPN12,ADM,FAM120C,PBX2,STS,MTAP,CHRNA6,NUDT1,PGC,PLA2G4E,POU1F1,CCDC33,ADM2,PRIM2,PPP2R3A,GPATCH2,NINJ2,CHRNG,ZNF138,COX10,GTF2F1,FARP1,ZNF469,PCDHGA8,CREBBP,CDH23,MRPL2,ARHGEF4,FOLH1,…	3649
Cancer, Gastrointestinal Disease, Organismal Injury and Abnormalities	intestinal cancer	Intestinal cancer	1.45e-111					ADD1,MYO5C,CCDC171,JAK3,RPS24,PCDHA4,ELF2,RTN2,SETD1B,CSHL1,SREBF2,SIN3B,SLC4A1AP,SNX25,SORL1,CDC6,TWNK,SKOR1,TOP2A,HLCS,APH1B,PLEKHG5,SH3GLB2,COL8A1,SOX3,SULT1E1,YY1AP1,HECW1,CLK4,PQLC2,ST3GAL3,SOD2,USP15,SLC52A3,PTPN12,ADM,FAM120C,PBX2,STS,MTAP,CHRNA6,NUDT1,PGC,PLA2G4E,POU1F1,CCDC33,ADM2,PRIM2,PPP2R3A,GPATCH2,NINJ2,CHRNG,ZNF138,COX10,GTF2F1,FARP1,ZNF469,PCDHGA8,CREBBP,CDH23,MRPL2,ARHGEF4,FOLH1,…	3640
Cancer, Gastrointestinal Disease, Organismal Injury and Abnormalities	malignant neoplasm of large intestine	Malignant neoplasm of large intestine	5.48e-111					ADD1,MYO5C,CCDC171,JAK3,RPS24,PCDHA4,ELF2,RTN2,SETD1B,CSHL1,SREBF2,SIN3B,SLC4A1AP,SNX25,SORL1,CDC6,TWNK,SKOR1,TOP2A,HLCS,APH1B,PLEKHG5,SH3GLB2,COL8A1,SOX3,SULT1E1,YY1AP1,HECW1,CLK4,PQLC2,ST3GAL3,SOD2,USP15,SLC52A3,PTPN12,ADM,FAM120C,PBX2,STS,MTAP,CHRNA6,NUDT1,PGC,PLA2G4E,POU1F1,CCDC33,ADM2,PRIM2,PPP2R3A,GPATCH2,NINJ2,CHRNG,ZNF138,COX10,GTF2F1,FARP1,ZNF469,PCDHGA8,CREBBP,CDH23,MRPL2,ARHGEF4,FOLH1,…	3636
Cancer, Organismal Injury and Abnormalities	frequency	Frequency of tumor	8.8e-91					MYO5C,ADD1,CCDC171,JAK3,RPS24,PCDHA4,ELF2,RTN2,SETD1B,CSHL1,SREBF2,SIN3B,SLC4A1AP,SNX25,SORL1,UBE2Z,CDC6,TWNK,SKOR1,CDRT1,TOP2A,HLCS,SH3GLB2,PLEKHG5,PRKN,ADH1A,COL8A1,SOX3,YY1AP1,SULT1E1,HECW1,CHAF1B,SOD2,USP15,SLC52A3,GNLY,FAM120C,ADM,STS,MTAP,CHRNA6,NUDT1,PGC,PLA2G4E,POU1F1,CCDC33,ADM2,PRIM2,ZNF138,GTF2F1,FARP1,ZNF469,PCDHGA8,RPL22L1,CREBBP,CDH23,MRPL2,ARHGEF4,FOLH1,CDH13,SH3GL1,TMEM136,RBPJ,NM…	3123
Cancer, Organismal Injury and Abnormalities	incidence	Incidence of tumor	1.15e-90					MYO5C,ADD1,CCDC171,JAK3,RPS24,PCDHA4,ELF2,RTN2,SETD1B,CSHL1,SREBF2,SIN3B,SLC4A1AP,SNX25,SORL1,UBE2Z,CDC6,TWNK,SKOR1,CDRT1,TOP2A,HLCS,SH3GLB2,PLEKHG5,PRKN,ADH1A,COL8A1,SOX3,YY1AP1,SULT1E1,HECW1,CHAF1B,SOD2,USP15,SLC52A3,GNLY,FAM120C,ADM,STS,MTAP,CHRNA6,NUDT1,PGC,PLA2G4E,POU1F1,CCDC33,ADM2,PRIM2,ZNF138,GTF2F1,FARP1,ZNF469,PCDHGA8,RPL22L1,CREBBP,CDH23,MRPL2,ARHGEF4,FOLH1,CDH13,SH3GL1,TMEM136,RBPJ,NM…	3133
Cancer, Organismal Injury and Abnormalities	development	Development of malignant tumor	3.64e-90					MYO5C,ADD1,CCDC171,JAK3,RPS24,PCDHA4,ELF2,RTN2,SETD1B,SREBF2,SIN3B,SLC4A1AP,SNX25,SORL1,UBE2Z,CDC6,TWNK,SKOR1,CDRT1,TOP2A,HLCS,SH3GLB2,PLEKHG5,PRKN,ADH1A,COL8A1,SOX3,YY1AP1,SULT1E1,HECW1,CHAF1B,SOD2,USP15,SLC52A3,GNLY,FAM120C,ADM,STS,MTAP,CHRNA6,NUDT1,PGC,PLA2G4E,POU1F1,CCDC33,ADM2,PRIM2,ZNF138,GTF2F1,FARP1,ZNF469,PCDHGA8,RPL22L1,CREBBP,CDH23,MRPL2,ARHGEF4,FOLH1,CDH13,SH3GL1,TMEM136,RBPJ,NMUR2,GA…	3078
Cancer, Organismal Injury and Abnormalities	melanoma	Melanoma	1.39e-89					EDEM1,RNF219,MYO5C,ADD1,JAK3,PCDHA4,CERCAM,SREBF2,CD33,SLC4A1AP,TMPRSS13,SNX25,SORL1,RGS22,TWNK,CDRT1,PLEKHG5,S100A7A,SLC25A37,RSRC2,ADH1A,ARMH4,COL8A1,SULT1E1,HECW1,CLK4,CHAF1B,ST3GAL3,OTULINL,MRGPRX1,SAGE1,ENPP6,MANEAL,PCDHA5,FAM120C,ADM,PBX2,SPRR3,IFT81,CHRNA6,SPSB3,POU2F2,NUDT1,PGC,WDR91,CCDC33,PRIM2,PPP2R3A,GPATCH2,FGD2,SLC17A2,NINJ2,CHRNG,AGK,ZNF138,CNTLN,GTF2F1,ZNF469,ZNF280D,PCDHGA8,NAGS,…	3015
Cancer, Organismal Injury and Abnormalities	tumorigenesis	Tumorigenesis of epithelial neoplasm	3.28e-89					MYO5C,ADD1,CCDC171,JAK3,RPS24,PCDHA4,ELF2,RTN2,SETD1B,CSHL1,SREBF2,SIN3B,SLC4A1AP,SNX25,SORL1,UBE2Z,CDC6,TWNK,SKOR1,CDRT1,TOP2A,HLCS,SH3GLB2,PLEKHG5,PRKN,ADH1A,COL8A1,SOX3,YY1AP1,SULT1E1,HECW1,CHAF1B,SOD2,USP15,SLC52A3,GNLY,FAM120C,ADM,STS,MTAP,CHRNA6,NUDT1,PGC,PLA2G4E,POU1F1,CCDC33,ADM2,PRIM2,ZNF138,GTF2F1,FARP1,ZNF469,PCDHGA8,RPL22L1,CREBBP,CDH23,MRPL2,ARHGEF4,FOLH1,CDH13,SH3GL1,TMEM136,RBPJ,NM…	3078
Cancer, Organismal Injury and Abnormalities	development	Development of carcinoma	5.88e-89					RNF219,MYO5C,ADD1,CCDC171,DHODH,JAK3,RPS24,PCDHA4,ELF2,RTN2,SETD1B,CERCAM,SREBF2,SIN3B,SLC4A1AP,TMPRSS13,ZCCHC14,SNX25,SORL1,UBE2Z,RGS22,CDC6,TWNK,SKOR1,CDRT1,TOP2A,HLCS,SH3GLB2,PLEKHG5,PRKN,ADH1A,COL8A1,SOX3,YY1AP1,SULT1E1,HECW1,CHAF1B,SOD2,DPP7,USP15,OTULINL,CCDC153,SAGE1,ENPP6,SLC52A3,GNLY,PCDHA5,FAM120C,ADM,WHAMM,STS,IFT81,MTAP,CHRNA6,SPSB3,NUDT1,PGC,PLA2G4E,POU1F1,CCDC33,ADM2,PRIM2,FGD2,SLC1…	3043
Cancer, Gastrointestinal Disease, Hepatic System Disease, Organismal Injury and Abnormalities	liver tumor	Liver tumor	2.53e-81					MYO5C,ADD1,JAK3,RPS24,PCDHA4,ELF2,RTN2,SETD1B,CSHL1,SREBF2,CD33,SIN3B,SLC4A1AP,SNX25,SORL1,KCNIP2,CDC6,TWNK,SKOR1,CDRT1,TOP2A,PLEKHG5,S100A7A,ADH1A,COL8A1,SULT1E1,YY1AP1,HECW1,PQLC2,ST3GAL3,SOD2,USP15,PTPN12,GNLY,FAM120C,STS,SPRR3,MTAP,CHRNA6,POU2F2,PPT2,NUDT1,PGC,PLA2G4E,CCDC33,PRIM2,GPATCH2,CHRNG,ZNF138,GTF2F1,FARP1,ZNF469,PCDHGA8,CREBBP,CDH23,ARHGEF4,CDH13,SH3GL1,TMEM136,VMA21,RBPJ,PTPRO,NMUR2…	3151
Gastrointestinal Disease, Hepatic System Disease, Organismal Injury and Abnormalities	liver lesion	Liver lesion	6.41e-81					ADD1,MYO5C,JAK3,RPS24,PCDHA4,ELF2,RTN2,SETD1B,CSHL1,SREBF2,CD33,SIN3B,SLC4A1AP,SNX25,SORL1,KCNIP2,CDC6,TWNK,CDRT1,SKOR1,TOP2A,PLEKHG5,PRKN,S100A7A,ADH1A,COL8A1,SULT1E1,YY1AP1,HECW1,PQLC2,ST3GAL3,SOD2,USP15,PTPN12,GNLY,ADM,FAM120C,SPRR3,STS,MTAP,CHRNA6,POU2F2,PPT2,NUDT1,PGC,PLA2G4E,CCDC33,PRIM2,GPATCH2,CHRNG,ZNF138,GTF2F1,FARP1,ZNF469,PCDHGA8,CREBBP,CDH23,ARHGEF4,CDH13,SH3GL1,VMA21,TMEM136,RBPJ,PT…	3192
Dermatological Diseases and Conditions, Organismal Injury and Abnormalities	skin lesion	Skin lesion	2.12e-77					EDEM1,RNF219,MYO5C,ADD1,JAK3,PCDHA4,CERCAM,SREBF2,CD33,SIN3B,SLC4A1AP,TMPRSS13,SNX25,SORL1,RGS22,TWNK,CDRT1,TOP2A,S100A7A,SLC25A37,RSRC2,ADH1A,ARMH4,COL8A1,SULT1E1,HECW1,CLK4,CHAF1B,ST3GAL3,SOD2,OTULINL,MRGPRX1,SAGE1,ENPP6,MANEAL,PCDHA5,FAM120C,PBX2,SPRR3,IFT81,CHRNA6,POU2F2,NUDT1,PGC,WDR91,CCDC33,PRIM2,PPP2R3A,FGD2,SLC17A2,NINJ2,AGK,ZNF138,CNTLN,ZNF469,ZNF280D,PCDHGA8,NAGS,STXBP5L,CREBBP,CDH23,O…	2733
Cancer, Dermatological Diseases and Conditions, Organismal Injury and Abnormalities	skin tumor	Skin tumor	4.23e-77					EDEM1,RNF219,MYO5C,ADD1,JAK3,PCDHA4,CERCAM,SREBF2,CD33,SIN3B,SLC4A1AP,TMPRSS13,SNX25,SORL1,RGS22,TWNK,CDRT1,TOP2A,S100A7A,SLC25A37,RSRC2,ADH1A,ARMH4,COL8A1,SULT1E1,HECW1,CLK4,CHAF1B,ST3GAL3,SOD2,OTULINL,MRGPRX1,SAGE1,ENPP6,MANEAL,PCDHA5,FAM120C,PBX2,SPRR3,IFT81,CHRNA6,POU2F2,NUDT1,PGC,WDR91,CCDC33,PRIM2,PPP2R3A,FGD2,SLC17A2,NINJ2,AGK,ZNF138,CNTLN,ZNF469,ZNF280D,PCDHGA8,NAGS,STXBP5L,CREBBP,CDH23,O…	2719
Cancer, Organismal Injury and Abnormalities	genitourinary carcinoma	Genitourinary carcinoma	2.78e-76					MYO5C,CCDC171,DHODH,JAK3,RPS24,PCDHA4,RTN2,SETD1B,CERCAM,SREBF2,CD33,SIN3B,SLC4A1AP,TMPRSS13,ZCCHC14,SNX25,SORL1,UBE2Z,RGS22,CDC6,SKOR1,CDRT1,TOP2A,SH3GLB2,S100A7A,ADH1A,COL8A1,SOX3,SULT1E1,HECW1,CLK4,CHAF1B,ST3GAL3,SOD2,USP15,OTULINL,SLC52A3,MANEAL,GNLY,PCDHA5,ADM,STS,PBX2,IFT81,SPSB3,POU2F2,PGC,POU1F1,CCDC33,ADM2,PRIM2,PPP2R3A,FGD2,CHRNG,AGK,ZNF138,TEX26,FARP1,PCDHGA8,STXBP5L,CREBBP,CDH23,OR11L…	2640
Cancer, Dermatological Diseases and Conditions, Organismal Injury and Abnormalities	skin cancer	Skin cancer	3.35e-76					EDEM1,RNF219,MYO5C,ADD1,JAK3,PCDHA4,CERCAM,SREBF2,CD33,SIN3B,SLC4A1AP,TMPRSS13,SNX25,SORL1,RGS22,TWNK,CDRT1,TOP2A,S100A7A,SLC25A37,RSRC2,ADH1A,ARMH4,COL8A1,SULT1E1,HECW1,CLK4,CHAF1B,ST3GAL3,SOD2,OTULINL,MRGPRX1,SAGE1,ENPP6,MANEAL,PCDHA5,FAM120C,PBX2,SPRR3,IFT81,CHRNA6,POU2F2,NUDT1,PGC,WDR91,CCDC33,PRIM2,PPP2R3A,FGD2,SLC17A2,NINJ2,AGK,ZNF138,CNTLN,ZNF469,ZNF280D,PCDHGA8,NAGS,STXBP5L,CREBBP,CDH23,O…	2702
Cancer, Organismal Injury and Abnormalities	genitourinary adenocarcinoma	Genitourinary adenocarcinoma	2.22e-74					MYO5C,CCDC171,DHODH,JAK3,RPS24,PCDHA4,RTN2,SETD1B,CERCAM,SREBF2,CD33,SIN3B,SLC4A1AP,TMPRSS13,ZCCHC14,SNX25,SORL1,UBE2Z,RGS22,CDC6,SKOR1,CDRT1,TOP2A,SH3GLB2,S100A7A,ADH1A,COL8A1,SOX3,SULT1E1,HECW1,CLK4,CHAF1B,ST3GAL3,SOD2,USP15,OTULINL,SLC52A3,MANEAL,GNLY,PCDHA5,ADM,STS,IFT81,SPSB3,POU2F2,PGC,POU1F1,CCDC33,PRIM2,PPP2R3A,FGD2,CHRNG,AGK,ZNF138,TEX26,FARP1,PCDHGA8,STXBP5L,CREBBP,CDH23,OR11L1,FOLH1,CD…	2453
Cancer, Organismal Injury and Abnormalities	genitourinary tumor	Genitourinary tumor	3.73e-74					MYO5C,ADD1,CCDC171,JAK3,RPS24,PCDHA4,RTN2,SETD1B,CSHL1,SREBF2,CD33,SIN3B,SLC4A1AP,SNX25,SORL1,UBE2Z,CDC6,SKOR1,CDRT1,TOP2A,HLCS,PRKN,SH3GLB2,S100A7A,RSRC2,ADH1A,COL8A1,SOX3,SULT1E1,HECW1,CLK4,CHAF1B,ST3GAL3,SOD2,USP15,SLC52A3,GNLY,ADM,FAM120C,STS,PBX2,CHRNA6,POU2F2,PGC,POU1F1,CCDC33,ADM2,PRIM2,PPP2R3A,CHRNG,ZNF138,GTF2F1,FARP1,ZNF469,PCDHGA8,CREBBP,CDH23,FOLH1,CDH13,SH3GL1,PTPRO,NMUR2,ZBTB17,SH2B…	3108
Cancer, Organismal Injury and Abnormalities	malignant genitourinary solid tumor	Malignant genitourinary solid tumor	4.19e-74					RNF219,MYO5C,ADD1,CCDC171,DHODH,JAK3,RPS24,PCDHA4,RTN2,SETD1B,CERCAM,SREBF2,CD33,SIN3B,SLC4A1AP,TMPRSS13,ZCCHC14,SNX25,SORL1,UBE2Z,RGS22,CDC6,SKOR1,CDRT1,TOP2A,HLCS,PRKN,SH3GLB2,S100A7A,RSRC2,ADH1A,COL8A1,SOX3,SULT1E1,HECW1,CLK4,CHAF1B,ST3GAL3,SOD2,USP15,OTULINL,SLC52A3,MANEAL,GNLY,PCDHA5,ADM,FAM120C,STS,PBX2,IFT81,CHRNA6,SPSB3,POU2F2,PGC,POU1F1,CCDC33,ADM2,PRIM2,PPP2R3A,FGD2,ZSCAN2,CHRNG,AGK,ZNF…	3057
Cancer, Dermatological Diseases and Conditions, Organismal Injury and Abnormalities	cutaneous melanoma	Cutaneous melanoma	1.39e-70					EDEM1,RNF219,MYO5C,ADD1,JAK3,PCDHA4,CERCAM,SREBF2,CD33,SLC4A1AP,TMPRSS13,SNX25,SORL1,RGS22,TWNK,CDRT1,S100A7A,SLC25A37,RSRC2,ADH1A,ARMH4,COL8A1,SULT1E1,HECW1,CHAF1B,ST3GAL3,OTULINL,MRGPRX1,SAGE1,ENPP6,MANEAL,PCDHA5,FAM120C,PBX2,SPRR3,IFT81,CHRNA6,POU2F2,NUDT1,PGC,WDR91,CCDC33,PRIM2,PPP2R3A,FGD2,SLC17A2,NINJ2,AGK,ZNF138,CNTLN,ZNF469,ZNF280D,PCDHGA8,NAGS,STXBP5L,CREBBP,CDH23,OR11L1,SPRR1A,ARHGEF4,F…	2557
Cancer, Organismal Injury and Abnormalities	pelvic tumor	Pelvic tumor	2.37e-68					MYO5C,CCDC171,DHODH,JAK3,RPS24,PCDHA4,RTN2,SETD1B,CERCAM,SREBF2,CD33,SIN3B,SLC4A1AP,TMPRSS13,ZCCHC14,SNX25,SORL1,UBE2Z,RGS22,CDC6,SKOR1,CDRT1,TOP2A,SH3GLB2,PRKN,S100A7A,ADH1A,COL8A1,SOX3,SULT1E1,HECW1,CLK4,CHAF1B,ST3GAL3,SOD2,USP15,OTULINL,SLC52A3,MANEAL,PCDHA5,ADM,STS,PBX2,CHRNA6,POU2F2,PGC,POU1F1,CCDC33,ADM2,PRIM2,PPP2R3A,FGD2,ZSCAN2,CHRNG,AGK,ZNF138,TEX26,GTF2F1,FARP1,ZNF469,PCDHGA8,STXBP5L,CR…	2709
Cancer, Organismal Injury and Abnormalities	pelvic cancer	Pelvic cancer	1.02e-67					MYO5C,CCDC171,DHODH,JAK3,RPS24,PCDHA4,RTN2,SETD1B,CERCAM,SREBF2,CD33,SIN3B,SLC4A1AP,TMPRSS13,ZCCHC14,SNX25,SORL1,UBE2Z,RGS22,CDC6,SKOR1,CDRT1,TOP2A,SH3GLB2,PRKN,S100A7A,ADH1A,COL8A1,SOX3,SULT1E1,HECW1,CLK4,CHAF1B,ST3GAL3,USP15,OTULINL,SLC52A3,MANEAL,PCDHA5,ADM,STS,PBX2,CHRNA6,POU2F2,PGC,POU1F1,CCDC33,ADM2,PRIM2,PPP2R3A,FGD2,ZSCAN2,CHRNG,AGK,ZNF138,TEX26,GTF2F1,FARP1,ZNF469,PCDHGA8,STXBP5L,CREBBP,…	2666
Cancer, Organismal Injury and Abnormalities, Reproductive System Disease	genital tumor	Genital tumor	8.48e-67					MYO5C,CCDC171,DHODH,JAK3,RPS24,PCDHA4,RTN2,SETD1B,CERCAM,SREBF2,CD33,SIN3B,SLC4A1AP,TMPRSS13,ZCCHC14,SNX25,SORL1,UBE2Z,RGS22,CDC6,SKOR1,CDRT1,TOP2A,SH3GLB2,PRKN,S100A7A,ADH1A,COL8A1,SOX3,SULT1E1,HECW1,CLK4,CHAF1B,ST3GAL3,SOD2,USP15,OTULINL,SLC52A3,MANEAL,PCDHA5,ADM,STS,POU2F2,PGC,POU1F1,CCDC33,PRIM2,PPP2R3A,FGD2,ZSCAN2,CHRNG,AGK,ZNF138,TEX26,FARP1,ZNF469,PCDHGA8,STXBP5L,CREBBP,CDH23,OR11L1,FOLH1,…	2630
Cancer, Gastrointestinal Disease, Organismal Injury and Abnormalities	development	Development of digestive organ tumor	6.53e-65					ADD1,CCDC171,DHODH,JAK3,PCDHA4,ELF2,RTN2,SETD1B,SREBF2,SIN3B,SLC4A1AP,TMPRSS13,ZCCHC14,SNX25,SORL1,RGS22,CDC6,TWNK,SKOR1,TOP2A,HLCS,SH3GLB2,PLEKHG5,PRKN,COL8A1,SOX3,SULT1E1,YY1AP1,HECW1,DPP7,CCDC153,ENPP6,SLC52A3,PCDHA5,FAM120C,ADM,STS,MTAP,CHRNA6,SPSB3,NUDT1,PLA2G4E,ADM2,FGD2,SLC17A2,CNTLN,GTF2F1,FARP1,ZNF469,ZNF280D,PCDHGA8,STXBP5L,CREBBP,CDH23,MRPL2,ARHGEF4,FOLH1,CDH13,RBPJ,MAGEB3,NMUR2,GAA,ZB…	2190
Cancer, Organismal Injury and Abnormalities, Reproductive System Disease	genital tract cancer	Genital tract cancer	1.68e-64					MYO5C,CCDC171,DHODH,JAK3,RPS24,PCDHA4,RTN2,SETD1B,CERCAM,SREBF2,CD33,SIN3B,SLC4A1AP,TMPRSS13,ZCCHC14,SNX25,SORL1,UBE2Z,RGS22,CDC6,SKOR1,CDRT1,TOP2A,SH3GLB2,PRKN,S100A7A,ADH1A,COL8A1,SOX3,SULT1E1,HECW1,CLK4,CHAF1B,ST3GAL3,USP15,OTULINL,SLC52A3,MANEAL,PCDHA5,ADM,STS,POU2F2,PGC,POU1F1,CCDC33,PRIM2,PPP2R3A,FGD2,ZSCAN2,CHRNG,AGK,ZNF138,TEX26,FARP1,ZNF469,PCDHGA8,STXBP5L,CREBBP,CDH23,OR11L1,FOLH1,CDH13…	2581
Cancer, Gastrointestinal Disease, Organismal Injury and Abnormalities	development	Development of intestinal tumor	1.14e-60					ADD1,CCDC171,DHODH,JAK3,PCDHA4,ELF2,RTN2,SETD1B,SREBF2,SIN3B,SLC4A1AP,TMPRSS13,ZCCHC14,SNX25,SORL1,RGS22,CDC6,TWNK,SKOR1,TOP2A,HLCS,SH3GLB2,PLEKHG5,PRKN,COL8A1,SOX3,SULT1E1,YY1AP1,HECW1,DPP7,CCDC153,ENPP6,SLC52A3,PCDHA5,FAM120C,ADM,STS,MTAP,CHRNA6,SPSB3,PLA2G4E,ADM2,FGD2,CNTLN,GTF2F1,FARP1,ZNF469,ZNF280D,PCDHGA8,CREBBP,CDH23,MRPL2,ARHGEF4,FOLH1,CDH13,MAGEB3,NMUR2,GAA,ZBTB17,MXD3,MASP1,TPM3,TRIOBP…	1961
Cancer, Gastrointestinal Disease, Organismal Injury and Abnormalities	development	Development of colorectal tumor	3.54e-60					ADD1,CCDC171,DHODH,JAK3,PCDHA4,ELF2,RTN2,SETD1B,SREBF2,SIN3B,SLC4A1AP,TMPRSS13,ZCCHC14,SNX25,SORL1,RGS22,CDC6,TWNK,SKOR1,TOP2A,HLCS,SH3GLB2,PLEKHG5,COL8A1,SOX3,SULT1E1,YY1AP1,HECW1,DPP7,CCDC153,ENPP6,SLC52A3,PCDHA5,FAM120C,ADM,STS,MTAP,CHRNA6,SPSB3,PLA2G4E,ADM2,FGD2,CNTLN,GTF2F1,FARP1,ZNF469,ZNF280D,PCDHGA8,CREBBP,CDH23,MRPL2,ARHGEF4,FOLH1,CDH13,MAGEB3,NMUR2,GAA,ZBTB17,MXD3,MASP1,TPM3,TRIOBP,FREM…	1958
Cancer, Gastrointestinal Disease, Organismal Injury and Abnormalities	colorectal carcinomagenesis	Colorectal carcinoma	3.59e-60					ADD1,CCDC171,DHODH,JAK3,PCDHA4,ELF2,RTN2,SETD1B,SREBF2,SIN3B,SLC4A1AP,TMPRSS13,ZCCHC14,SNX25,SORL1,RGS22,CDC6,TWNK,SKOR1,TOP2A,HLCS,SH3GLB2,PLEKHG5,COL8A1,SOX3,SULT1E1,YY1AP1,HECW1,DPP7,CCDC153,ENPP6,SLC52A3,PCDHA5,FAM120C,ADM,STS,MTAP,CHRNA6,SPSB3,PLA2G4E,ADM2,FGD2,CNTLN,GTF2F1,FARP1,ZNF469,ZNF280D,PCDHGA8,CREBBP,CDH23,MRPL2,ARHGEF4,FOLH1,CDH13,MAGEB3,NMUR2,GAA,ZBTB17,MXD3,MASP1,TPM3,TRIOBP,FREM…	1957
Cancer, Gastrointestinal Disease, Organismal Injury and Abnormalities	colorectal adenocarcinoma	Colorectal adenocarcinoma	1.62e-59					ADD1,CCDC171,DHODH,JAK3,PCDHA4,ELF2,RTN2,SETD1B,SREBF2,SIN3B,SLC4A1AP,TMPRSS13,ZCCHC14,SNX25,SORL1,RGS22,CDC6,TWNK,SKOR1,TOP2A,HLCS,SH3GLB2,PLEKHG5,COL8A1,SOX3,SULT1E1,YY1AP1,HECW1,DPP7,CCDC153,ENPP6,SLC52A3,PCDHA5,FAM120C,ADM,STS,MTAP,CHRNA6,SPSB3,PLA2G4E,ADM2,FGD2,CNTLN,GTF2F1,FARP1,ZNF469,ZNF280D,PCDHGA8,CREBBP,CDH23,MRPL2,ARHGEF4,FOLH1,CDH13,MAGEB3,NMUR2,GAA,ZBTB17,MXD3,MASP1,TPM3,TRIOBP,FREM…	1915
Cancer, Gastrointestinal Disease, Organismal Injury and Abnormalities	colon carcinoma	Colon carcinoma	6.88e-58					ADD1,CCDC171,DHODH,JAK3,PCDHA4,ELF2,RTN2,SETD1B,SREBF2,SIN3B,SLC4A1AP,TMPRSS13,ZCCHC14,SNX25,RGS22,CDC6,TWNK,SKOR1,TOP2A,HLCS,SH3GLB2,PLEKHG5,COL8A1,SOX3,SULT1E1,YY1AP1,HECW1,DPP7,CCDC153,ENPP6,SLC52A3,PCDHA5,FAM120C,ADM,STS,MTAP,CHRNA6,SPSB3,PLA2G4E,ADM2,FGD2,CNTLN,FARP1,ZNF469,ZNF280D,PCDHGA8,CREBBP,CDH23,MRPL2,ARHGEF4,FOLH1,CDH13,MAGEB3,NMUR2,GAA,ZBTB17,MXD3,MASP1,TRIOBP,FREM2,SAPCD2,ZNF710,RH…	1874
Cancer, Gastrointestinal Disease, Organismal Injury and Abnormalities	colon adenocarcinoma	Colon adenocarcinoma	2.68e-57					ADD1,CCDC171,DHODH,JAK3,PCDHA4,ELF2,RTN2,SETD1B,SREBF2,SIN3B,SLC4A1AP,TMPRSS13,ZCCHC14,SNX25,RGS22,CDC6,TWNK,SKOR1,TOP2A,HLCS,SH3GLB2,PLEKHG5,COL8A1,SOX3,SULT1E1,YY1AP1,HECW1,DPP7,CCDC153,ENPP6,SLC52A3,PCDHA5,FAM120C,ADM,STS,MTAP,CHRNA6,SPSB3,PLA2G4E,ADM2,FGD2,CNTLN,FARP1,ZNF469,ZNF280D,PCDHGA8,CREBBP,CDH23,MRPL2,ARHGEF4,FOLH1,CDH13,MAGEB3,NMUR2,GAA,ZBTB17,MXD3,MASP1,TRIOBP,FREM2,SAPCD2,ZNF710,RH…	1848
Cancer, Organismal Injury and Abnormalities	cancer	Cancer of secretory structure	9.57e-57					RNF219,MYO5C,CCDC171,DHODH,JAK3,RPS24,PCDHA4,ELF2,RTN2,SETD1B,SREBF2,CD33,SIN3B,SLC4A1AP,TMPRSS13,ZCCHC14,SNX25,RGS22,TOP2A,PLEKHG5,S100A7A,COL8A1,SOX3,HECW1,CLK4,CHAF1B,ST3GAL3,SAGE1,SLC52A3,MANEAL,PCDHA5,FAM120C,STS,PBX2,POU2F2,CCDC33,PRIM2,PPP2R3A,FGD2,ZSCAN2,CHRNG,TEX26,CNTLN,FARP1,ZNF469,PCDHGA8,STXBP5L,CREBBP,CDH23,OR11L1,FOLH1,PTPRO,NMUR2,GAA,ERAL1,SGCE,SH2B1,MASP1,TRIOBP,FREM2,SAPCD2,MLIP…	2197
Cancer, Gastrointestinal Disease, Organismal Injury and Abnormalities	colon cancer	Colon cancer	1.1e-56					ADD1,CCDC171,DHODH,JAK3,PCDHA4,ELF2,RTN2,SETD1B,SREBF2,SIN3B,SLC4A1AP,TMPRSS13,ZCCHC14,SNX25,RGS22,CDC6,TWNK,SKOR1,HLCS,TOP2A,SH3GLB2,PLEKHG5,COL8A1,SOX3,SULT1E1,YY1AP1,HECW1,DPP7,CCDC153,MRGPRX1,ENPP6,SLC52A3,PTPN12,PCDHA5,FAM120C,ADM,STS,MTAP,CHRNA6,SPSB3,PLA2G4E,ADM2,FGD2,CNTLN,FARP1,ZNF469,ZNF280D,PCDHGA8,CREBBP,CDH23,MRPL2,ARHGEF4,FOLH1,CDH13,MAGEB3,NMUR2,GAA,ZBTB17,MXD3,MASP1,TRIOBP,FREM2,S…	1941
Cancer, Gastrointestinal Disease, Organismal Injury and Abnormalities	colon tumor	Colon tumor	1.67e-55					ADD1,CCDC171,DHODH,JAK3,PCDHA4,ELF2,RTN2,SETD1B,SREBF2,SIN3B,SLC4A1AP,TMPRSS13,ZCCHC14,SNX25,RGS22,CDC6,TWNK,SKOR1,HLCS,TOP2A,SH3GLB2,PLEKHG5,COL8A1,SOX3,SULT1E1,YY1AP1,HECW1,DPP7,CCDC153,MRGPRX1,ENPP6,SLC52A3,PTPN12,PCDHA5,FAM120C,ADM,STS,MTAP,CHRNA6,SPSB3,PLA2G4E,ADM2,FGD2,CNTLN,FARP1,ZNF469,ZNF280D,PCDHGA8,CREBBP,CDH23,MRPL2,ARHGEF4,FOLH1,CDH13,MAGEB3,NMUR2,GAA,ZBTB17,MXD3,MASP1,TRIOBP,FREM2,S…	1952
Cancer, Organismal Injury and Abnormalities	development	Development of adenocarcinoma	2.45e-53					RNF219,MYO5C,CCDC171,DHODH,JAK3,RPS24,PCDHA4,SETD1B,CERCAM,SREBF2,SIN3B,TMPRSS13,ZCCHC14,SORL1,UBE2Z,RGS22,CDC6,SKOR1,CDRT1,TOP2A,SH3GLB2,PRKN,ADH1A,SULT1E1,HECW1,CHAF1B,SOD2,USP15,OTULINL,SAGE1,GNLY,PCDHA5,ADM,WHAMM,IFT81,CHRNA6,SPSB3,PGC,NUDT1,POU1F1,CCDC33,PRIM2,AGK,ZNF138,TEX26,CNTLN,FARP1,STXBP5L,CREBBP,RPL22L1,CDH23,SH3GL1,TMEM136,ZBTB17,MASP1,TRIOBP,FREM2,ZNF710,PRDM16,SLC47A1,SIRPB2,RHEB,…	1962
Cancer, Organismal Injury and Abnormalities	breast or colorectal cancer	Breast or colorectal cancer	8.97e-50					RNF219,MYO5C,ADD1,CCDC171,DHODH,JAK3,RPS24,PCDHA4,ELF2,RTN2,SETD1B,SREBF2,SIN3B,SLC4A1AP,TMPRSS13,ZCCHC14,SNX25,SORL1,RGS22,CDC6,TWNK,SKOR1,HLCS,TOP2A,SH3GLB2,PLEKHG5,PRKN,RSRC2,COL8A1,SOX3,YY1AP1,SULT1E1,HECW1,CLK4,SOD2,DPP7,USP15,CCDC153,MRGPRX1,ENPP6,PTPN12,SLC52A3,PCDHA5,FAM120C,ADM,STS,MTAP,CHRNA6,SPSB3,PLA2G4E,ADM2,PRIM2,FGD2,ZSCAN2,CHRNG,CNTLN,GTF2F1,FARP1,ZNF469,ZNF280D,PCDHGA8,CREBBP,CDH…	2558
Cancer, Organismal Injury and Abnormalities, Reproductive System Disease	prostatic carcinoma	Prostatic carcinoma	8.38e-49					MYO5C,CCDC171,JAK3,RPS24,RTN2,SETD1B,SREBF2,SIN3B,CD33,SLC4A1AP,TMPRSS13,ZCCHC14,HFM1,USP6NL,TBXA2R,SNX25,TMEM67,RGS22,DDX39A,BCR,TOP2A,MYH2,SEMA5B,S100A7A,PSD2,ZBTB40,SOX3,COL8A1,HECW1,ENOX2,CLK4,ST3GAL3,GPR83,COL5A2,SLC52A3,MANEAL,PARP3,PCDHA5,TUBA4A,STS,LRFN1,ADAMTS18,POU2F2,DANCR,TAF1D,CCDC33,ATP13A4,PRIM2,PPP2R3A,EPB41L1,FGD2,CHRNG,TEX26,KIF19,PCDHGA8,CREBBP,STXBP5L,CDH23,CELF4,OR11L1,FOLH1,…	1423
Cancer, Organismal Injury and Abnormalities, Reproductive System Disease	prostatic adenocarcinoma	Prostatic adenocarcinoma	2.65e-46					MYO5C,CCDC171,JAK3,RPS24,RTN2,SETD1B,SREBF2,SIN3B,CD33,SLC4A1AP,TMPRSS13,ZCCHC14,HFM1,USP6NL,TBXA2R,SNX25,TMEM67,RGS22,DDX39A,BCR,TOP2A,MYH2,SEMA5B,S100A7A,PSD2,ZBTB40,SOX3,COL8A1,HECW1,ENOX2,CLK4,ST3GAL3,GPR83,COL5A2,SLC52A3,MANEAL,PARP3,PCDHA5,TUBA4A,STS,LRFN1,ADAMTS18,POU2F2,DANCR,TAF1D,CCDC33,ATP13A4,PRIM2,PPP2R3A,EPB41L1,FGD2,CHRNG,TEX26,KIF19,PCDHGA8,CREBBP,STXBP5L,CDH23,CELF4,OR11L1,FOLH1,…	1359
Cancer, Organismal Injury and Abnormalities, Reproductive System Disease	malignant neoplasm of male genital organ	Malignant neoplasm of male genital organ	7.43e-46					MYO5C,CCDC171,DHODH,JAK3,RPS24,RTN2,SETD1B,SREBF2,SIN3B,CD33,SLC4A1AP,TMPRSS13,ZCCHC14,SNX25,RGS22,TOP2A,S100A7A,SOX3,COL8A1,HECW1,CHAF1B,CLK4,ST3GAL3,SLC52A3,MANEAL,PCDHA5,STS,POU2F2,CCDC33,PRIM2,PPP2R3A,FGD2,CHRNG,ZSCAN2,TEX26,FARP1,ZNF469,PCDHGA8,CREBBP,STXBP5L,CDH23,OR11L1,FOLH1,PTPRO,NMUR2,ERAL1,SH2B1,TRIOBP,FREM2,SAPCD2,MLIP,PRDM16,NEBL,SLC47A1,PPFIA3,ULK3,FAM19A5,NUP188,CCDC178,G6PC,SKA3,T…	1602
Cancer, Organismal Injury and Abnormalities, Reproductive System Disease	prostate cancer	Prostate cancer	1.51e-45					MYO5C,CCDC171,DHODH,JAK3,RPS24,RTN2,SETD1B,SREBF2,SIN3B,CD33,SLC4A1AP,TMPRSS13,ZCCHC14,SNX25,RGS22,TOP2A,S100A7A,SOX3,COL8A1,HECW1,CHAF1B,CLK4,ST3GAL3,SLC52A3,MANEAL,PCDHA5,STS,POU2F2,CCDC33,PRIM2,PPP2R3A,FGD2,CHRNG,ZSCAN2,TEX26,FARP1,ZNF469,PCDHGA8,CREBBP,STXBP5L,CDH23,OR11L1,FOLH1,PTPRO,NMUR2,ERAL1,SH2B1,TRIOBP,FREM2,SAPCD2,MLIP,PRDM16,NEBL,SLC47A1,PPFIA3,ULK3,FAM19A5,NUP188,CCDC178,G6PC,SKA3,T…	1585
Cancer, Organismal Injury and Abnormalities, Reproductive System Disease	male genital neoplasm	Male genital neoplasm	1.73e-45					MYO5C,CCDC171,DHODH,JAK3,RPS24,RTN2,SETD1B,SREBF2,SIN3B,CD33,SLC4A1AP,TMPRSS13,ZCCHC14,SNX25,RGS22,TOP2A,S100A7A,SOX3,COL8A1,HECW1,CHAF1B,CLK4,ST3GAL3,SLC52A3,MANEAL,PCDHA5,STS,POU2F2,CCDC33,PRIM2,PPP2R3A,FGD2,CHRNG,ZSCAN2,TEX26,FARP1,ZNF469,PCDHGA8,CREBBP,STXBP5L,CDH23,OR11L1,FOLH1,PTPRO,NMUR2,ERAL1,SH2B1,TRIOBP,FREM2,SAPCD2,MLIP,PRDM16,NEBL,SLC47A1,PPFIA3,ULK3,FAM19A5,NUP188,CCDC178,G6PC,SKA3,T…	1611
Cancer, Gastrointestinal Disease, Organismal Injury and Abnormalities	colorectal cancer	Colorectal cancer	5.05e-45					ADD1,CCDC171,DHODH,JAK3,PCDHA4,ELF2,RTN2,SETD1B,SREBF2,SIN3B,SLC4A1AP,TMPRSS13,ZCCHC14,SNX25,SORL1,RGS22,CDC6,TWNK,SKOR1,TOP2A,HLCS,SH3GLB2,PLEKHG5,COL8A1,SOX3,SULT1E1,YY1AP1,HECW1,CLK4,SOD2,DPP7,CCDC153,MRGPRX1,PTPN12,ENPP6,SLC52A3,ADM,PCDHA5,FAM120C,STS,MTAP,CHRNA6,SPSB3,PLA2G4E,ADM2,FGD2,CNTLN,GTF2F1,FARP1,ZNF469,ZNF280D,PCDHGA8,CREBBP,CDH23,MRPL2,ARHGEF4,FOLH1,CDH13,MAGEB3,NMUR2,GAA,ZBTB17,MX…	2109
Cancer, Gastrointestinal Disease, Organismal Injury and Abnormalities	colorectal neoplasia	Colorectal tumor	5.6e-45					ADD1,CCDC171,DHODH,JAK3,PCDHA4,ELF2,RTN2,SETD1B,SREBF2,SIN3B,SLC4A1AP,TMPRSS13,ZCCHC14,SNX25,SORL1,RGS22,CDC6,TWNK,SKOR1,TOP2A,HLCS,SH3GLB2,PLEKHG5,COL8A1,SOX3,YY1AP1,SULT1E1,HECW1,CLK4,SOD2,DPP7,CCDC153,MRGPRX1,ENPP6,SLC52A3,PTPN12,PCDHA5,FAM120C,ADM,STS,MTAP,CHRNA6,SPSB3,PLA2G4E,ADM2,FGD2,CNTLN,GTF2F1,FARP1,ZNF469,ZNF280D,PCDHGA8,CREBBP,CDH23,MRPL2,ARHGEF4,FOLH1,CDH13,MAGEB3,NMUR2,GAA,ZBTB17,MX…	2137
Cancer, Organismal Injury and Abnormalities, Reproductive System Disease	neoplasia	Prostatic tumor	7.71e-45					MYO5C,CCDC171,DHODH,JAK3,RPS24,RTN2,SETD1B,SREBF2,SIN3B,CD33,SLC4A1AP,TMPRSS13,ZCCHC14,SNX25,RGS22,TOP2A,S100A7A,SOX3,COL8A1,HECW1,CHAF1B,CLK4,ST3GAL3,SLC52A3,MANEAL,PCDHA5,STS,POU2F2,CCDC33,PRIM2,PPP2R3A,FGD2,CHRNG,ZSCAN2,TEX26,FARP1,ZNF469,PCDHGA8,CREBBP,STXBP5L,CDH23,OR11L1,FOLH1,PTPRO,NMUR2,ERAL1,SH2B1,TRIOBP,FREM2,SAPCD2,MLIP,PRDM16,NEBL,SLC47A1,PPFIA3,ULK3,FAM19A5,NUP188,CCDC178,G6PC,SKA3,T…	1589
Cancer, Organismal Injury and Abnormalities, Reproductive System Disease	development	Development of genital tumor	8.88e-43					MYO5C,CCDC171,DHODH,RPS24,PCDHA4,CERCAM,SIN3B,TMPRSS13,ZCCHC14,SORL1,UBE2Z,RGS22,CDC6,SKOR1,CDRT1,TOP2A,SH3GLB2,SULT1E1,HECW1,CHAF1B,USP15,OTULINL,ADM,PCDHA5,PGC,POU1F1,CCDC33,PRIM2,AGK,ZNF138,FARP1,CREBBP,STXBP5L,CDH23,CDH13,SH3GL1,ZBTB17,MASP1,FREM2,ZNF710,PRDM16,SIRPB2,RHEB,WASHC4,PPFIA3,ULK3,ERICH3,NUP188,SKA3,THBS1,TRIM24,BTBD16,CABLES1,MYF5,HIF1AN,EEA1,ABCC6,RUNX1,DMD,GEMIN5,AHCTF1,WNK1,GAB…	1624
Cancer, Organismal Injury and Abnormalities	breast or pancreatic cancer	Breast or pancreatic cancer	4.4e-42					RNF219,MYO5C,ADD1,CCDC171,DHODH,JAK3,RPS24,PCDHA4,SETD1B,CERCAM,SREBF2,SIN3B,TMPRSS13,SORL1,RGS22,CDC6,SKOR1,TOP2A,HLCS,SH3GLB2,PRKN,RSRC2,COL8A1,SOX3,HECW1,SOD2,USP15,OTULINL,SAGE1,PCDHA5,FAM120C,STS,PGC,CCDC33,PRIM2,ZSCAN2,CHRNG,AGK,ZNF138,CNTLN,GTF2F1,FARP1,STXBP5L,CREBBP,CDH23,FOLH1,SH3GL1,PTPRO,GAA,ERAL1,SGCE,SH2B1,MASP1,TPM3,FREM2,MLIP,PRDM16,ARHGAP8/PRR5-ARHGAP8,CREG2,NEBL,SLC47A1,ULK3,PPF…	2083
Cancer, Gastrointestinal Disease, Hepatic System Disease, Organismal Injury and Abnormalities	liver carcinoma	Liver carcinoma	8.87e-42					MYO5C,ADD1,DHODH,JAK3,RPS24,PCDHA4,SETD1B,CSHL1,SIN3B,SLC4A1AP,TMPRSS13,SNX25,SORL1,KCNIP2,CDC6,TWNK,SKOR1,CDRT1,TOP2A,PLEKHG5,ADH1A,ARMH4,HECW1,USP15,MRGPRX1,PCDHA5,SPRR3,IFT81,CHRNA6,POU2F2,PLA2G4E,CCDC33,PRIM2,GPATCH2,CHRNG,AGK,ZNF138,FARP1,ZNF469,ZNF280D,STXBP5L,CREBBP,CDH23,ARHGEF4,CDH13,VMA21,RBPJ,ZBTB17,MXD3,TRIOBP,FREM2,MLIP,PRDM16,ARHGAP8/PRR5-ARHGAP8,SIRPB2,WASHC4,GCC2,ERICH3,NUP188,CCD…	1816
Cancer, Gastrointestinal Disease, Hepatic System Disease, Organismal Injury and Abnormalities	hepatobiliary system cancer	Hepatobiliary system cancer	2.4e-41					RNF219,MYO5C,ADD1,DHODH,JAK3,RPS24,ELF2,PCDHA4,SETD1B,CSHL1,SIN3B,SLC4A1AP,TMPRSS13,SNX25,SORL1,KCNIP2,CDC6,TWNK,SKOR1,CDRT1,TOP2A,PLEKHG5,ADH1A,ARMH4,HECW1,CLK4,SOD2,USP15,MRGPRX1,PCDHA5,SPRR3,IFT81,CHRNA6,POU2F2,PLA2G4E,CCDC33,PRIM2,GPATCH2,CHRNG,AGK,ZNF138,FARP1,ZNF469,ZNF280D,STXBP5L,CREBBP,CDH23,ARHGEF4,CDH13,VMA21,RBPJ,ZBTB17,MXD3,MASP1,TRIOBP,FREM2,MLIP,PRDM16,ARHGAP8/PRR5-ARHGAP8,SIRPB2,W…	1947
Cancer, Organismal Injury and Abnormalities, Reproductive System Disease	female genital neoplasm	Female genital neoplasm	2.01e-40					MYO5C,CCDC171,DHODH,RPS24,PCDHA4,CERCAM,SIN3B,TMPRSS13,ZCCHC14,SORL1,UBE2Z,RGS22,CDC6,SKOR1,CDRT1,TOP2A,SH3GLB2,PRKN,ADH1A,SULT1E1,HECW1,CHAF1B,SOD2,USP15,OTULINL,PCDHA5,ADM,PGC,POU1F1,CCDC33,PRIM2,AGK,ZNF138,FARP1,STXBP5L,CREBBP,CDH23,CDH13,SH3GL1,ERAL1,ZBTB17,MASP1,TPM3,TRIOBP,FREM2,ZNF710,PRDM16,SIRPB2,RHEB,WASHC4,ULK3,PPFIA3,ERICH3,NUP188,SLC19A3,SKA3,THBS1,BTBD16,TRIM24,CABLES1,SLC16A3,MYF5,…	1846
Cancer, Organismal Injury and Abnormalities, Reproductive System Disease	tumorigenesis	Tumorigenesis of reproductive tract	3e-40					MYO5C,CCDC171,DHODH,RPS24,PCDHA4,CERCAM,SIN3B,TMPRSS13,ZCCHC14,SORL1,UBE2Z,RGS22,CDC6,SKOR1,CDRT1,TOP2A,SH3GLB2,PRKN,ADH1A,SULT1E1,HECW1,CHAF1B,SOD2,USP15,OTULINL,PCDHA5,ADM,PGC,POU1F1,CCDC33,PRIM2,AGK,ZNF138,FARP1,STXBP5L,CREBBP,CDH23,CDH13,SH3GL1,ERAL1,ZBTB17,TPM3,MASP1,TRIOBP,FREM2,ZNF710,PRDM16,SIRPB2,RHEB,WASHC4,ULK3,PPFIA3,ERICH3,NUP188,SLC19A3,SKA3,THBS1,BTBD16,TRIM24,CABLES1,SLC16A3,MYF5,…	1842
Cancer, Gastrointestinal Disease, Hepatic System Disease, Organismal Injury and Abnormalities	cancer	Liver cancer	2.43e-39					MYO5C,ADD1,DHODH,JAK3,RPS24,PCDHA4,SETD1B,CSHL1,SIN3B,SLC4A1AP,TMPRSS13,SNX25,SORL1,KCNIP2,CDC6,TWNK,SKOR1,CDRT1,TOP2A,PLEKHG5,ADH1A,ARMH4,HECW1,SOD2,USP15,MRGPRX1,PCDHA5,SPRR3,IFT81,CHRNA6,POU2F2,PLA2G4E,CCDC33,PRIM2,GPATCH2,CHRNG,AGK,ZNF138,FARP1,ZNF469,ZNF280D,STXBP5L,CREBBP,CDH23,ARHGEF4,CDH13,VMA21,RBPJ,ZBTB17,MXD3,MASP1,TRIOBP,FREM2,MLIP,PRDM16,ARHGAP8/PRR5-ARHGAP8,SIRPB2,WASHC4,GCC2,ERICH3…	1861
Cancer, Organismal Injury and Abnormalities, Reproductive System Disease	female genital tract cancer	Female genital tract cancer	3.3e-39					MYO5C,CCDC171,DHODH,RPS24,PCDHA4,CERCAM,SIN3B,TMPRSS13,ZCCHC14,SORL1,UBE2Z,RGS22,CDC6,SKOR1,CDRT1,TOP2A,SH3GLB2,PRKN,ADH1A,SULT1E1,HECW1,CHAF1B,USP15,OTULINL,PCDHA5,ADM,PGC,POU1F1,CCDC33,PRIM2,AGK,ZNF138,FARP1,STXBP5L,CREBBP,CDH23,CDH13,SH3GL1,ZBTB17,MASP1,TPM3,TRIOBP,FREM2,ZNF710,PRDM16,SIRPB2,RHEB,WASHC4,ULK3,PPFIA3,ERICH3,NUP188,SLC19A3,SKA3,THBS1,BTBD16,TRIM24,CABLES1,SLC16A3,MYF5,HIF1AN,EEA1…	1787
Cancer, Organismal Injury and Abnormalities, Reproductive System Disease	female genital tract adenocarcinoma	Female genital tract adenocarcinoma	6.75e-39					MYO5C,CCDC171,DHODH,RPS24,PCDHA4,CERCAM,SIN3B,TMPRSS13,ZCCHC14,SORL1,UBE2Z,RGS22,CDC6,SKOR1,CDRT1,TOP2A,SH3GLB2,ADH1A,SULT1E1,HECW1,CHAF1B,USP15,OTULINL,ADM,PCDHA5,PGC,POU1F1,CCDC33,PRIM2,AGK,ZNF138,FARP1,CREBBP,STXBP5L,CDH23,CDH13,SH3GL1,ZBTB17,MASP1,FREM2,ZNF710,PRDM16,SIRPB2,RHEB,WASHC4,PPFIA3,ULK3,NUP188,SKA3,THBS1,TRIM24,BTBD16,SLC16A3,MYF5,HIF1AN,EEA1,ABCC6,RUNX1,DMD,GEMIN5,AHCTF1,WNK1,GABR…	1537
Cancer, Organismal Injury and Abnormalities	neoplasia	Neoplasia of cells	2.5e-37					MYO5C,ADD1,CCDC171,DHODH,JAK3,PCDHA4,ELF2,RTN2,SETD1B,CD33,SIN3B,SLC4A1AP,TMPRSS13,SNX25,SORL1,PRSS57,UBE2Z,RGS22,CDC6,TWNK,SKOR1,TOP2A,PLEKHG5,RSRC2,HECW1,SOD2,PCDHA5,FAM120C,STS,MTAP,POU2F2,PGC,WDR91,PRIM2,FGD2,SLC17A2,CHRNG,ZNF469,NAGS,STXBP5L,CREBBP,CDH23,OR11L1,ARHGEF4,CDH13,SH3GL1,PTPRO,SH2B1,MASP1,TRIOBP,FREM2,RHEB,PPFIA3,GCC2,ERICH3,FAM19A5,CCDC178,BCL2L13,SLC19A3,SKA3,THBS1,TRIM24,WDR49,…	1877
Cancer, Organismal Injury and Abnormalities	endometrioid carcinoma	Endometrioid carcinoma	1.3e-36					MYO5C,CCDC171,KIAA1217,DHODH,NFYA,RPS24,PCDHA4,CERCAM,MAPKAPK2,SIN3B,DCAF16,ATP6V0A4,ZCCHC14,HFM1,TBXA2R,TMEM67,SORL1,UBE2Z,RGS22,CCDC60,SKOR1,CDRT1,TOP2A,PIAS3,SH3GLB2,MYH2,SENP5,KCNK17,PSD2,ZBTB40,SULT1E1,HECW1,ENOX2,CHAF1B,OTULINL,SPIC,PARP3,DENND2A,PCDHA5,TUBA4A,POU1F1,CCDC33,PRIM2,AGK,ZNF138,FARP1,KIF19,CREBBP,STXBP5L,CELF4,ALPK2,ATF7IP2,ARHGAP6,CEP44,ZBTB17,ARRDC3,MASP1,FREM2,ZNF710,ATP10B,…	1326
Cancer, Organismal Injury and Abnormalities, Reproductive System Disease	breast or ovarian carcinoma	Breast or ovarian carcinoma	2.56e-36					RNF219,ENKUR,ADD1,MYO5C,TMEM43,SIPA1,JAK3,SETD1B,CERCAM,ANKRD34A,PDE6C,MAPKAPK2,SIN3B,ENPEP,TMPRSS13,DCAF16,ATP6V0A4,USP6NL,TBXA2R,SORL1,RGS22,DDX39A,BCR,CDC6,SKOR1,HLCS,TOP2A,SH3GLB2,PRKN,MYH2,RSRC2,ZBTB40,SOX3,COL8A1,HECW1,CSRNP2,USP15,ZBTB39,OTULINL,COL5A2,VAC14,PARP3,FAM120C,TUBA4A,ADAMTS18,PGC,CCDC33,CTCFL,SLAMF8,PRIM2,EPB41L1,CHRNG,ZSCAN2,AGK,ZNF138,FARP1,GTF2F1,CREBBP,STXBP5L,CDH23,CELF4,K…	1412
Cancer, Organismal Injury and Abnormalities	head and neck neoplasia	Head and neck tumor	2.78e-36					AUTS2,C2CD4C,ADD1,CCDC171,DHODH,SIPA1,JAK3,RPS24,SLC2A7,PCDHA4,ELF2,SETD1B,SPHK1,CSHL1,MAPKAPK2,SIN3B,ENPEP,SLC4A1AP,TMPRSS13,HFM1,TBXA2R,SORL1,TPSD1,UBE2Z,FAM120A,BCR,CDC6,TWNK,SKOR1,TOP2A,SH3GLB2,PLEKHG5,S100A7A,KCNK17,RSRC2,ZBTB40,SOX3,DPP7,ZC3H10,VAC14,SAGE1,PAK6,ZC3HAV1,FAM120C,TUBA4A,PBX2,ADAMTS18,POU2F2,CCDC33,ATP13A4,CTCFL,PRIM2,FGD2,CNTLN,ZNF469,CREBBP,STXBP5L,NAGS,CDH23,CELF4,KLHL17,FOL…	1517
Cancer, Organismal Injury and Abnormalities	extraadrenal retroperitoneal tumor	Extraadrenal retroperitoneal tumor	2.97e-36					RNF219,ADD1,MYO5C,CCDC171,KIAA1217,DHODH,SIPA1,SEPT14,JAK3,PCDHA4,SPHK1,ANKRD34A,SREBF2,ENPEP,TMPRSS13,USP31,CDC6,TOP2A,PIAS3,MYH2,SEMA5B,SENP5,ADH1A,SOX3,COL8A1,HECW1,SOD2,GPR83,OTULINL,CCDC149,ZC3H10,VAC14,SAGE1,PTPN12,PARP3,GNLY,DENND2A,ADM,FAM120C,PCDHA5,TUBA4A,IFT81,LRFN1,ADAMTS18,SPSB3,PGC,ATP13A4,STPG3,FARP1,CNTLN,RPUSD4,FGGY,CREBBP,CDH23,KLHL17,ALPK2,SH3GL1,PSTPIP2,NASP,GAA,ERAL1,SGCE,KLF…	1440
Cancer, Organismal Injury and Abnormalities	cancer	Cancer of cells	6.97e-36					MYO5C,ADD1,CCDC171,DHODH,JAK3,PCDHA4,ELF2,RTN2,SETD1B,CD33,SIN3B,SLC4A1AP,TMPRSS13,SNX25,SORL1,PRSS57,UBE2Z,RGS22,CDC6,TWNK,SKOR1,TOP2A,PLEKHG5,RSRC2,HECW1,SOD2,PCDHA5,FAM120C,STS,MTAP,POU2F2,PGC,WDR91,PRIM2,FGD2,SLC17A2,CHRNG,ZNF469,NAGS,STXBP5L,CREBBP,CDH23,OR11L1,ARHGEF4,CDH13,PTPRO,SH2B1,MASP1,TRIOBP,FREM2,RHEB,PPFIA3,GCC2,ERICH3,FAM19A5,CCDC178,BCL2L13,SLC19A3,SKA3,THBS1,TRIM24,WDR49,ELK1,AC…	1824
Cancer, Gastrointestinal Disease, Organismal Injury and Abnormalities	upper gastrointestinal carcinoma	Upper gastrointestinal carcinoma	2.2e-34					AUTS2,RNF219,CCDC171,KIAA1217,DHODH,SIPA1,JAK3,PCDHA4,RTN2,SETD1B,MAPKAPK2,ENPEP,TMPRSS13,HFM1,USP6NL,SNX25,SORL1,TPSD1,UBE2Z,FAM120A,CDC6,SKOR1,TOP2A,SH3GLB2,MYH2,S100A7A,KCNK17,RSRC2,ZBTB40,COL8A1,HECW1,DPP7,VAC14,WHAMM,TUBA4A,ADAMTS18,CCDC33,ATP13A4,CTCFL,PRIM2,EPB41L1,FGD2,SLC17A2,CNTLN,ZNF469,PCDHGA8,CREBBP,STXBP5L,CDH23,CELF4,ARHGEF4,FOLH1,CDH13,ATF7IP2,RBPJ,PSTPIP2,NASP,PTPRO,KLF3,TRIOBP,F…	1241
Cancer, Organismal Injury and Abnormalities, Reproductive System Disease	breast or ovarian cancer	Breast or ovarian cancer	4.05e-33					RNF219,MYO5C,ADD1,JAK3,RPS24,SETD1B,CERCAM,SREBF2,SIN3B,TMPRSS13,SORL1,RGS22,CDC6,SKOR1,TOP2A,HLCS,SH3GLB2,PRKN,RSRC2,COL8A1,SOX3,HECW1,SOD2,USP15,OTULINL,FAM120C,STS,PGC,CCDC33,PRIM2,ZSCAN2,CHRNG,AGK,ZNF138,GTF2F1,FARP1,STXBP5L,CREBBP,CDH23,FOLH1,SH3GL1,PTPRO,SH2B1,TPM3,MLIP,PRDM16,ARHGAP8/PRR5-ARHGAP8,CREG2,ULK3,PPFIA3,ERICH3,CCDC178,SKA3,THBS1,YJEFN3,TRIM24,ELK1,SLC16A3,RELB,EEA1,RUNX1,PILRA,D…	1620
Cancer, Gastrointestinal Disease, Organismal Injury and Abnormalities	upper gastrointestinal tract tumor	Upper gastrointestinal tract tumor	4.69e-33					AUTS2,RNF219,CCDC171,KIAA1217,DHODH,SIPA1,JAK3,PCDHA4,RTN2,SETD1B,MAPKAPK2,ENPEP,TMPRSS13,HFM1,USP6NL,SNX25,SORL1,TPSD1,UBE2Z,FAM120A,CDC6,SKOR1,TOP2A,SH3GLB2,MYH2,S100A7A,KCNK17,RSRC2,ZBTB40,COL8A1,HECW1,DPP7,VAC14,PARP3,WHAMM,TUBA4A,ADAMTS18,NUDT1,PGC,CCDC33,ATP13A4,CTCFL,PRIM2,EPB41L1,FGD2,SLC17A2,CNTLN,ZNF469,PCDHGA8,CREBBP,STXBP5L,CDH23,CELF4,ARHGEF4,FOLH1,CDH13,ATF7IP2,RBPJ,PSTPIP2,NASP,PTP…	1287
Cancer, Organismal Injury and Abnormalities	squamous-cell carcinoma	Squamous-cell carcinoma	1.09e-32					AUTS2,C2CD4C,ADD1,JAZF1,CCDC171,DHODH,SEPT14,SLC2A7,PCDHA4,SETD1B,SPHK1,MAPKAPK2,CD33,SIN3B,ENPEP,SLC4A1AP,TMPRSS13,HFM1,TBXA2R,SNX25,SORL1,PRSS57,TPSD1,UBE2Z,RGS22,FAM120A,BCR,CDC6,TWNK,SKOR1,TOP2A,PIAS3,PLEKHG5,MYH2,KCNK17,RSRC2,PSD2,HECW1,SOD2,ZC3H10,VAC14,PAK6,FAM120C,PCDHA5,TUBA4A,MTAP,ADAMTS18,POU2F2,ERGIC3,PGC,ATP13A4,CTCFL,PRIM2,RAB6A,FGD2,SLC17A2,CHRNG,ZNF469,CREBBP,STXBP5L,NAGS,CDH23,CE…	1404
Cancer, Gastrointestinal Disease, Organismal Injury and Abnormalities	upper gastrointestinal tract cancer	Upper gastrointestinal tract cancer	1.49e-32					AUTS2,RNF219,CCDC171,KIAA1217,DHODH,SIPA1,JAK3,PCDHA4,RTN2,SETD1B,MAPKAPK2,ENPEP,TMPRSS13,HFM1,USP6NL,SNX25,SORL1,TPSD1,UBE2Z,FAM120A,CDC6,SKOR1,TOP2A,SH3GLB2,MYH2,S100A7A,KCNK17,RSRC2,ZBTB40,COL8A1,HECW1,DPP7,VAC14,PARP3,WHAMM,TUBA4A,ADAMTS18,PGC,CCDC33,ATP13A4,CTCFL,PRIM2,EPB41L1,FGD2,SLC17A2,CNTLN,ZNF469,PCDHGA8,CREBBP,STXBP5L,CDH23,CELF4,ARHGEF4,FOLH1,CDH13,ATF7IP2,RBPJ,PSTPIP2,NASP,PTPRO,KLF…	1278
Cancer, Organismal Injury and Abnormalities, Reproductive System Disease	formation	Formation of uterine tumor	5.09e-32					MYO5C,CCDC171,KIAA1217,DHODH,NFYA,RPS24,PCDHA4,DCAF16,ATP6V0A4,ZCCHC14,HFM1,TMEM67,SORL1,UBE2Z,RGS22,CDC6,CCDC60,SKOR1,CDRT1,TOP2A,PIAS3,SH3GLB2,MYH2,SENP5,KCNK17,PSD2,SULT1E1,HECW1,ENOX2,CHAF1B,OTULINL,SPIC,PARP3,DENND2A,ADM,PCDHA5,TUBA4A,ADAMTS18,POU1F1,AGK,ZNF138,FARP1,FGGY,KIF19,CREBBP,STXBP5L,CDH13,ALPK2,ARHGAP6,CEP44,ZBTB17,ARRDC3,MASP1,FREM2,ZNF710,ATP10B,KMT2D,PTPRE,ACSL3,SIRPB2,RHEB,WASH…	1228
Cancer, Organismal Injury and Abnormalities	malignant neoplasm of retroperitoneum	Malignant neoplasm of retroperitoneum	7.35e-32					RNF219,MYO5C,CCDC171,KIAA1217,DHODH,SIPA1,SEPT14,JAK3,PCDHA4,SPHK1,ANKRD34A,SREBF2,ENPEP,USP31,CDC6,TOP2A,PIAS3,MYH2,SEMA5B,ADH1A,COL8A1,HECW1,SOD2,GPR83,OTULINL,CCDC149,ZC3H10,VAC14,SAGE1,PARP3,GNLY,DENND2A,ADM,FAM120C,PCDHA5,TUBA4A,IFT81,LRFN1,ADAMTS18,SPSB3,STPG3,FARP1,CNTLN,FGGY,CDH23,KLHL17,ALPK2,SH3GL1,PSTPIP2,NASP,GAA,ERAL1,SGCE,KLF3,MASP1,FREM2,NEBL,SLC47A1,KMT2D,PTPRE,RHEB,ADAMTSL1,LONRF…	1295
Cancer, Organismal Injury and Abnormalities, Reproductive System Disease	formation	Formation of uterine carcinoma	8.08e-32					MYO5C,CCDC171,KIAA1217,DHODH,NFYA,RPS24,PCDHA4,DCAF16,ATP6V0A4,ZCCHC14,HFM1,TMEM67,SORL1,UBE2Z,RGS22,CDC6,CCDC60,SKOR1,CDRT1,TOP2A,PIAS3,SH3GLB2,MYH2,SENP5,KCNK17,PSD2,SULT1E1,HECW1,ENOX2,CHAF1B,OTULINL,SPIC,PARP3,DENND2A,ADM,PCDHA5,TUBA4A,ADAMTS18,POU1F1,AGK,ZNF138,FARP1,KIF19,FGGY,CREBBP,STXBP5L,CDH13,ALPK2,ARHGAP6,CEP44,ZBTB17,ARRDC3,MASP1,FREM2,ZNF710,ATP10B,KMT2D,PTPRE,ACSL3,SIRPB2,RHEB,WASH…	1226
Cancer, Organismal Injury and Abnormalities, Reproductive System Disease	endometrial carcinoma	Endometrial carcinoma	1.14e-31					MYO5C,CCDC171,KIAA1217,DHODH,NFYA,RPS24,PCDHA4,DCAF16,ATP6V0A4,ZCCHC14,HFM1,TMEM67,SORL1,UBE2Z,RGS22,CDC6,CCDC60,SKOR1,CDRT1,TOP2A,PIAS3,SH3GLB2,MYH2,SENP5,KCNK17,PSD2,SULT1E1,HECW1,ENOX2,CHAF1B,OTULINL,SPIC,PARP3,DENND2A,ADM,PCDHA5,TUBA4A,ADAMTS18,POU1F1,AGK,ZNF138,FARP1,KIF19,FGGY,CREBBP,STXBP5L,CDH13,ALPK2,ARHGAP6,CEP44,ZBTB17,ARRDC3,MASP1,FREM2,ZNF710,ATP10B,KMT2D,PTPRE,ACSL3,SIRPB2,RHEB,WASH…	1225
Cancer, Gastrointestinal Disease, Organismal Injury and Abnormalities	pancreatobiliary tumor	Pancreatobiliary tumor	1.49e-31					RNF219,ADD1,MYO5C,CCDC171,DHODH,SIPA1,SEPT14,JAK3,ELF2,PCDHA4,ANKRD34A,TMPRSS13,USP31,BCR,ZNF839,TOP2A,PIAS3,MYH2,SEMA5B,SENP5,SOX3,COL8A1,HECW1,CLK4,GPR83,CCDC149,ZC3H10,SAGE1,PTPN12,PARP3,DENND2A,FAM120C,PCDHA5,TUBA4A,LRFN1,ADAMTS18,PGC,ATP13A4,STPG3,FARP1,CNTLN,RPUSD4,ZNF280D,FGGY,CREBBP,STXBP5L,CDH23,ALPK2,PSTPIP2,NASP,GAA,ERAL1,SGCE,KLF3,MASP1,TRIOBP,FREM2,ATP10B,CHDH,PACSIN3,NEBL,SLC47A1,KM…	1259
Cancer, Organismal Injury and Abnormalities, Reproductive System Disease	uterine carcinoma	Uterine carcinoma	8.05e-30					MYO5C,CCDC171,KIAA1217,DHODH,NFYA,RPS24,PCDHA4,DCAF16,ATP6V0A4,ZCCHC14,HFM1,TMEM67,SORL1,UBE2Z,RGS22,CDC6,CCDC60,SKOR1,CDRT1,TOP2A,PIAS3,SH3GLB2,MYH2,SENP5,KCNK17,PSD2,SULT1E1,HECW1,ENOX2,CHAF1B,OTULINL,SPIC,PARP3,DENND2A,ADM,PCDHA5,TUBA4A,ADAMTS18,POU1F1,AGK,ZNF138,FARP1,KIF19,FGGY,CREBBP,STXBP5L,CDH13,ALPK2,ARHGAP6,CEP44,ZBTB17,ARRDC3,MASP1,TRIOBP,FREM2,ZNF710,ATP10B,KMT2D,PTPRE,ACSL3,SIRPB2,RH…	1284
Cancer, Organismal Injury and Abnormalities, Reproductive System Disease	adenocarcinoma	Endometrial adenocarcinoma	9.58e-30					MYO5C,CCDC171,KIAA1217,DHODH,NFYA,RPS24,PCDHA4,DCAF16,ATP6V0A4,ZCCHC14,HFM1,TMEM67,SORL1,UBE2Z,RGS22,CDC6,CCDC60,SKOR1,CDRT1,TOP2A,PIAS3,SH3GLB2,MYH2,SENP5,KCNK17,PSD2,SULT1E1,HECW1,ENOX2,CHAF1B,OTULINL,SPIC,PARP3,DENND2A,ADM,PCDHA5,TUBA4A,POU1F1,AGK,ZNF138,FARP1,KIF19,CREBBP,STXBP5L,ALPK2,ARHGAP6,CEP44,ZBTB17,ARRDC3,MASP1,FREM2,ZNF710,ATP10B,KMT2D,PTPRE,ACSL3,SIRPB2,RHEB,WASHC4,ADAMTSL1,RGS4,NUP…	1096
Endocrine System Disorders, Gastrointestinal Disease, Organismal Injury and Abnormalities	pancreatic mass	Pancreatic mass	2.06e-29					RNF219,ADD1,MYO5C,CCDC171,DHODH,SIPA1,SEPT14,JAK3,PCDHA4,ANKRD34A,TMPRSS13,USP31,TOP2A,PIAS3,MYH2,SEMA5B,SENP5,COL8A1,SOX3,HECW1,GPR83,CCDC149,ZC3H10,SAGE1,PTPN12,PARP3,DENND2A,FAM120C,PCDHA5,TUBA4A,LRFN1,ADAMTS18,PGC,ATP13A4,STPG3,FARP1,CNTLN,RPUSD4,FGGY,CREBBP,CDH23,ALPK2,PSTPIP2,GAA,ERAL1,SGCE,KLF3,MASP1,TRIOBP,FREM2,ATP10B,CHDH,PACSIN3,NEBL,SLC47A1,KMT2D,ADAMTSL1,LONRF2,NUP188,CCDC178,SLC19A3…	1133
Organismal Injury and Abnormalities, Reproductive System Disease	abnormality of endometrium	Abnormality of endometrium	2.31e-29					MYO5C,CCDC171,KIAA1217,DHODH,NFYA,RPS24,PCDHA4,ENPEP,DCAF16,ATP6V0A4,ZCCHC14,HFM1,TMEM67,SORL1,UBE2Z,RGS22,CDC6,CCDC60,SKOR1,CDRT1,TOP2A,PIAS3,SH3GLB2,MYH2,SENP5,KCNK17,ADH1A,PSD2,SULT1E1,HECW1,ENOX2,CHAF1B,OTULINL,SPIC,PARP3,DENND2A,ADM,PCDHA5,TUBA4A,ADAMTS18,POU1F1,AGK,ZNF138,FARP1,KIF19,FGGY,CREBBP,STXBP5L,CDH13,ALPK2,ARHGAP6,CEP44,ZBTB17,ARRDC3,MASP1,FREM2,ZNF710,ATP10B,KMT2D,PTPRE,ACSL3,SIRP…	1295
Organismal Injury and Abnormalities, Reproductive System Disease	abnormal growth	Abnormal growth in endometrium	2.32e-29					MYO5C,CCDC171,KIAA1217,DHODH,NFYA,RPS24,PCDHA4,ENPEP,DCAF16,ATP6V0A4,ZCCHC14,HFM1,TMEM67,SORL1,UBE2Z,RGS22,CDC6,CCDC60,SKOR1,CDRT1,TOP2A,PIAS3,SH3GLB2,MYH2,SENP5,KCNK17,ADH1A,PSD2,SULT1E1,HECW1,ENOX2,CHAF1B,OTULINL,SPIC,PARP3,DENND2A,ADM,PCDHA5,TUBA4A,ADAMTS18,POU1F1,AGK,ZNF138,FARP1,KIF19,FGGY,CREBBP,STXBP5L,CDH13,ALPK2,ARHGAP6,CEP44,ZBTB17,ARRDC3,MASP1,FREM2,ZNF710,ATP10B,KMT2D,PTPRE,ACSL3,SIRP…	1293
Cancer, Endocrine System Disorders, Gastrointestinal Disease, Organismal Injury and Abnormalities	pancreatic tumor	Pancreatic tumor	3.25e-29					RNF219,ADD1,MYO5C,CCDC171,DHODH,SIPA1,SEPT14,JAK3,PCDHA4,ANKRD34A,TMPRSS13,USP31,TOP2A,PIAS3,MYH2,SEMA5B,SENP5,SOX3,COL8A1,HECW1,GPR83,CCDC149,ZC3H10,SAGE1,PTPN12,PARP3,DENND2A,FAM120C,PCDHA5,TUBA4A,LRFN1,ADAMTS18,PGC,ATP13A4,STPG3,FARP1,CNTLN,RPUSD4,FGGY,CREBBP,CDH23,ALPK2,PSTPIP2,GAA,ERAL1,SGCE,KLF3,MASP1,TRIOBP,FREM2,ATP10B,CHDH,PACSIN3,NEBL,SLC47A1,KMT2D,ADAMTSL1,LONRF2,NUP188,CCDC178,SLC19A3…	1131
Cancer, Organismal Injury and Abnormalities	head and neck cancer	Head and neck cancer	3.61e-29					AUTS2,C2CD4C,ADD1,CCDC171,DHODH,SIPA1,JAK3,RPS24,ELF2,SETD1B,SPHK1,MAPKAPK2,SIN3B,ENPEP,SLC4A1AP,TMPRSS13,HFM1,TBXA2R,SORL1,TPSD1,UBE2Z,FAM120A,BCR,CDC6,TWNK,SKOR1,TOP2A,PLEKHG5,KCNK17,RSRC2,ZBTB40,ZC3H10,VAC14,PAK6,ZC3HAV1,FAM120C,TUBA4A,PBX2,ADAMTS18,POU2F2,ATP13A4,CTCFL,PRIM2,FGD2,CNTLN,ZNF469,CREBBP,STXBP5L,NAGS,CDH23,CELF4,KLHL17,FOLH1,CDH13,ATF7IP2,ARHGAP6,NASP,PTPRO,RPL7L1,SH2B1,KLF3,TRIOB…	1318
Cancer, Organismal Injury and Abnormalities, Reproductive System Disease	endometrium tumor	Endometrium tumor	1.2e-28					MYO5C,CCDC171,KIAA1217,DHODH,NFYA,RPS24,PCDHA4,ENPEP,DCAF16,ATP6V0A4,ZCCHC14,HFM1,TMEM67,SORL1,UBE2Z,RGS22,CDC6,CCDC60,SKOR1,CDRT1,TOP2A,PIAS3,SH3GLB2,MYH2,SENP5,KCNK17,ADH1A,PSD2,SULT1E1,HECW1,ENOX2,CHAF1B,OTULINL,SPIC,PARP3,DENND2A,ADM,PCDHA5,TUBA4A,ADAMTS18,POU1F1,AGK,ZNF138,FARP1,KIF19,FGGY,CREBBP,STXBP5L,CDH13,ALPK2,ARHGAP6,CEP44,ZBTB17,ARRDC3,MASP1,FREM2,ZNF710,ATP10B,KMT2D,PTPRE,ACSL3,SIRP…	1282
Cancer, Organismal Injury and Abnormalities, Reproductive System Disease	endometrioid endometrial cancer	Uterine endometrioid carcinoma	1.49e-28					MYO5C,CCDC171,KIAA1217,DHODH,NFYA,RPS24,PCDHA4,DCAF16,ATP6V0A4,ZCCHC14,HFM1,TMEM67,SORL1,UBE2Z,RGS22,CCDC60,SKOR1,CDRT1,PIAS3,SH3GLB2,MYH2,SENP5,KCNK17,PSD2,SULT1E1,HECW1,ENOX2,CHAF1B,OTULINL,SPIC,PARP3,DENND2A,PCDHA5,TUBA4A,POU1F1,AGK,ZNF138,FARP1,KIF19,CREBBP,STXBP5L,ALPK2,ARHGAP6,CEP44,ZBTB17,ARRDC3,MASP1,FREM2,ZNF710,ATP10B,KMT2D,PTPRE,ACSL3,SIRPB2,RHEB,WASHC4,ADAMTSL1,RGS4,NUP188,SAMD4A,SKA3…	1063
Cancer, Organismal Injury and Abnormalities	upper aerodigestive tract carcinoma	Upper aerodigestive tract carcinoma	1.8e-28					AUTS2,ADD1,CCDC171,DHODH,SETD1B,MAPKAPK2,SIN3B,ENPEP,SLC4A1AP,HFM1,USP6NL,SORL1,TPSD1,UBE2Z,FAM120A,TWNK,SKOR1,TOP2A,S100A7A,KCNK17,RSRC2,ZBTB40,COL8A1,HECW1,DPP7,VAC14,WHAMM,TUBA4A,CCDC33,ATP13A4,CTCFL,PRIM2,EPB41L1,FGD2,ZNF469,CREBBP,STXBP5L,CDH23,CELF4,ARHGEF4,FOLH1,CDH13,ATF7IP2,ARHGAP6,NASP,PTPRO,TRIOBP,KMT2D,PTPRE,ACSL3,FAM19A5,CCDC178,SAMD4A,SKA3,ACSL6,TNIK,MDN1,EEA1,CPT1C,RUNX1,TNN,DMD,DO…	955
Cancer, Organismal Injury and Abnormalities, Reproductive System Disease	endometrioid endometrial adenocarcinoma	Endometrioid endometrial adenocarcinoma	2.16e-28					MYO5C,CCDC171,KIAA1217,DHODH,NFYA,RPS24,PCDHA4,DCAF16,ATP6V0A4,ZCCHC14,HFM1,TMEM67,SORL1,UBE2Z,RGS22,CCDC60,SKOR1,CDRT1,PIAS3,SH3GLB2,MYH2,SENP5,KCNK17,PSD2,SULT1E1,HECW1,ENOX2,CHAF1B,OTULINL,SPIC,PARP3,DENND2A,PCDHA5,TUBA4A,POU1F1,AGK,ZNF138,FARP1,KIF19,CREBBP,STXBP5L,ALPK2,ARHGAP6,CEP44,ZBTB17,ARRDC3,MASP1,FREM2,ZNF710,ATP10B,KMT2D,PTPRE,ACSL3,SIRPB2,RHEB,WASHC4,ADAMTSL1,RGS4,NUP188,SAMD4A,SKA3…	1048
Cancer, Organismal Injury and Abnormalities, Reproductive System Disease	endometrial cancer	Endometrial cancer	2.57e-28					MYO5C,CCDC171,KIAA1217,DHODH,NFYA,RPS24,PCDHA4,ENPEP,DCAF16,ATP6V0A4,ZCCHC14,HFM1,TMEM67,SORL1,UBE2Z,RGS22,CDC6,CCDC60,SKOR1,CDRT1,TOP2A,PIAS3,SH3GLB2,MYH2,SENP5,KCNK17,ADH1A,PSD2,SULT1E1,HECW1,ENOX2,CHAF1B,OTULINL,SPIC,PARP3,DENND2A,ADM,PCDHA5,TUBA4A,ADAMTS18,POU1F1,AGK,ZNF138,FARP1,KIF19,FGGY,CREBBP,STXBP5L,CDH13,ALPK2,ARHGAP6,CEP44,ZBTB17,ARRDC3,MASP1,FREM2,ZNF710,ATP10B,KMT2D,PTPRE,ACSL3,SIRP…	1278
Cancer, Organismal Injury and Abnormalities	head and neck carcinoma	Head and neck carcinoma	8.38e-28					AUTS2,C2CD4C,ADD1,CCDC171,DHODH,SIPA1,JAK3,RPS24,ELF2,SETD1B,SPHK1,MAPKAPK2,SIN3B,ENPEP,SLC4A1AP,TMPRSS13,HFM1,TBXA2R,SORL1,TPSD1,UBE2Z,FAM120A,BCR,CDC6,TWNK,SKOR1,TOP2A,PLEKHG5,KCNK17,RSRC2,ZBTB40,ZC3H10,VAC14,PAK6,ZC3HAV1,FAM120C,TUBA4A,PBX2,ADAMTS18,POU2F2,ATP13A4,CTCFL,PRIM2,FGD2,CNTLN,ZNF469,CREBBP,STXBP5L,NAGS,CDH23,CELF4,KLHL17,FOLH1,CDH13,ATF7IP2,ARHGAP6,NASP,PTPRO,RPL7L1,SH2B1,KLF3,TRIOB…	1239
Cancer, Organismal Injury and Abnormalities, Reproductive System Disease	uterine cancer	Uterine cancer	2.27e-27					MYO5C,CCDC171,KIAA1217,DHODH,NFYA,RPS24,PCDHA4,ENPEP,DCAF16,ATP6V0A4,ZCCHC14,HFM1,TMEM67,SORL1,UBE2Z,RGS22,CDC6,CCDC60,SKOR1,CDRT1,TOP2A,PIAS3,SH3GLB2,MYH2,SENP5,KCNK17,ADH1A,PSD2,SULT1E1,HECW1,ENOX2,CHAF1B,OTULINL,SPIC,PARP3,DENND2A,ADM,PCDHA5,TUBA4A,ADAMTS18,POU1F1,AGK,ZNF138,FARP1,KIF19,FGGY,CREBBP,STXBP5L,CDH13,ALPK2,ARHGAP6,CEP44,ZBTB17,KLF3,ARRDC3,MASP1,TRIOBP,TPM3,FREM2,ZNF710,ATP10B,KMT2D…	1355
Cancer, Organismal Injury and Abnormalities	malignant neoplasm of aerodigestive tract	Malignant neoplasm of aerodigestive tract	2.72e-27					AUTS2,ADD1,CCDC171,DHODH,SETD1B,MAPKAPK2,SIN3B,ENPEP,SLC4A1AP,HFM1,USP6NL,SORL1,TPSD1,UBE2Z,FAM120A,TWNK,SKOR1,TOP2A,S100A7A,KCNK17,RSRC2,ZBTB40,COL8A1,HECW1,DPP7,VAC14,WHAMM,TUBA4A,CCDC33,ATP13A4,CTCFL,PRIM2,EPB41L1,FGD2,ZNF469,CREBBP,STXBP5L,CDH23,CELF4,ARHGEF4,FOLH1,CDH13,ATF7IP2,ARHGAP6,NASP,PTPRO,TRIOBP,KMT2D,PTPRE,ACSL3,FAM19A5,CCDC178,SAMD4A,SKA3,ACSL6,TNIK,MDN1,EEA1,CPT1C,RUNX1,TNN,DMD,DO…	968
Cancer, Organismal Injury and Abnormalities, Reproductive System Disease	uterine tumor	Uterine tumor	1.68e-26					MYO5C,CCDC171,KIAA1217,DHODH,NFYA,RPS24,PCDHA4,ENPEP,DCAF16,ATP6V0A4,ZCCHC14,HFM1,TMEM67,SORL1,UBE2Z,RGS22,CDC6,CCDC60,SKOR1,CDRT1,TOP2A,PIAS3,SH3GLB2,MYH2,SENP5,KCNK17,ADH1A,PSD2,SULT1E1,HECW1,ENOX2,CHAF1B,SOD2,OTULINL,SPIC,PARP3,DENND2A,ADM,PCDHA5,TUBA4A,ADAMTS18,POU1F1,AGK,ZNF138,FARP1,KIF19,FGGY,CREBBP,STXBP5L,CDH13,ALPK2,ARHGAP6,CEP44,ERAL1,ZBTB17,KLF3,ARRDC3,TPM3,MASP1,TRIOBP,FREM2,ZNF710,A…	1403
Endocrine System Disorders, Gastrointestinal Disease, Organismal Injury and Abnormalities	pancreatic duct disorder	Pancreatic duct disorder	2.26e-26					RNF219,MYO5C,CCDC171,DHODH,SIPA1,SEPT14,JAK3,PCDHA4,ANKRD34A,USP31,PIAS3,MYH2,SEMA5B,COL8A1,HECW1,GPR83,CCDC149,SAGE1,ZC3H10,DENND2A,PCDHA5,FAM120C,TUBA4A,LRFN1,ADAMTS18,STPG3,CNTLN,FARP1,FGGY,CDH23,ALPK2,PSTPIP2,GAA,ERAL1,SGCE,MASP1,FREM2,NEBL,SLC47A1,KMT2D,ADAMTSL1,LONRF2,NUP188,SLC19A3,EHD1,THBS1,WDR49,ZFAT,MDN1,GGCX,CPT1C,RUNX1,CBLB,SIRT6,TNN,DMD,SEMA5A,TNRC6A,KCNRG,WNK1,GABRA2,CREB3L1,MYO1H,…	909
Cancer, Endocrine System Disorders, Gastrointestinal Disease, Organismal Injury and Abnormalities	pancreatic cancer	Pancreatic cancer	2.3e-26					RNF219,MYO5C,CCDC171,DHODH,SIPA1,SEPT14,JAK3,PCDHA4,ANKRD34A,USP31,TOP2A,PIAS3,MYH2,SEMA5B,COL8A1,HECW1,GPR83,CCDC149,ZC3H10,SAGE1,PARP3,DENND2A,FAM120C,PCDHA5,TUBA4A,LRFN1,ADAMTS18,STPG3,FARP1,CNTLN,FGGY,CDH23,ALPK2,PSTPIP2,GAA,ERAL1,SGCE,MASP1,FREM2,NEBL,SLC47A1,KMT2D,ADAMTSL1,LONRF2,NUP188,SLC19A3,EHD1,THBS1,ZFAT,WDR49,MDN1,GGCX,CPT1C,RUNX1,CBLB,SIRT6,TNN,DMD,SEMA5A,TNRC6A,KCNRG,WNK1,GABRA2,CR…	982
Cancer, Endocrine System Disorders, Organismal Injury and Abnormalities, Reproductive System Disease	gonadal tumor	Gonadal tumor	2.61e-26					CERCAM,MAPKAPK2,SIN3B,ENPEP,TMPRSS13,DCAF16,USP6NL,TBXA2R,DDX39A,BCR,TOP2A,PRKN,ZBTB40,HECW1,USP15,OTULINL,PARP3,TUBA4A,PGC,CCDC33,PRIM2,AGK,ZNF138,FARP1,CREBBP,STXBP5L,CDH23,CELF4,ALPK2,ATF7IP2,SH3GL1,TPM3,PRDM16,KMT2D,SH3RF2,ULK3,PPFIA3,RAC1,G6PC,THBS1,TRIM24,SLC16A3,PSME4,MDN1,RUNX1,XKR3,PLB1,DOCK9,ASB4,SEMA5A,PINX1,SV2A,WNK1,IGF2BP3,CUL9,GHRL,TLE3,OR10W1,LPO,KLK2,CDK13,SCAF1,FGF1,PZP,HTR1F,TB…	836
Cancer, Endocrine System Disorders, Gastrointestinal Disease, Organismal Injury and Abnormalities	pancreatic ductal adenocarcinoma	Pancreatic ductal adenocarcinoma	3.53e-26					RNF219,MYO5C,CCDC171,DHODH,SIPA1,SEPT14,JAK3,PCDHA4,ANKRD34A,USP31,PIAS3,MYH2,SEMA5B,COL8A1,HECW1,GPR83,CCDC149,SAGE1,ZC3H10,DENND2A,PCDHA5,FAM120C,TUBA4A,LRFN1,ADAMTS18,STPG3,CNTLN,FARP1,FGGY,CDH23,ALPK2,PSTPIP2,GAA,ERAL1,SGCE,MASP1,FREM2,NEBL,SLC47A1,KMT2D,ADAMTSL1,LONRF2,NUP188,SLC19A3,EHD1,THBS1,WDR49,ZFAT,MDN1,GGCX,CPT1C,RUNX1,CBLB,SIRT6,TNN,DMD,SEMA5A,TNRC6A,KCNRG,WNK1,GABRA2,CREB3L1,MYO1H,…	906
Cancer, Endocrine System Disorders, Gastrointestinal Disease, Organismal Injury and Abnormalities	pancreatic ductal carcinoma	Pancreatic ductal carcinoma	3.58e-26					RNF219,MYO5C,CCDC171,DHODH,SIPA1,SEPT14,JAK3,PCDHA4,ANKRD34A,USP31,PIAS3,MYH2,SEMA5B,COL8A1,HECW1,GPR83,CCDC149,SAGE1,ZC3H10,DENND2A,PCDHA5,FAM120C,TUBA4A,LRFN1,ADAMTS18,STPG3,CNTLN,FARP1,FGGY,CDH23,ALPK2,PSTPIP2,GAA,ERAL1,SGCE,MASP1,FREM2,NEBL,SLC47A1,KMT2D,ADAMTSL1,LONRF2,NUP188,SLC19A3,EHD1,THBS1,WDR49,ZFAT,MDN1,GGCX,CPT1C,RUNX1,CBLB,SIRT6,TNN,DMD,SEMA5A,TNRC6A,KCNRG,WNK1,GABRA2,CREB3L1,MYO1H,…	907
Cancer, Organismal Injury and Abnormalities	ductal carcinoma	Ductal carcinoma	5.5e-26					RNF219,MYO5C,CCDC171,DHODH,SIPA1,SEPT14,JAK3,PCDHA4,ELF2,ANKRD34A,USP31,ZNF839,TOP2A,PIAS3,MYH2,SEMA5B,COL8A1,HECW1,CLK4,GPR83,CCDC149,ZC3H10,SAGE1,DENND2A,FAM120C,PCDHA5,TUBA4A,LRFN1,ADAMTS18,STPG3,FARP1,CNTLN,ZNF280D,FGGY,CREBBP,STXBP5L,CDH23,ALPK2,PSTPIP2,GAA,ERAL1,SGCE,MASP1,FREM2,NEBL,SLC47A1,KMT2D,PTPRE,ADAMTSL1,LONRF2,NUP188,CCDC178,SLC19A3,EHD1,THBS1,ZFAT,WDR49,PSME4,MYF5,TNIK,MDN1,GGCX,C…	1110
Endocrine System Disorders, Organismal Injury and Abnormalities, Reproductive System Disease	ovarian lesion	Ovarian lesion	9.51e-26					CERCAM,MAPKAPK2,SIN3B,ENPEP,TMPRSS13,DCAF16,TBXA2R,DDX39A,BCR,TOP2A,PRKN,ZBTB40,HECW1,USP15,OTULINL,PARP3,TUBA4A,PGC,CCDC33,PRIM2,AGK,ZNF138,FARP1,CREBBP,STXBP5L,CDH23,CELF4,ATF7IP2,ALPK2,SH3GL1,TPM3,PRDM16,KMT2D,SH3RF2,ULK3,PPFIA3,THBS1,TRIM24,SLC16A3,PSME4,MDN1,RUNX1,XKR3,PLB1,DOCK9,ASB4,SEMA5A,PINX1,SV2A,WNK1,IGF2BP3,CUL9,GHRL,OR10W1,KLK2,LPO,CDK13,SCAF1,FGF1,PZP,HTR1F,TBC1D4,CNGA2,TYW1,LAMA5,…	809
Cancer, Endocrine System Disorders, Organismal Injury and Abnormalities, Reproductive System Disease	neoplasia	Ovarian tumor	1.73e-25					CERCAM,MAPKAPK2,SIN3B,ENPEP,TMPRSS13,DCAF16,TBXA2R,DDX39A,BCR,TOP2A,PRKN,ZBTB40,HECW1,USP15,OTULINL,PARP3,TUBA4A,PGC,CCDC33,PRIM2,AGK,ZNF138,FARP1,CREBBP,STXBP5L,CDH23,CELF4,ATF7IP2,ALPK2,SH3GL1,TPM3,PRDM16,KMT2D,SH3RF2,ULK3,PPFIA3,THBS1,TRIM24,SLC16A3,PSME4,MDN1,RUNX1,XKR3,PLB1,DOCK9,ASB4,SEMA5A,PINX1,SV2A,WNK1,IGF2BP3,CUL9,GHRL,OR10W1,KLK2,LPO,SCAF1,CDK13,FGF1,PZP,HTR1F,TBC1D4,CNGA2,TYW1,LAMA5,…	807
Cancer, Endocrine System Disorders, Gastrointestinal Disease, Organismal Injury and Abnormalities	pancreatic adenocarcinoma	Pancreatic adenocarcinoma	3.08e-25					RNF219,MYO5C,CCDC171,DHODH,SIPA1,SEPT14,JAK3,PCDHA4,ANKRD34A,USP31,PIAS3,MYH2,SEMA5B,COL8A1,HECW1,GPR83,CCDC149,ZC3H10,SAGE1,PARP3,DENND2A,FAM120C,PCDHA5,TUBA4A,LRFN1,ADAMTS18,STPG3,FARP1,CNTLN,FGGY,CDH23,ALPK2,PSTPIP2,GAA,ERAL1,SGCE,MASP1,FREM2,NEBL,SLC47A1,KMT2D,ADAMTSL1,LONRF2,NUP188,SLC19A3,EHD1,THBS1,ZFAT,WDR49,MDN1,GGCX,CPT1C,RUNX1,CBLB,SIRT6,TNN,DMD,SEMA5A,TNRC6A,KCNRG,WNK1,GABRA2,CREB3L1,…	918
Cancer, Endocrine System Disorders, Gastrointestinal Disease, Organismal Injury and Abnormalities	carcinoma	Pancreatic carcinoma	5.9e-25					RNF219,MYO5C,CCDC171,DHODH,SIPA1,SEPT14,JAK3,PCDHA4,ANKRD34A,USP31,PIAS3,MYH2,SEMA5B,COL8A1,HECW1,GPR83,CCDC149,ZC3H10,SAGE1,PARP3,DENND2A,FAM120C,PCDHA5,TUBA4A,LRFN1,ADAMTS18,STPG3,FARP1,CNTLN,FGGY,CDH23,ALPK2,PSTPIP2,GAA,ERAL1,SGCE,MASP1,FREM2,NEBL,SLC47A1,KMT2D,ADAMTSL1,LONRF2,NUP188,SLC19A3,EHD1,THBS1,ZFAT,WDR49,MDN1,GGCX,CPT1C,RUNX1,CBLB,SIRT6,TNN,DMD,SEMA5A,TNRC6A,KCNRG,WNK1,GABRA2,CREB3L1,…	925
Cancer, Organismal Injury and Abnormalities, Reproductive System Disease	carcinoma	Breast carcinoma	9.83e-25					RNF219,ENKUR,ADD1,MYO5C,TMEM43,SIPA1,JAK3,SETD1B,ANKRD34A,PDE6C,SIN3B,ATP6V0A4,USP6NL,SORL1,RGS22,BCR,CDC6,SKOR1,HLCS,TOP2A,SH3GLB2,PRKN,MYH2,RSRC2,SOX3,COL8A1,HECW1,CSRNP2,USP15,ZBTB39,COL5A2,VAC14,PARP3,FAM120C,TUBA4A,ADAMTS18,CTCFL,SLAMF8,PRIM2,EPB41L1,CHRNG,ZSCAN2,GTF2F1,CREBBP,KLHL17,FOLH1,SH3GL1,PSTPIP2,NASP,PTPRO,SH2B1,MLIP,ATP10B,PRDM16,MYO6,CREG2,KMT2D,PTPRE,SH3RF2,PPFIA3,ERICH3,CCDC178,…	961
Cancer, Organismal Injury and Abnormalities, Reproductive System Disease	breast cancer	Breast cancer	8.46e-24					RNF219,ENKUR,ADD1,MYO5C,TMEM43,SIPA1,JAK3,RPS24,SETD1B,ANKRD34A,SREBF2,PDE6C,MAPKAPK2,SIN3B,ATP6V0A4,USP6NL,SORL1,RGS22,BCR,CDC6,SKOR1,HLCS,TOP2A,SH3GLB2,PRKN,MYH2,RSRC2,ZBTB40,SOX3,COL8A1,HECW1,CSRNP2,SOD2,USP15,ZBTB39,COL5A2,VAC14,PARP3,FAM120C,TUBA4A,STS,ADAMTS18,TAF1D,CTCFL,SLAMF8,PRIM2,EPB41L1,CHRNG,ZSCAN2,GTF2F1,CREBBP,KLHL17,FOLH1,SH3GL1,PSTPIP2,NASP,PTPRO,SH2B1,KLF3,MLIP,ATP10B,PRDM16,MYO…	1186
Cancer, Endocrine System Disorders, Organismal Injury and Abnormalities, Reproductive System Disease	ovarian cancer	Ovarian cancer	1.44e-23					CERCAM,MAPKAPK2,SIN3B,ENPEP,TMPRSS13,DCAF16,TBXA2R,DDX39A,BCR,TOP2A,PRKN,ZBTB40,HECW1,USP15,OTULINL,PARP3,TUBA4A,PGC,CCDC33,PRIM2,AGK,ZNF138,FARP1,CREBBP,STXBP5L,CDH23,CELF4,ATF7IP2,ALPK2,SH3GL1,TPM3,PRDM16,KMT2D,SH3RF2,ULK3,PPFIA3,THBS1,TRIM24,SLC16A3,PSME4,MDN1,RUNX1,XKR3,PLB1,DOCK9,ASB4,SEMA5A,SV2A,WNK1,IGF2BP3,GHRL,OR10W1,KLK2,LPO,CDK13,SCAF1,FGF1,PZP,HTR1F,TBC1D4,CNGA2,TYW1,LAMA5,SLC19A2,GLG…	780
Cancer, Organismal Injury and Abnormalities	head and neck squamous cell cancer	Head and neck squamous cell carcinoma	3.96e-23					AUTS2,C2CD4C,ADD1,CCDC171,DHODH,SETD1B,MAPKAPK2,SIN3B,ENPEP,SLC4A1AP,HFM1,TBXA2R,SORL1,TPSD1,UBE2Z,FAM120A,BCR,CDC6,TWNK,SKOR1,TOP2A,PLEKHG5,KCNK17,RSRC2,ZC3H10,VAC14,PAK6,FAM120C,TUBA4A,ADAMTS18,POU2F2,ATP13A4,CTCFL,PRIM2,FGD2,ZNF469,CREBBP,STXBP5L,NAGS,CELF4,CDH13,ATF7IP2,ARHGAP6,NASP,PTPRO,SH2B1,TRIOBP,KMT2D,ACSL3,GCC2,RAC1,FAM19A5,CCDC178,SAMD4A,SKA3,TRIM24,ACSL6,TNIK,MDN1,CPT1C,RUNX1,SIRT6,D…	1006
Organismal Survival	organismal death	Organismal death	2.54e-22					ADD1,NFYA,SPHK1,CD22,CSHL1,SREBF2,MAPKAPK2,SIN3B,TBXA2R,PGP,BCR,TWNK,TOP2A,PRKN,NECTIN1,SLC25A37,CSRNP2,SOD2,COL5A2,VAC14,SPIC,PTPN12,PARP3,GNLY,ADM,PBX2,MTAP,POU2F2,PPT2,NUDT1,RAB6A,CHRNG,DHRS3,VTI1A,KIF19,PCDHGA8,CREBBP,ZPR1,SH3GL1,RBPJ,NASP,ZBTB17,SH2B1,KLF3,TPM3,RAB3A,NEBL,RHEB,RGS4,RAC1,ARID5A,SLC19A3,G6PC,EHD1,THBS1,ZFAT,GCM1,MYF5,CSNK1D,GGCX,RELB,RUNX1,ACD,CBLB,SIRT6,MARCKSL1,DMD,NEUROG3,S…	1077
Cancer, Endocrine System Disorders, Organismal Injury and Abnormalities, Reproductive System Disease	epithelial ovarian tumor	Ovarian carcinoma	3.88e-22					RUBCN,PCDHGA4,CERCAM,SMARCA4,USP7,MAPKAPK2,SIN3B,HYDIN,ENPEP,FBXW7,TMPRSS13,PHRF1,DCAF16,TBXA2R,NFKBIB,DDX39A,BCR,SNX20,RNF17,TOP2A,OTUD5,ZBTB40,KIAA2012,OR5M11,HECW1,ARMC10,MYRF,USP15,OTULINL,POU4F3,PARP3,TUBA4A,ZSWIM3,PGC,NCKAP5L,MTUS2,CD300E,CCDC33,ELAVL3,DMXL2,PRIM2,EIF4A2,CELSR3,MAGI2,NPAS2,SIK2,AGK,PXDNL,ZNF138,FARP1,DCHS1,CREBBP,STXBP5L,CDH23,CELF4,PCDH17,ATF7IP2,ALPK2,NKTR,SH3GL1,PPEF1,ZN…	708
Organismal Survival	morbidity or mortality	Morbidity or mortality	6.06e-22					ADD1,NFYA,SPHK1,CD22,CSHL1,SREBF2,MAPKAPK2,SIN3B,TBXA2R,PGP,BCR,TWNK,TOP2A,PRKN,NECTIN1,SLC25A37,CSRNP2,SOD2,COL5A2,VAC14,SPIC,PTPN12,PARP3,GNLY,ADM,PBX2,MTAP,POU2F2,PPT2,NUDT1,RAB6A,CHRNG,DHRS3,VTI1A,KIF19,PCDHGA8,CREBBP,ZPR1,SH3GL1,RBPJ,NASP,ZBTB17,SH2B1,KLF3,TPM3,RAB3A,NEBL,RHEB,RGS4,RAC1,ARID5A,SLC19A3,G6PC,EHD1,THBS1,ZFAT,GCM1,MYF5,CSNK1D,GGCX,RELB,RUNX1,ACD,CBLB,SIRT6,MARCKSL1,PILRA,DMD,NEU…	1087
Cancer, Gastrointestinal Disease, Organismal Injury and Abnormalities	gastro-esophageal carcinoma	Gastro-esophageal carcinoma	8.16e-22					AUTS2,RNF219,CCDC171,KIAA1217,SIPA1,JAK3,PCDHA4,RTN2,TMPRSS13,HFM1,USP6NL,SNX25,CDC6,TOP2A,SH3GLB2,MYH2,S100A7A,COL8A1,HECW1,DPP7,WHAMM,TUBA4A,ADAMTS18,CCDC33,PRIM2,EPB41L1,SLC17A2,CNTLN,ZNF469,PCDHGA8,CREBBP,STXBP5L,CDH23,CELF4,ARHGEF4,FOLH1,RBPJ,PSTPIP2,KLF3,TRIOBP,FREM2,MYO6,KMT2D,PTPRE,GCC2,RAC1,ERICH3,NUP188,CCDC178,THBS1,PSME4,MDN1,RUNX1,CBLB,PLB1,TNN,DMD,DOCK9,TTC14,TNRC6A,WNK1,IGF2BP3,MAG…	776
Cancer, Organismal Injury and Abnormalities, Reproductive System Disease	mammary tumor	Mammary tumor	9.06e-22					RNF219,ENKUR,ADD1,MYO5C,TMEM43,SIPA1,JAK3,RPS24,SETD1B,CSHL1,ANKRD34A,SREBF2,PDE6C,MAPKAPK2,SIN3B,ATP6V0A4,USP6NL,SORL1,RGS22,BCR,CDC6,SKOR1,HLCS,TOP2A,SH3GLB2,PRKN,MYH2,RSRC2,ZBTB40,SOX3,COL8A1,HECW1,CSRNP2,SOD2,USP15,ZBTB39,COL5A2,VAC14,PARP3,FAM120C,TUBA4A,STS,ADAMTS18,TAF1D,CTCFL,SLAMF8,PRIM2,EPB41L1,CHRNG,ZSCAN2,GTF2F1,CREBBP,KLHL17,FOLH1,SH3GL1,PSTPIP2,NASP,PTPRO,SH2B1,KLF3,ARRDC3,MLIP,ATP1…	1222
Cancer, Gastrointestinal Disease, Organismal Injury and Abnormalities	gastroesophageal cancer	Gastroesophageal cancer	1.79e-21					AUTS2,RNF219,CCDC171,KIAA1217,SIPA1,JAK3,PCDHA4,RTN2,TMPRSS13,HFM1,USP6NL,SNX25,CDC6,TOP2A,SH3GLB2,MYH2,S100A7A,COL8A1,HECW1,DPP7,PARP3,WHAMM,TUBA4A,ADAMTS18,PGC,CCDC33,PRIM2,EPB41L1,SLC17A2,CNTLN,ZNF469,PCDHGA8,CREBBP,STXBP5L,CDH23,CELF4,ARHGEF4,FOLH1,RBPJ,PSTPIP2,KLF3,TRIOBP,FREM2,PRDM16,MYO6,KMT2D,PTPRE,GCC2,RAC1,ERICH3,NUP188,CCDC178,THBS1,PSME4,MDN1,RUNX1,CBLB,PLB1,TNN,DMD,DOCK9,TTC14,TNRC6A…	826
Cancer, Organismal Injury and Abnormalities, Respiratory Disease	respiratory system tumor	Respiratory system tumor	5.13e-21					RNF219,ADD1,CCDC171,DHODH,JAK3,SETD1B,SPHK1,SIN3B,SLC4A1AP,TMPRSS13,HFM1,SORL1,PRSS57,USP31,CDC6,TWNK,ZNF839,TOP2A,PRKN,MYH2,KCNK17,ZBTB40,CLK4,SOD2,SAGE1,ADM,WHAMM,TUBA4A,MTAP,CHRNA6,PIFO,NUDT1,PGC,SLCO4A1,ADM2,PRIM2,RAB6A,CHRNG,AGK,TEX26,CNTLN,CREBBP,RPL22L1,STXBP5L,CDH23,CDH13,ALPK2,ATF7IP2,ARHGAP6,TMEM136,ZBTB17,KLF3,TRIOBP,ATP10B,MYO6,KMT2D,PTPRE,ACSL3,SIRPB2,RGS4,RAC1,ERICH3,DMRT1,SKA3,THBS…	1052
Cancer, Dermatological Diseases and Conditions, Organismal Injury and Abnormalities	skin carcinoma	Skin carcinoma	1.86e-20					IL1RL1,JAZF1,CTIF,PCDHGA4,SEPT14,SLC2A7,PCDHA4,SMARCA4,CD33,SIN3B,FBXW7,SNX25,RGS22,MORC1,LRRIQ3,BCR,IGFN1,RNF17,TOP2A,MYH7,MYH2,ZNF285,PABPC1,SERPINB7,PSD2,HECW1,ENAH,CLK4,SOD2,ATP10A,PCDHA5,OPCML,TUBA4A,SORBS2,MAP3K4,ADAMTS18,ERGIC3,PGC,NCKAP5L,ADCK5,GPX1,MAGI2,IL6,SLC17A2,PXDNL,ZNF114,ZNF280D,DCC,ZFP28,CREBBP,STXBP5L,CDH23,OR11L1,RINT1,TNIP3,KIAA1257,ZNF215,PRUNE2,PTPRO,OAS2,DNAH8,CACNA1A,SV2C…	583
Cell Death and Survival	necrosis	Necrosis	7.92e-20					DHODH,NFYA,JAK3,RPS24,SPHK1,CD22,CSHL1,SREBF2,MAPKAPK2,CD33,SIN3B,TBXA2R,BCR,CDC6,TOP2A,PIAS3,FKBPL,PRKN,YY1AP1,ST3GAL3,SOD2,VAC14,PAK6,GNLY,ADM,PPT2,NUDT1,VTI1A,PCDHGA8,CREBBP,SPRR1A,RBPJ,NASP,PTPRO,ZBTB17,MXD3,MYO6,SLC47A1,PTPRE,RHEB,RGS4,RAC1,FCGR3A/FCGR3B,NUP188,BCL2L13,SLC19A3,G6PC,SKA3,THBS1,TRIM24,CABLES1,ELK1,HIF1AN,MDN1,PIK3AP1,RELB,RUNX1,ACD,SIRT6,DMD,KCNRG,UBE2V1,POLR3E,MAGEA2/MAGEA2B,…	1151
Cancer, Endocrine System Disorders, Organismal Injury and Abnormalities, Reproductive System Disease	development	Development of gonadal tumor	1.22e-19					RUBCN,PCDHGA4,CERCAM,USP7,MAPKAPK2,SIN3B,HYDIN,ENPEP,FBXW7,TMPRSS13,PHRF1,DCAF16,TBXA2R,NFKBIB,DDX39A,BCR,SNX20,RNF17,TOP2A,OTUD5,ZBTB40,KIAA2012,OR5M11,HECW1,ARMC10,MYRF,USP15,OTULINL,POU4F3,PARP3,TUBA4A,ZSWIM3,PGC,NCKAP5L,MTUS2,CD300E,CCDC33,ELAVL3,DMXL2,PRIM2,EIF4A2,CELSR3,MAGI2,NPAS2,SIK2,AGK,PXDNL,ZNF138,FARP1,DCHS1,STXBP5L,CDH23,CELF4,PCDH17,ATF7IP2,ALPK2,NKTR,SH3GL1,PPEF1,ZNF215,CACNA1A,GG…	667
Cancer, Gastrointestinal Disease, Organismal Injury and Abnormalities	gastroesophageal adenocarcinoma	Gastroesophageal adenocarcinoma	1.45e-19					AUTS2,RNF219,DAPK2,KIAA1217,XRCC1,JAK3,PCDHA4,RTN2,SMARCA4,LILRB4,RCN3,TCHP,FBXW7,TMPRSS13,HFM1,USP6NL,SNX25,LRRIQ3,CDC6,BRD9,TOP2A,SH3GLB2,MYH7,MYH2,S100A7A,SERPINB7,GIT2,COL8A1,OR5M11,HECW1,DPP7,KCND1,WDR55,PNPLA5,WHAMM,ZNF423,TUBA4A,ADAMTS18,ARHGAP20,CRNN,FYCO1,MTUS2,CCDC33,ELAVL3,PRIM2,MAGI2,EPB41L1,IL6,SYNE2,SIK2,PXDNL,CNTLN,ZNF469,PCDHGA8,ZFP28,CREBBP,STXBP5L,CDH23,CELF4,PCDH17,FOLH1,ANKRD4…	693
Cancer, Endocrine System Disorders, Organismal Injury and Abnormalities, Reproductive System Disease	development	Development of ovarian tumor	2.1e-19					RUBCN,PCDHGA4,CERCAM,USP7,MAPKAPK2,SIN3B,HYDIN,ENPEP,FBXW7,TMPRSS13,PHRF1,DCAF16,TBXA2R,NFKBIB,DDX39A,BCR,SNX20,RNF17,TOP2A,OTUD5,ZBTB40,KIAA2012,OR5M11,HECW1,ARMC10,MYRF,USP15,OTULINL,POU4F3,PARP3,TUBA4A,ZSWIM3,PGC,NCKAP5L,MTUS2,CD300E,CCDC33,ELAVL3,DMXL2,PRIM2,EIF4A2,CELSR3,MAGI2,NPAS2,SIK2,AGK,PXDNL,ZNF138,FARP1,DCHS1,STXBP5L,CDH23,CELF4,PCDH17,ATF7IP2,ALPK2,NKTR,SH3GL1,PPEF1,ZNF215,CACNA1A,GG…	664
Cancer, Organismal Injury and Abnormalities	upper aero-digestive squamous cell carcinoma	Upper aero-digestive squamous cell carcinoma	2.86e-19					AUTS2,RUBCN,ADD1,CCDC171,DHODH,PCDHGA4,SETD1B,USP7,CEP350,MAPKAPK2,SIN3B,HYDIN,ENPEP,FBXW7,SLC4A1AP,PHRF1,HFM1,AMER1,SORL1,TPSD1,UBE2Z,NFKBIB,FAM120A,IGFN1,ST8SIA2,RNF17,TWNK,SKOR1,TOP2A,MYH7,KCNK17,RSRC2,SERPINB7,ENAH,PELI2,ARMC10,MTA2,TARS,ATP10A,VAC14,ZNF423,EML4,TUBA4A,CCDC150,CTCFL,ATP13A4,DMXL2,DPY19L4,CELSR3,RNPC3,EIF3B,SYNE2,FGD2,SIK2,GPSM2,PCDHGC4,ZNF469,DCHS1,DCC,STXBP5L,CREBBP,SASH1,CE…	728
Cancer, Endocrine System Disorders, Organismal Injury and Abnormalities, Reproductive System Disease	ovarian adenocarcinoma	Ovarian adenocarcinoma	4.08e-19					RUBCN,PCDHGA4,CERCAM,USP7,MAPKAPK2,SIN3B,HYDIN,ENPEP,FBXW7,TMPRSS13,PHRF1,DCAF16,TBXA2R,NFKBIB,DDX39A,BCR,SNX20,RNF17,TOP2A,OTUD5,ZBTB40,KIAA2012,OR5M11,HECW1,ARMC10,MYRF,USP15,OTULINL,POU4F3,PARP3,TUBA4A,ZSWIM3,PGC,NCKAP5L,MTUS2,CD300E,CCDC33,ELAVL3,DMXL2,PRIM2,EIF4A2,CELSR3,MAGI2,NPAS2,SIK2,AGK,PXDNL,ZNF138,FARP1,DCHS1,STXBP5L,CDH23,CELF4,PCDH17,ATF7IP2,ALPK2,NKTR,SH3GL1,PPEF1,ZNF215,CACNA1A,GG…	661
Cell Death and Survival	cell death	Cell death	8.89e-19					ADD1,DHODH,NFYA,JAK3,RPS24,SPHK1,CD22,CSHL1,SREBF2,MAPKAPK2,CD33,SIN3B,TBXA2R,SORL1,UBE2Z,BCR,CDC6,APH1B,TOP2A,PIAS3,FKBPL,PLEKHG5,PRKN,SYDE1,YY1AP1,ST3GAL3,SOD2,DPP7,VAC14,PAK6,GNLY,ADM,PPT2,NUDT1,CTCFL,FGD2,VTI1A,PCDHGA8,CREBBP,ZPR1,SPRR1A,ARHGEF4,RBPJ,NASP,PTPRO,ZBTB17,MXD3,TPM3,PRDM16,MYO6,SLC47A1,PTPRE,MCFD2,RHEB,RGS4,RAC1,FCGR3A/FCGR3B,NUP188,BCL2L13,SLC19A3,EHD1,G6PC,DMRT1,SKA3,THBS1,TRIM2…	1423
Cancer, Organismal Injury and Abnormalities	cancer of head	Cancer of head	7.17e-18					AUTS2,CCDC171,SETD1B,SPHK1,SMARCA4,USP7,MAPKAPK2,HYDIN,ENPEP,FBXW7,PHRF1,AMER1,SORL1,TPSD1,UBE2Z,NFKBIB,FAM120A,IGFN1,ST8SIA2,SKOR1,TOP2A,MYH7,RSRC2,SERPINB7,ENAH,PELI2,ATP10A,VAC14,ZNF423,TUBA4A,CCDC150,CTCFL,ATP13A4,DMXL2,RNPC3,IL6,SYNE2,EIF3B,FGD2,SIK2,GPSM2,PCDHGC4,ZNF469,CREBBP,SASH1,CELF4,PCDH17,FOLH1,CDH13,NKTR,ZNF215,NASP,KY,PTPRO,FGF7,CACNA1A,GTPBP10,RAD1,ZBTB2,GART,PAX6,PTGS2,KMT2D,FAM1…	581
Cancer, Hematological Disease, Organismal Injury and Abnormalities	lymphohematopoietic neoplasia	Lymphohematopoietic neoplasia	8.99e-18					MYO5C,SIPA1,JAK3,RPS24,ELF2,PCDHA4,RTN2,SETD1B,SPHK1,CD22,CD33,ATP6V0A4,HFM1,TXLNA,TPSD1,BCR,TOP2A,MYH2,SEMA5B,HECW1,SOD2,USP15,ZBTB39,COL5A2,PCDHA5,TUBA4A,STS,POU2F2,WDR91,SLAMF8,PRIM2,CNTLN,CREBBP,SH3GL1,NASP,NMUR2,RPL7L1,GAA,SH2B1,KLF3,SAPCD2,KMT2D,PTPRE,RHEB,PPFIA3,ADAMTSL1,GCC2,LONRF2,RAC1,FCGR3A/FCGR3B,ERICH3,NUP188,BCL2L13,THBS1,TRIM24,ELK1,ACSL6,PSME4,MYF5,TNIK,RELB,CPT1C,RUNX1,CBLB,DMD,N…	1145
Cancer, Hematological Disease, Organismal Injury and Abnormalities	hematological neoplasia	Hematopoietic neoplasm	1.04e-17					MYO5C,SIPA1,JAK3,RPS24,ELF2,PCDHA4,RTN2,SETD1B,SPHK1,CD22,CD33,ATP6V0A4,HFM1,TXLNA,TPSD1,BCR,TOP2A,MYH2,SEMA5B,HECW1,SOD2,USP15,ZBTB39,COL5A2,PCDHA5,TUBA4A,STS,POU2F2,WDR91,SLAMF8,PRIM2,CNTLN,CREBBP,SH3GL1,NASP,NMUR2,RPL7L1,GAA,SH2B1,KLF3,SAPCD2,KMT2D,PTPRE,RHEB,PPFIA3,ADAMTSL1,GCC2,LONRF2,RAC1,FCGR3A/FCGR3B,ERICH3,NUP188,BCL2L13,THBS1,TRIM24,ELK1,ACSL6,PSME4,MYF5,TNIK,RELB,CPT1C,RUNX1,CBLB,DMD,N…	1137
Cancer, Organismal Injury and Abnormalities, Renal and Urological Disease	urinary tract cancer	Urinary tract cancer	1.63e-17					ZNF799,CLCNKB,KIAA1217,JAK3,PPP1R1C,FAM169A,SPHK1,SMARCA4,SREBF2,LILRB4,ENPEP,FBXW7,TMPRSS13,TBXA2R,AMER1,UTP14A,SPATA9,BCR,CDC6,RNF17,TOP2A,PIAS3,MYH7,TNFSF11,LILRB3,NINJ1,ADH1A,PABPC1,ATG7,DHX35,SOD2,OTULINL,VAC14,KRTAP5-7,GNLY,ADM,TUBA4A,PBX2,IFT81,MAP3K4,CHRNA6,SPSB3,CRNN,CCDC150,ADM2,FKBP1A,EIF4A2,SYNE2,CHRNG,SECISBP2,DMTN,HIST1H1D,PYGB,DCHS1,DCC,CREBBP,CDH23,PCDH17,KLHL17,ALPK2,SH3GL1,NASP,…	644
Cancer, Organismal Injury and Abnormalities	mixed neoplasia	Mixed neoplasia	2.39e-17					RUBCN,PCDHGA4,CERCAM,SPHK1,SMARCA4,MAPKAPK2,SIN3B,FBXW7,PHRF1,ATP6V0A4,TBXA2R,AMER1,DENND5B,RGS22,NFKBIB,SNX20,RNF17,CDRT1,TOP2A,OTUD5,ZBTB40,KIAA2012,MYL6B,OR5M11,HECW1,OTULINL,POU4F3,PARP3,TUBA4A,MAP3K4,ADAMTS18,NCKAP5L,MTUS2,CD300E,CCDC33,ELAVL3,DMXL2,PRIM2,MAGI2,SYNE2,AGK,PXDNL,PCDHGC4,DCHS1,DCC,FGGY,CELF4,PCDH17,ATF7IP2,ZNF215,PRUNE2,KY,FREM2,GGT5,GPR176,KMT2D,FNTB,SH3RF2,ULK3,PPFIA3,KNCN,HC…	608
Cancer, Organismal Injury and Abnormalities, Renal and Urological Disease	urinary tract tumor	Urinary tract tumor	2.58e-17					ZNF799,CLCNKB,KIAA1217,JAK3,PPP1R1C,FAM169A,SPHK1,SMARCA4,SREBF2,LILRB4,ENPEP,FBXW7,TMPRSS13,TBXA2R,AMER1,UTP14A,SPATA9,BCR,CDC6,RNF17,TOP2A,PIAS3,MYH7,TNFSF11,LILRB3,NINJ1,ADH1A,PABPC1,ATG7,DHX35,SOD2,OTULINL,VAC14,KRTAP5-7,GNLY,ADM,TUBA4A,PBX2,IFT81,MAP3K4,CHRNA6,SPSB3,CRNN,CCDC150,ADM2,FKBP1A,EIF4A2,IL6,SYNE2,CHRNG,SECISBP2,DMTN,HIST1H1D,PYGB,DCHS1,DCC,CREBBP,CDH23,PCDH17,KLHL17,ALPK2,SH3GL1,P…	663
Cancer, Organismal Injury and Abnormalities, Respiratory Disease	non-squamous non-small cell lung cancer	Nonsquamous non-small cell lung carcinoma	4e-17					RNF219,NMNAT2,JAK3,SETD1B,SPHK1,SMARCA4,HYDIN,FBXW7,AMER1,SORL1,USP31,IGFN1,CDC6,ZNF839,TOP2A,PRKN,MYH7,MYH2,SOD2,MTA2,SAGE1,ATP10A,NOL6,WHAMM,ZNF423,TUBA4A,CHRNA6,PIFO,LYN,NUDT1,CCDC150,SLCO4A1,FKBP1A,DMXL2,PRIM2,DMKN,DPY19L4,EIF4A2,MAGI2,IL6,SYNE2,ZC3H11A,EPHB1,AGK,PXDNL,THEMIS2,TEX26,CNTLN,DCC,PPAN,RPL22L1,CREBBP,CDH23,RINT1,DSN1,TMEM136,PRUNE2,KY,FGF7,SLC6A2,DNAH8,CACNA1A,GTPBP10,TRIOBP,GART,…	552
Cancer, Hematological Disease, Organismal Injury and Abnormalities	lymphohematopoietic cancer	Lymphohematopoietic cancer	6.03e-17					MYO5C,SIPA1,JAK3,RPS24,ELF2,PCDHA4,RTN2,SETD1B,SPHK1,CD22,CD33,ATP6V0A4,HFM1,TXLNA,TPSD1,BCR,TOP2A,MYH2,SEMA5B,HECW1,SOD2,USP15,ZBTB39,COL5A2,PCDHA5,TUBA4A,STS,POU2F2,WDR91,SLAMF8,PRIM2,CNTLN,CREBBP,SH3GL1,NASP,NMUR2,RPL7L1,GAA,SH2B1,KLF3,SAPCD2,KMT2D,PTPRE,RHEB,PPFIA3,ADAMTSL1,GCC2,LONRF2,RAC1,FCGR3A/FCGR3B,ERICH3,NUP188,BCL2L13,THBS1,TRIM24,ELK1,ACSL6,PSME4,MYF5,TNIK,RELB,CPT1C,RUNX1,CBLB,DMD,N…	1125
Cancer, Organismal Injury and Abnormalities	thoracic neoplasm	Thoracic neoplasm	8.2e-17					RNF219,JAK3,SETD1B,SPHK1,CD22,TMPRSS13,SORL1,PRSS57,USP31,CDC6,ZNF839,TOP2A,PRKN,MYH2,CLK4,SOD2,SAGE1,ADM,WHAMM,TUBA4A,MTAP,CHRNA6,PIFO,NUDT1,PGC,SLCO4A1,ADM2,PRIM2,RAB6A,CHRNG,AGK,TEX26,CNTLN,CREBBP,RPL22L1,CDH23,CDH13,ALPK2,TMEM136,ZBTB17,KLF3,TRIOBP,ATP10B,MYO6,KMT2D,PTPRE,SIRPB2,RGS4,RAC1,ERICH3,DMRT1,SKA3,THBS1,CABLES1,PSME4,CERS4,TNIK,RUNX1,TNN,DMD,EXOC7,PINX1,WNK1,IGF2BP3,KRTAP27-1,GABRA2,…	840
Cancer, Organismal Injury and Abnormalities, Respiratory Disease	development	Development of respiratory system tumor	8.6e-17					RNF219,NMNAT2,JAK3,SETD1B,SPHK1,SMARCA4,HYDIN,FBXW7,AMER1,SORL1,USP31,IGFN1,CDC6,ZNF839,TOP2A,PRKN,MYH7,MYH2,SOD2,MTA2,SAGE1,ATP10A,NOL6,WHAMM,ZNF423,TUBA4A,CHRNA6,PIFO,LYN,NUDT1,CCDC150,SLCO4A1,DMXL2,PRIM2,DMKN,DPY19L4,EIF4A2,MAGI2,IL6,SYNE2,ZC3H11A,EPHB1,AGK,PXDNL,THEMIS2,TEX26,CNTLN,DCC,PPAN,RPL22L1,CREBBP,CDH23,RINT1,DSN1,TMEM136,PRUNE2,KY,FGF7,SLC6A2,DNAH8,CACNA1A,GTPBP10,TRIOBP,GART,ATP10B,…	560
Cancer, Organismal Injury and Abnormalities, Respiratory Disease	lung adenocarcinoma	Lung adenocarcinoma	9.73e-17					RNF219,NMNAT2,JAK3,SETD1B,SPHK1,SMARCA4,HYDIN,FBXW7,AMER1,SORL1,USP31,IGFN1,CDC6,ZNF839,TOP2A,PRKN,MYH7,MYH2,SOD2,MTA2,SAGE1,ATP10A,NOL6,WHAMM,ZNF423,TUBA4A,CHRNA6,PIFO,LYN,NUDT1,CCDC150,SLCO4A1,DMXL2,PRIM2,DMKN,DPY19L4,EIF4A2,MAGI2,IL6,SYNE2,ZC3H11A,EPHB1,AGK,PXDNL,THEMIS2,TEX26,CNTLN,DCC,PPAN,RPL22L1,CREBBP,CDH23,RINT1,DSN1,TMEM136,PRUNE2,KY,FGF7,SLC6A2,DNAH8,CACNA1A,GTPBP10,TRIOBP,GART,ATP10B,…	548
Cancer, Organismal Injury and Abnormalities, Respiratory Disease	development	Development of lung tumor	1.07e-16					RNF219,NMNAT2,JAK3,SETD1B,SPHK1,SMARCA4,HYDIN,FBXW7,AMER1,SORL1,USP31,IGFN1,CDC6,ZNF839,TOP2A,PRKN,MYH7,MYH2,SOD2,MTA2,SAGE1,ATP10A,NOL6,WHAMM,ZNF423,TUBA4A,CHRNA6,PIFO,LYN,NUDT1,CCDC150,SLCO4A1,DMXL2,PRIM2,DMKN,DPY19L4,EIF4A2,MAGI2,IL6,SYNE2,ZC3H11A,EPHB1,AGK,PXDNL,THEMIS2,TEX26,CNTLN,DCC,PPAN,RPL22L1,CREBBP,CDH23,RINT1,DSN1,TMEM136,PRUNE2,KY,FGF7,SLC6A2,DNAH8,CACNA1A,GTPBP10,TRIOBP,GART,ATP10B,…	559
Cancer, Hematological Disease, Organismal Injury and Abnormalities	hematologic cancer	Hematologic cancer	1.16e-16					MYO5C,SIPA1,JAK3,RPS24,ELF2,PCDHA4,RTN2,SETD1B,SPHK1,CD22,CD33,ATP6V0A4,HFM1,TXLNA,TPSD1,BCR,TOP2A,MYH2,SEMA5B,HECW1,SOD2,USP15,ZBTB39,COL5A2,PCDHA5,TUBA4A,STS,POU2F2,WDR91,SLAMF8,PRIM2,CNTLN,CREBBP,SH3GL1,NASP,NMUR2,RPL7L1,GAA,SH2B1,KLF3,SAPCD2,KMT2D,PTPRE,RHEB,PPFIA3,ADAMTSL1,GCC2,LONRF2,RAC1,FCGR3A/FCGR3B,ERICH3,NUP188,BCL2L13,THBS1,TRIM24,ELK1,ACSL6,PSME4,MYF5,TNIK,RELB,CPT1C,RUNX1,CBLB,DMD,N…	1115
Cancer, Organismal Injury and Abnormalities, Respiratory Disease	carcinoma	Lung carcinoma	1.2e-16					RNF219,NMNAT2,XRCC1,JAK3,ADIPOR1,SETD1B,SPHK1,SMARCA4,HYDIN,FBXW7,TMPRSS13,AMER1,SORL1,PRSS57,USP31,LRRIQ3,TRAF1,IGFN1,CDC6,ZNF839,TOP2A,PRKN,MYH7,MYH2,TNFSF11,OTUD5,PABPC1,SOD2,MTA2,SAGE1,ATP10A,ASCL4,NOL6,WHAMM,ZNF423,OPCML,TUBA4A,HERC2P3,MTAP,CHRNA6,PIFO,LYN,NUDT1,PGC,CCDC150,SLCO4A1,ADM2,FKBP1A,DMXL2,PRIM2,DMKN,DPY19L4,EIF4A2,MAGI2,RAB6A,IL6,SYNE2,ZC3H11A,EPHB1,CHRNG,PEA15,AGK,PXDNL,THEMIS2,T…	734
Cancer, Gastrointestinal Disease, Organismal Injury and Abnormalities	oral cavity carcinoma	Oral cavity carcinoma	1.23e-16					AUTS2,CCDC171,SETD1B,USP7,MAPKAPK2,HYDIN,ENPEP,PHRF1,AMER1,SORL1,TPSD1,UBE2Z,NFKBIB,FAM120A,IGFN1,ST8SIA2,SKOR1,TOP2A,MYH7,RSRC2,SERPINB7,ENAH,PELI2,ATP10A,VAC14,ZNF423,TUBA4A,CCDC150,CTCFL,ATP13A4,DMXL2,RNPC3,IL6,SYNE2,EIF3B,FGD2,SIK2,GPSM2,PCDHGC4,ZNF469,CREBBP,SASH1,CELF4,PCDH17,FOLH1,CDH13,NKTR,ZNF215,NASP,KY,PTPRO,FGF7,CACNA1A,GTPBP10,ZBTB2,GART,PAX6,PTGS2,KMT2D,FAM19A5,CCDC178,SAMD4A,SKA3,P…	504
Cancer, Organismal Injury and Abnormalities, Respiratory Disease	lung tumor	Lung tumor	1.31e-16					RNF219,JAK3,SETD1B,SPHK1,TMPRSS13,SORL1,PRSS57,USP31,CDC6,ZNF839,TOP2A,PRKN,MYH2,CLK4,SOD2,SAGE1,ADM,WHAMM,TUBA4A,MTAP,CHRNA6,PIFO,NUDT1,PGC,SLCO4A1,ADM2,PRIM2,RAB6A,CHRNG,AGK,TEX26,CNTLN,CREBBP,RPL22L1,CDH23,CDH13,ALPK2,TMEM136,ZBTB17,KLF3,TRIOBP,ATP10B,MYO6,KMT2D,PTPRE,SIRPB2,RGS4,RAC1,ERICH3,DMRT1,SKA3,THBS1,CABLES1,PSME4,CERS4,TNIK,RUNX1,TNN,DMD,EXOC7,PINX1,WNK1,IGF2BP3,KRTAP27-1,GABRA2,CUL9,…	828
Cancer, Organismal Injury and Abnormalities, Respiratory Disease	development	Development of lung carcinoma	1.81e-16					RNF219,NMNAT2,JAK3,SETD1B,SPHK1,SMARCA4,HYDIN,FBXW7,AMER1,SORL1,USP31,IGFN1,CDC6,ZNF839,TOP2A,PRKN,MYH7,MYH2,SOD2,MTA2,SAGE1,ATP10A,NOL6,WHAMM,ZNF423,TUBA4A,CHRNA6,PIFO,LYN,NUDT1,CCDC150,SLCO4A1,DMXL2,PRIM2,DMKN,DPY19L4,EIF4A2,MAGI2,IL6,SYNE2,ZC3H11A,EPHB1,AGK,PXDNL,THEMIS2,TEX26,CNTLN,DCC,PPAN,RPL22L1,CREBBP,CDH23,RINT1,DSN1,TMEM136,PRUNE2,KY,FGF7,SLC6A2,DNAH8,CACNA1A,GTPBP10,TRIOBP,GART,ATP10B,…	549
Cancer, Organismal Injury and Abnormalities, Respiratory Disease	lung cancer	Lung cancer	2.25e-16					RNF219,JAK3,SETD1B,SPHK1,TMPRSS13,SORL1,PRSS57,USP31,CDC6,ZNF839,TOP2A,PRKN,MYH2,CLK4,SOD2,SAGE1,ADM,WHAMM,TUBA4A,MTAP,CHRNA6,PIFO,NUDT1,PGC,SLCO4A1,ADM2,PRIM2,RAB6A,CHRNG,AGK,TEX26,CNTLN,CREBBP,RPL22L1,CDH23,CDH13,ALPK2,TMEM136,ZBTB17,KLF3,TRIOBP,ATP10B,MYO6,KMT2D,PTPRE,SIRPB2,RGS4,RAC1,ERICH3,DMRT1,SKA3,THBS1,CABLES1,PSME4,TNIK,RUNX1,TNN,DMD,EXOC7,PINX1,WNK1,IGF2BP3,KRTAP27-1,GABRA2,ZNF195,TLE3…	803
Cancer, Organismal Injury and Abnormalities	thoracic cancer	Thoracic cancer	3.32e-16					RNF219,JAK3,SETD1B,SPHK1,CD22,TMPRSS13,SORL1,PRSS57,USP31,CDC6,ZNF839,TOP2A,PRKN,MYH2,CLK4,SOD2,SAGE1,WHAMM,ADM,TUBA4A,MTAP,CHRNA6,PIFO,NUDT1,PGC,SLCO4A1,ADM2,PRIM2,RAB6A,CHRNG,AGK,TEX26,CNTLN,CREBBP,RPL22L1,CDH23,CDH13,ALPK2,TMEM136,ZBTB17,KLF3,TRIOBP,ATP10B,MYO6,KMT2D,PTPRE,SIRPB2,RGS4,RAC1,ERICH3,DMRT1,SKA3,THBS1,CABLES1,PSME4,TNIK,RUNX1,TNN,DMD,EXOC7,PINX1,WNK1,IGF2BP3,KRTAP27-1,GABRA2,ZNF195…	810
Cancer, Gastrointestinal Disease, Organismal Injury and Abnormalities	oral cancer	Oral cancer	3.5e-16					AUTS2,CCDC171,SETD1B,USP7,MAPKAPK2,HYDIN,ENPEP,PHRF1,AMER1,SORL1,TPSD1,UBE2Z,NFKBIB,FAM120A,IGFN1,ST8SIA2,SKOR1,TOP2A,MYH7,RSRC2,SERPINB7,ENAH,PELI2,ATP10A,VAC14,ZNF423,TUBA4A,CCDC150,CTCFL,ATP13A4,DMXL2,RNPC3,IL6,SYNE2,EIF3B,FGD2,SIK2,GPSM2,PCDHGC4,ZNF469,CREBBP,SASH1,CELF4,PCDH17,FOLH1,CDH13,NKTR,ZNF215,NASP,KY,PTPRO,FGF7,CACNA1A,GTPBP10,ZBTB2,GART,PAX6,PTGS2,KMT2D,FAM19A5,CCDC178,SAMD4A,SKA3,P…	511
Cancer, Gastrointestinal Disease, Organismal Injury and Abnormalities	oral tumor	Oral tumor	5.28e-16					AUTS2,CCDC171,SETD1B,USP7,MAPKAPK2,HYDIN,ENPEP,PHRF1,AMER1,SORL1,TPSD1,UBE2Z,NFKBIB,FAM120A,IGFN1,ST8SIA2,SKOR1,TOP2A,MYH7,RSRC2,SERPINB7,ENAH,PELI2,ATP10A,VAC14,ZNF423,TUBA4A,CCDC150,CTCFL,ATP13A4,DMXL2,RNPC3,IL6,SYNE2,EIF3B,FGD2,SIK2,GPSM2,PCDHGC4,ZNF469,CREBBP,SASH1,CELF4,PCDH17,FOLH1,CDH13,NKTR,ZNF215,NASP,KY,PTPRO,FGF7,CACNA1A,GTPBP10,ZBTB2,GART,PAX6,PTGS2,KMT2D,FAM19A5,CCDC178,SAMD4A,SKA3,P…	513
Cancer, Gastrointestinal Disease, Organismal Injury and Abnormalities	oral squamous cell carcinoma	Oral squamous cell carcinoma	7.03e-16					AUTS2,CCDC171,SETD1B,USP7,MAPKAPK2,HYDIN,ENPEP,PHRF1,AMER1,SORL1,TPSD1,UBE2Z,NFKBIB,FAM120A,IGFN1,ST8SIA2,SKOR1,TOP2A,MYH7,RSRC2,SERPINB7,ENAH,PELI2,ATP10A,VAC14,ZNF423,TUBA4A,CCDC150,CTCFL,ATP13A4,DMXL2,RNPC3,SYNE2,EIF3B,FGD2,SIK2,GPSM2,PCDHGC4,ZNF469,SASH1,CELF4,PCDH17,CDH13,NKTR,ZNF215,NASP,KY,PTPRO,FGF7,CACNA1A,GTPBP10,ZBTB2,GART,PAX6,PTGS2,KMT2D,FAM19A5,CCDC178,SAMD4A,SKA3,PSME3,HEG1,ACSL6,M…	488
Organismal Injury and Abnormalities, Renal and Urological Disease	renal lesion	Renal lesion	9.86e-16					CLCNKB,KIAA1217,PPP1R1C,FAM169A,SPHK1,SMARCA4,SREBF2,LILRB4,NPHP3,ENPEP,FBXW7,AMER1,UTP14A,SPATA9,CDC6,RNF17,TOP2A,PIAS3,MYH7,TNFSF11,LILRB3,ADH1A,PABPC1,ATG7,DHX35,SOD2,OTULINL,VAC14,KRTAP5-7,GNLY,ADM,TUBA4A,IFT81,MAP3K4,SPSB3,CRNN,APRT,CCDC150,FKBP1A,EIF4A2,MAGI2,IL6,SYNE2,SECISBP2,DMTN,PYGB,DCHS1,DCC,CDH23,PCDH17,KLHL17,ALPK2,SH3GL1,NASP,PSTPIP2,PRUNE2,SLC6A2,DNAH8,KLF3,PTGS2,DPY19L1,SLC47A1,R…	559
Cancer, Organismal Injury and Abnormalities, Respiratory Disease	non-small cell lung cancer	Non-small cell lung carcinoma	2e-15					RNF219,NMNAT2,XRCC1,JAK3,ADIPOR1,SETD1B,SPHK1,SMARCA4,HYDIN,FBXW7,TMPRSS13,AMER1,SORL1,PRSS57,USP31,LRRIQ3,TRAF1,IGFN1,CDC6,ZNF839,TOP2A,PRKN,MYH7,MYH2,TNFSF11,PABPC1,SOD2,MTA2,SAGE1,ATP10A,ASCL4,NOL6,WHAMM,ZNF423,OPCML,TUBA4A,HERC2P3,MTAP,CHRNA6,PIFO,LYN,NUDT1,PGC,CCDC150,SLCO4A1,FKBP1A,DMXL2,PRIM2,DMKN,DPY19L4,EIF4A2,MAGI2,RAB6A,IL6,SYNE2,ZC3H11A,EPHB1,CHRNG,PEA15,AGK,PXDNL,THEMIS2,TEX26,CNTLN,…	694
Gastrointestinal Disease, Organismal Injury and Abnormalities	gastric lesion	Gastric lesion	2.29e-15					AUTS2,KIAA1217,XRCC1,SIPA1,JAK3,PCDHA4,RTN2,LILRB4,RCN3,FBXW7,TMPRSS13,HFM1,USP6NL,SNX25,LRRIQ3,CDC6,BRD9,TOP2A,SH3GLB2,MYH7,MYH2,SERPINB7,GIT2,OR5M11,KCND1,WDR55,PNPLA5,PARP3,ZNF423,TUBA4A,ADAMTS18,ARHGAP20,CRNN,FYCO1,PGC,NUDT1,MTUS2,ELAVL3,FKBP1A,MAGI2,SYNE2,SLC17A2,SIK2,PXDNL,CNTLN,ZNF469,PCDHGA8,CREBBP,STXBP5L,CDH23,CELF4,PCDH17,FOLH1,ANKRD40,NKTR,RBPJ,PSTPIP2,PRUNE2,FGF7,SLC6A2,CACNA1A,KLF3,…	639
Cancer, Gastrointestinal Disease, Organismal Injury and Abnormalities	stomach tumor	Stomach tumor	3.05e-15					AUTS2,KIAA1217,XRCC1,SIPA1,JAK3,PCDHA4,RTN2,LILRB4,RCN3,FBXW7,TMPRSS13,HFM1,USP6NL,SNX25,LRRIQ3,CDC6,BRD9,TOP2A,SH3GLB2,MYH7,MYH2,SERPINB7,GIT2,OR5M11,KCND1,WDR55,PNPLA5,PARP3,ZNF423,TUBA4A,ADAMTS18,ARHGAP20,CRNN,FYCO1,PGC,NUDT1,MTUS2,ELAVL3,FKBP1A,MAGI2,SYNE2,SLC17A2,SIK2,PXDNL,CNTLN,ZNF469,PCDHGA8,CREBBP,STXBP5L,CDH23,CELF4,PCDH17,FOLH1,ANKRD40,NKTR,RBPJ,PSTPIP2,PRUNE2,FGF7,SLC6A2,CACNA1A,KLF3,…	636
Cancer, Gastrointestinal Disease, Organismal Injury and Abnormalities	gastric epithelial cancer	Gastric carcinoma	3.41e-15					AUTS2,KIAA1217,XRCC1,SIPA1,JAK3,PCDHA4,RTN2,LILRB4,RCN3,FBXW7,TMPRSS13,HFM1,USP6NL,SNX25,LRRIQ3,CDC6,BRD9,TOP2A,SH3GLB2,MYH7,MYH2,SERPINB7,GIT2,OR5M11,KCND1,WDR55,PNPLA5,ZNF423,TUBA4A,ADAMTS18,ARHGAP20,CRNN,FYCO1,MTUS2,ELAVL3,MAGI2,SYNE2,SLC17A2,SIK2,PXDNL,CNTLN,ZNF469,PCDHGA8,CREBBP,STXBP5L,CDH23,CELF4,PCDH17,FOLH1,ANKRD40,NKTR,RBPJ,PSTPIP2,PRUNE2,FGF7,CACNA1A,KLF3,GUCA1A,TRIOBP,FREM2,MAP7D2,GAR…	575
Cancer, Organismal Injury and Abnormalities, Renal and Urological Disease	neoplasia	Renal tumor	5.32e-15					CLCNKB,KIAA1217,PPP1R1C,FAM169A,SPHK1,SMARCA4,SREBF2,LILRB4,ENPEP,FBXW7,AMER1,UTP14A,SPATA9,CDC6,RNF17,TOP2A,PIAS3,MYH7,TNFSF11,LILRB3,ADH1A,PABPC1,ATG7,DHX35,SOD2,OTULINL,VAC14,KRTAP5-7,GNLY,ADM,TUBA4A,IFT81,MAP3K4,SPSB3,CRNN,CCDC150,FKBP1A,EIF4A2,IL6,SYNE2,SECISBP2,DMTN,PYGB,DCHS1,DCC,CDH23,PCDH17,KLHL17,ALPK2,SH3GL1,NASP,PSTPIP2,PRUNE2,SLC6A2,DNAH8,KLF3,DPY19L1,SLC47A1,RALA,KMT2D,PTPRE,CCDC82,…	522
Cell Death and Survival	apoptosis	Apoptosis	6.88e-15					DHODH,NFYA,JAK3,RPS24,SPHK1,CD22,CSHL1,SREBF2,MAPKAPK2,CD33,SIN3B,TBXA2R,UBE2Z,BCR,CDC6,TOP2A,APH1B,PIAS3,PLEKHG5,PRKN,SYDE1,YY1AP1,ST3GAL3,SOD2,DPP7,PAK6,GNLY,ADM,PPT2,NUDT1,FGD2,VTI1A,PCDHGA8,CREBBP,ZPR1,ARHGEF4,RBPJ,NASP,PTPRO,ZBTB17,PRDM16,MYO6,PTPRE,RHEB,RGS4,RAC1,FCGR3A/FCGR3B,BCL2L13,EHD1,G6PC,DMRT1,THBS1,TRIM24,CABLES1,ELK1,PSME4,HIF1AN,MDN1,PIK3AP1,RELB,RUNX1,ACD,CBLB,SIRT6,KCNRG,TNRC6A,…	1109
Cancer, Organismal Injury and Abnormalities	lymphoreticular neoplasm	Lymphoreticular neoplasm	7.33e-15					MYO5C,SIPA1,JAK3,RPS24,ELF2,PCDHA4,RTN2,SETD1B,SPHK1,CD22,CD33,ATP6V0A4,HFM1,TXLNA,TPSD1,BCR,TOP2A,MYH2,HECW1,SOD2,USP15,COL5A2,PCDHA5,TUBA4A,POU2F2,SLAMF8,PRIM2,CNTLN,CREBBP,SH3GL1,NASP,NMUR2,RPL7L1,GAA,SH2B1,KLF3,SAPCD2,KMT2D,PTPRE,RHEB,PPFIA3,ADAMTSL1,GCC2,LONRF2,RAC1,FCGR3A/FCGR3B,ERICH3,NUP188,BCL2L13,THBS1,TRIM24,ELK1,ACSL6,PSME4,MYF5,TNIK,RELB,CPT1C,RUNX1,CBLB,DMD,NEUROG3,SEMA5A,PINX1,KCNR…	962
Cancer, Dermatological Diseases and Conditions, Organismal Injury and Abnormalities	squamous cell skin cancer	Skin squamous cell carcinoma	1.09e-14					STK19,HOXC8,IL1RL1,JAZF1,PCDHGA4,SEPT14,MYCN,SLC22A25,SLC2A7,OBSCN,PCDHA4,TMEM196,SMARCA4,CYP2C19,PCDHA9,CD33,SIN3B,FAM186A,FBXW7,CYP4F3,SNX25,KCNH7,RGS22,LRP1,MORC1,SERPINB13,LRRIQ3,PCDHA6,MYH7,MYH2,CSMD1,ZNF285,SMR3A,HECW1,PLCH1,RRM2B,OR2T1,SOD2,DNAH5,ATP10A,SORBS1,PCDHA5,TUBA4A,OPCML,SORBS2,ADAMTS18,ERGIC3,TMEM94,ZNF471,PGC,NCKAP5L,CHST6,DNAH10,EPHA3,GPX1,MAGI2,SLC17A2,PXDNL,ZNF114,EIF2AK1,PCD…	365
Cancer, Dermatological Diseases and Conditions, Organismal Injury and Abnormalities	non-melanoma skin cancer	Non-melanoma skin cancer	1.15e-14					STK19,HOXC8,IL1RL1,JAZF1,PCDHGA4,SEPT14,MYCN,SLC22A25,SLC2A7,OBSCN,PCDHA4,TMEM196,SMARCA4,CYP2C19,PCDHA9,CD33,SIN3B,FAM186A,FBXW7,CYP4F3,SNX25,KCNH7,RGS22,LRP1,MORC1,SERPINB13,LRRIQ3,PCDHA6,TOP2A,MYH7,MYH2,CSMD1,ZNF285,SMR3A,HECW1,PLCH1,RRM2B,OR2T1,SOD2,DNAH5,ATP10A,SORBS1,PCDHA5,TUBA4A,SORBS2,OPCML,ADAMTS18,ERGIC3,TMEM94,ZNF471,PGC,NCKAP5L,CHST6,DNAH10,EPHA3,POLD1,GPX1,MAGI2,SLC17A2,PXDNL,ZNF114…	370
Cancer, Gastrointestinal Disease, Organismal Injury and Abnormalities	gastric cancer	Gastric cancer	1.45e-14					AUTS2,KIAA1217,XRCC1,SIPA1,JAK3,PCDHA4,RTN2,LILRB4,RCN3,FBXW7,TMPRSS13,HFM1,USP6NL,SNX25,LRRIQ3,CDC6,BRD9,TOP2A,SH3GLB2,MYH7,MYH2,SERPINB7,GIT2,OR5M11,KCND1,WDR55,PNPLA5,PARP3,ZNF423,TUBA4A,ADAMTS18,ARHGAP20,CRNN,FYCO1,PGC,MTUS2,ELAVL3,FKBP1A,MAGI2,SYNE2,SLC17A2,SIK2,PXDNL,CNTLN,ZNF469,PCDHGA8,CREBBP,STXBP5L,CDH23,CELF4,PCDH17,FOLH1,ANKRD40,NKTR,RBPJ,PSTPIP2,PRUNE2,SLC6A2,FGF7,CACNA1A,KLF3,GUCA1A…	625
Cancer, Gastrointestinal Disease, Organismal Injury and Abnormalities	gastric adenocarcinoma	Gastric adenocarcinoma	1.71e-14					AUTS2,KIAA1217,XRCC1,JAK3,PCDHA4,RTN2,LILRB4,RCN3,FBXW7,TMPRSS13,HFM1,USP6NL,SNX25,LRRIQ3,CDC6,BRD9,TOP2A,SH3GLB2,MYH7,MYH2,SERPINB7,GIT2,OR5M11,KCND1,WDR55,PNPLA5,ZNF423,TUBA4A,ADAMTS18,ARHGAP20,CRNN,FYCO1,MTUS2,ELAVL3,MAGI2,SYNE2,SIK2,PXDNL,CNTLN,ZNF469,PCDHGA8,CREBBP,STXBP5L,CDH23,CELF4,PCDH17,FOLH1,ANKRD40,NKTR,RBPJ,PSTPIP2,PRUNE2,FGF7,CACNA1A,KLF3,GUCA1A,TRIOBP,FREM2,MAP7D2,GART,PAX6,MYO6,KM…	547
Cancer, Neurological Disease, Organismal Injury and Abnormalities	astrocytoma	Astrocytoma	3.68e-14					SIGLEC10,PCDHGA4,JAK3,SLC2A7,PCDHA4,ANKRD34A,HYDIN,FBXW7,TMPRSS13,HFM1,FAM120A,MORC1,TOP2A,S100A7A,OTUD5,PABPC1,SERPINB7,SOX3,CLK4,MYRF,TGM4,ZNF423,TUBA4A,ADCK5,CCDC33,DMXL2,FKBP1A,PRIM2,GPX1,IL6,EPHB1,NINJ2,GPSM2,LRTOMT,ITPKB,CREBBP,FOLH1,ATF7IP2,ALPK2,KRTAP10-10,ZNF215,PSTPIP2,PRUNE2,DNAH8,PLEKHA4,KLF3,PPME1,TRIOBP,PTGS2,KMT2D,SH3RF2,ULK3,APOBEC3F,RAC1,BCL2L13,ELK1,DHDH,CA9,ERBB2,OR5P2,PLB1,ZNF…	422
Cancer, Organismal Injury and Abnormalities	connective tissue tumor	Connective tissue tumor	7.06e-14					ZNF799,XRCC1,SPHK1,SMARCA4,CD33,FBXW7,ATP6V0A4,AMER1,DENND5B,RGS22,USP31,BCR,PXK,IGFN1,RNF17,SKOR1,CDRT1,TOP2A,TNFSF11,RAB40A,ADH1A,MYL6B,COL8A1,CHAF1B,CLK4,COL5A2,PARP3,TUBA4A,MAP3K4,ADAMTS18,SERPINB11,LYN,NCKAP5L,CCDC150,MTUS2,POU1F1,CD300E,FKBP1A,KDM4D,IL6,SYNE2,CNN2,PCDHGC4,LRTOMT,FGGY,CREBBP,SASH1,ARHGEF4,NKTR,KRTAP10-10,BPTF,KY,CACNA1A,KLF3,FREM2,GART,PTGS2,GPR176,KMT2D,FNTB,ADAMTSL1,KNCN,L…	558
Cancer, Neurological Disease, Organismal Injury and Abnormalities	brain tumor	Brain tumor	7.13e-14					ZNF799,SIGLEC10,CTIF,PCDHGA4,JAK3,SLC2A7,PCDHA4,SPHK1,SMARCA4,HYDIN,FBXW7,TMPRSS13,HFM1,FAM120A,MORC1,TOP2A,MYH7,S100A7A,OTUD5,PABPC1,SERPINB7,SOX3,SAGE1,TGM4,ZNF423,TUBA4A,HERC2P3,ADCK5,CCDC33,PRIM2,GPX1,IL6,EPHB1,GPSM2,LRTOMT,ITPKB,CREBBP,ATF7IP2,ALPK2,KRTAP10-10,PSTPIP2,PRUNE2,SLC6A2,DNAH8,CACNA1A,RAD1,TRIOBP,KCNMB1,GART,PTGS2,KMT2D,SH3RF2,ULK3,THBS1,DHDH,CLDN16,CA9,ERBB2,OR5P2,PLB1,ZNF512B,CD…	400
Cancer, Neurological Disease, Organismal Injury and Abnormalities	nervous system neoplasm	Nervous system neoplasm	7.56e-14					ZNF799,SIGLEC10,CTIF,DHODH,PCDHGA4,JAK3,SLC2A7,PCDHA4,SPHK1,SMARCA4,ANKRD34A,HYDIN,FBXW7,TMPRSS13,HFM1,MORC1,FAM120A,TOP2A,PRKN,MYH7,S100A7A,OTUD5,PABPC1,SERPINB7,SOX3,SORD,CLK4,MYRF,SAGE1,TGM4,ADM,ZNF423,TUBA4A,HERC2P3,ADCK5,CCDC33,FKBP1A,DMXL2,PRIM2,GPX1,IL6,EPHB1,NINJ2,GPSM2,LRTOMT,ITPKB,CREBBP,HK2,FOLH1,ATF7IP2,ALPK2,KRTAP10-10,ZNF215,PSTPIP2,PRUNE2,SLC6A2,DNAH8,FOXRED1,ZBTB17,CACNA1A,PLEKHA4…	601
Cancer, Organismal Injury and Abnormalities	liquid tumor	Liquid tumor	8.77e-14					XRCC1,SIPA1,JAK3,IGLL1/IGLL5,RPS24,PCDHA4,SETD1B,CD22,SMARCA4,LILRB4,CD33,HYDIN,FBXW7,ATP6V0A4,HFM1,TPSD1,BCR,RNF17,TOP2A,MYH2,SEMA5B,TNFSF11,RAB40A,ATG7,SMC2,HECW1,THEM4,GREM1,USP15,ZBTB39,COL5A2,PCDHA5,ZNF423,OPCML,TUBA4A,SORBS2,STS,HERC2P3,LYN,CCDC150,F12,CD300E,WDR91,FKBP1A,PRIM2,CELSR3,MAGI2,IL6,SYNE2,EPHB1,GPSM2,CNTLN,CREBBP,HK2,NKTR,SH3GL1,KRTAP10-10,ZNF215,NASP,SLC6A2,NMUR2,RPL7L1,GAA,DNA…	762
Cancer, Organismal Injury and Abnormalities	neck neoplasm	Neck neoplasm	1.05e-13					AUTS2,RUBCN,ADD1,CCDC171,SIPA1,JAK3,RPS24,ELF2,SETD1B,SPHK1,CEP350,SIN3B,HYDIN,FBXW7,SLC4A1AP,TMPRSS13,HFM1,FAM120A,CATSPER2,IGFN1,RNF17,TWNK,TOP2A,SH3GLB2,PLEKHG5,TNFSF11,ESF1,PABPC1,ARMC10,MTA2,DPP7,TARS,ZC3HAV1,KRTAP5-7,NTNG2,EML4,TUBA4A,PBX2,ARHGAP20,POU2F2,FYCO1,DMXL2,GPX1,DPY19L4,CELSR3,IL6,CNTLN,DCHS1,DCC,STXBP5L,SASH1,CDH23,PCDH17,KLHL17,ATF7IP2,KRTAP10-10,ARHGAP6,BPTF,ZNF215,PRUNE2,OAS2,…	567
Cancer, Organismal Injury and Abnormalities, Renal and Urological Disease	renal cancer	Renal cancer	1.34e-13					CLCNKB,KIAA1217,PPP1R1C,FAM169A,SPHK1,SMARCA4,SREBF2,LILRB4,ENPEP,FBXW7,AMER1,UTP14A,SPATA9,CDC6,RNF17,TOP2A,PIAS3,MYH7,TNFSF11,LILRB3,ADH1A,PABPC1,ATG7,DHX35,SOD2,OTULINL,VAC14,KRTAP5-7,GNLY,ADM,TUBA4A,IFT81,MAP3K4,SPSB3,CRNN,CCDC150,FKBP1A,EIF4A2,SYNE2,SECISBP2,DMTN,PYGB,DCHS1,DCC,CDH23,PCDH17,KLHL17,ALPK2,SH3GL1,NASP,PSTPIP2,PRUNE2,SLC6A2,DNAH8,KLF3,DPY19L1,SLC47A1,RALA,KMT2D,PTPRE,CCDC82,KIF2…	505
Neurological Disease, Organismal Injury and Abnormalities	intracranial lesion	Intracranial lesion	1.39e-13					ZNF799,SIGLEC10,CTIF,PCDHGA4,JAK3,SLC2A7,PCDHA4,SPHK1,SMARCA4,HYDIN,FBXW7,TMPRSS13,HFM1,FAM120A,MORC1,TOP2A,MYH7,S100A7A,OTUD5,PABPC1,SERPINB7,SOX3,SAGE1,TGM4,ZNF423,TUBA4A,HERC2P3,ADCK5,CCDC33,PRIM2,GPX1,IL6,EPHB1,GPSM2,LRTOMT,ITPKB,CREBBP,ATF7IP2,ALPK2,KRTAP10-10,PSTPIP2,PRUNE2,SLC6A2,DNAH8,CACNA1A,RAD1,TRIOBP,KCNMB1,GART,PTGS2,KMT2D,SH3RF2,ULK3,THBS1,DHDH,CLDN16,CA9,ERBB2,OR5P2,PLB1,ZNF512B,CD…	401
Cancer, Organismal Injury and Abnormalities	development	Development of neuroepithelial tumor	2.2e-13					ZNF799,SIGLEC10,CTIF,PCDHGA4,JAK3,SLC2A7,PCDHA4,SPHK1,SMARCA4,ANKRD34A,HYDIN,FBXW7,TMPRSS13,HFM1,MORC1,FAM120A,TOP2A,PRKN,MYH7,S100A7A,OTUD5,PABPC1,SERPINB7,SOX3,CLK4,MYRF,SAGE1,TGM4,ZNF423,TUBA4A,HERC2P3,ADCK5,CCDC33,FKBP1A,DMXL2,PRIM2,GPX1,IL6,EPHB1,NINJ2,GPSM2,LRTOMT,ITPKB,CREBBP,HK2,FOLH1,ATF7IP2,ALPK2,KRTAP10-10,ZNF215,PSTPIP2,PRUNE2,DNAH8,PLEKHA4,KLF3,PPME1,TRIOBP,KCNMB1,PTGS2,KMT2D,SH3RF2,…	501
Cancer, Neurological Disease, Organismal Injury and Abnormalities	central nervous system tumor	Central nervous system tumor	2.53e-13					ZNF799,SIGLEC10,CTIF,DHODH,PCDHGA4,JAK3,SLC2A7,PCDHA4,SPHK1,SMARCA4,ANKRD34A,HYDIN,FBXW7,TMPRSS13,HFM1,MORC1,FAM120A,TOP2A,PRKN,MYH7,S100A7A,OTUD5,PABPC1,SERPINB7,SOX3,SORD,CLK4,MYRF,SAGE1,TGM4,ZNF423,TUBA4A,HERC2P3,ADCK5,CCDC33,FKBP1A,DMXL2,PRIM2,GPX1,IL6,EPHB1,NINJ2,GPSM2,LRTOMT,ITPKB,CREBBP,HK2,FOLH1,ATF7IP2,ALPK2,KRTAP10-10,ZNF215,PSTPIP2,PRUNE2,SLC6A2,DNAH8,FOXRED1,CACNA1A,PLEKHA4,RAD1,KLF3,…	574
Organismal Injury and Abnormalities, Renal and Urological Disease	formation	Formation of renal lesion	2.82e-13					KIAA1217,PPP1R1C,FAM169A,SPHK1,SMARCA4,SREBF2,ENPEP,FBXW7,UTP14A,SPATA9,CDC6,RNF17,TOP2A,PIAS3,MYH7,LILRB3,ADH1A,ATG7,DHX35,SOD2,OTULINL,VAC14,KRTAP5-7,GNLY,ADM,IFT81,SPSB3,CRNN,CCDC150,FKBP1A,EIF4A2,SYNE2,SECISBP2,DMTN,PYGB,CDH23,PCDH17,KLHL17,ALPK2,SH3GL1,NASP,PSTPIP2,PRUNE2,DNAH8,KLF3,DPY19L1,SLC47A1,RALA,KMT2D,PTPRE,CCDC82,KIF21B,RHEB,LONRF2,DMRT1,SKA3,THBS1,ZFAT,IKBKG,TNIK,CA9,MDN1,SLFN5,ERB…	460
Cancer, Neurological Disease, Organismal Injury and Abnormalities	central nervous system solid tumor	Central nervous system solid tumor	3.05e-13					ZNF799,SIGLEC10,CTIF,PCDHGA4,JAK3,SLC2A7,PCDHA4,SPHK1,SMARCA4,ANKRD34A,HYDIN,FBXW7,TMPRSS13,HFM1,MORC1,FAM120A,TOP2A,PRKN,MYH7,S100A7A,OTUD5,PABPC1,SERPINB7,SOX3,SORD,CLK4,MYRF,SAGE1,TGM4,ZNF423,TUBA4A,HERC2P3,ADCK5,CCDC33,FKBP1A,DMXL2,PRIM2,GPX1,IL6,EPHB1,NINJ2,GPSM2,LRTOMT,ITPKB,CREBBP,HK2,FOLH1,ATF7IP2,ALPK2,KRTAP10-10,ZNF215,PSTPIP2,PRUNE2,SLC6A2,DNAH8,FOXRED1,CACNA1A,PLEKHA4,RAD1,KLF3,PPME1,…	572
Cancer, Organismal Injury and Abnormalities, Renal and Urological Disease	kidney carcinoma	Kidney carcinoma	3.08e-13					KIAA1217,PPP1R1C,FAM169A,SPHK1,SMARCA4,SREBF2,ENPEP,FBXW7,UTP14A,SPATA9,CDC6,RNF17,TOP2A,PIAS3,MYH7,LILRB3,ADH1A,ATG7,DHX35,SOD2,OTULINL,VAC14,KRTAP5-7,GNLY,ADM,TUBA4A,IFT81,SPSB3,CRNN,CCDC150,FKBP1A,EIF4A2,SYNE2,SECISBP2,DMTN,PYGB,CDH23,PCDH17,KLHL17,ALPK2,SH3GL1,NASP,PSTPIP2,PRUNE2,DNAH8,KLF3,DPY19L1,SLC47A1,RALA,KMT2D,PTPRE,CCDC82,KIF21B,RHEB,LONRF2,DMRT1,SKA3,THBS1,ZFAT,IKBKG,TNIK,CA9,MDN1,SL…	465
Gene Expression	transcription	Transcription of RNA	3.17e-13					AUTS2,JAZF1,NFYA,JAK3,ELF2,CSHL1,SREBF2,MAPKAPK2,SIN3B,BCR,TWNK,TOP2A,PIAS3,PRKN,YY1AP1,CSRNP2,SOD2,SPIC,PAK6,PBX2,POU2F2,EBF2,TAF1D,POU1F1,CTCFL,GTF2F1,CREBBP,CDH13,RBPJ,ZBTB17,MXD3,KLF3,MLIP,PRDM16,MYO6,KMT2D,RAC1,ARID5A,CITED4,DMRT1,TRIM24,ELK1,GCM1,MYF5,RELB,MXD4,RUNX1,MEPCE,SIRT6,DMD,NEUROG3,AHCTF1,UBE2V1,SMYD3,RIOX1,MAGEA2/MAGEA2B,CREB3L1,ITGB3BP,TLE3,CCND1,SELPLG,IRX2,FGF1,LMO7,RRP8,TRIP13…	772
Gene Expression	expression	Expression of RNA	3.25e-13					AUTS2,JAZF1,NFYA,JAK3,RPS24,ELF2,CSHL1,SREBF2,MAPKAPK2,SIN3B,BCR,TWNK,TOP2A,PIAS3,PRKN,YY1AP1,CSRNP2,SOD2,SPIC,PAK6,ZC3HAV1,PBX2,POU2F2,EBF2,TAF1D,POU1F1,CTCFL,ADM2,GTF2F1,CREBBP,ZPR1,MRPL2,CDH13,RBPJ,PSTPIP2,ZBTB17,MXD3,KLF3,MLIP,PRDM16,MYO6,KMT2D,RAC1,ARID5A,SAMD4A,G6PC,CITED4,DMRT1,TRIM24,ELK1,GCM1,MYF5,RELB,MXD4,RUNX1,MEPCE,SIRT6,MARCKSL1,DMD,NEUROG3,GEMIN5,AHCTF1,UBE2V1,IGF2BP3,SMYD3,RIOX1,M…	940
Cancer, Organismal Injury and Abnormalities, Renal and Urological Disease	development	Development of renal tumor	3.42e-13					KIAA1217,PPP1R1C,FAM169A,SPHK1,SMARCA4,SREBF2,ENPEP,FBXW7,UTP14A,SPATA9,CDC6,RNF17,TOP2A,PIAS3,MYH7,LILRB3,ADH1A,ATG7,DHX35,SOD2,OTULINL,VAC14,KRTAP5-7,GNLY,ADM,IFT81,SPSB3,CRNN,CCDC150,FKBP1A,EIF4A2,SYNE2,SECISBP2,DMTN,PYGB,CDH23,PCDH17,KLHL17,ALPK2,SH3GL1,NASP,PSTPIP2,PRUNE2,DNAH8,KLF3,DPY19L1,SLC47A1,RALA,KMT2D,PTPRE,CCDC82,KIF21B,RHEB,LONRF2,DMRT1,SKA3,THBS1,ZFAT,IKBKG,TNIK,CA9,MDN1,SLFN5,ERB…	458
Neurological Disease, Organismal Injury and Abnormalities	brain lesion	Brain lesion	3.64e-13					ZNF799,SIGLEC10,CTIF,PCDHGA4,JAK3,SLC2A7,PCDHA4,SPHK1,SMARCA4,HYDIN,FBXW7,TMPRSS13,HFM1,MORC1,FAM120A,TOP2A,MYH7,TNFSF11,S100A7A,OTUD5,PABPC1,SERPINB7,SOX3,SAGE1,TGM4,ZNF423,TUBA4A,HERC2P3,ADCK5,F12,CCDC33,PRIM2,GPX1,IL6,EPHB1,GPSM2,LRTOMT,ITPKB,CREBBP,ATF7IP2,ALPK2,KRTAP10-10,PSTPIP2,PRUNE2,SLC6A2,DNAH8,CACNA1A,RAD1,TRIOBP,KCNMB1,GART,PTGS2,KMT2D,SH3RF2,ULK3,THBS1,DHDH,CLDN16,CA9,ERBB2,OR5P2,PLB…	431
Cancer, Organismal Injury and Abnormalities, Renal and Urological Disease	renal cell cancer	Renal cell carcinoma	3.77e-13					KIAA1217,PPP1R1C,FAM169A,SPHK1,SMARCA4,SREBF2,ENPEP,FBXW7,UTP14A,SPATA9,CDC6,RNF17,TOP2A,PIAS3,MYH7,LILRB3,ADH1A,ATG7,DHX35,SOD2,OTULINL,VAC14,KRTAP5-7,GNLY,ADM,IFT81,SPSB3,CRNN,CCDC150,FKBP1A,EIF4A2,SYNE2,SECISBP2,DMTN,PYGB,CDH23,PCDH17,KLHL17,ALPK2,SH3GL1,NASP,PSTPIP2,PRUNE2,DNAH8,KLF3,DPY19L1,SLC47A1,RALA,KMT2D,PTPRE,CCDC82,KIF21B,RHEB,LONRF2,DMRT1,SKA3,THBS1,ZFAT,IKBKG,TNIK,CA9,MDN1,SLFN5,ERB…	457
Cellular Assembly and Organization, Cellular Function and Maintenance	organization	Organization of cytoskeleton	3.99e-13					AUTS2,ADD1,METRN,SEPT14,SPHK1,CEP350,MAPKAPK2,NPHP3,TCHP,TMEM67,CALU,BCR,PIAS3,PRKN,NECTIN1,SEMA5B,TNFSF11,ERMN,NINJ1,SYDE1,ATG7,ENAH,POU4F3,PAK6,NTNG2,PARP3,ADM,WHAMM,EML4,TUBA4A,SORBS2,IFT81,ARHGAP20,LYN,NCKAP5L,MTUS2,SULF2,CELSR3,MAGI2,IL6,EPHB1,CNN2,DMTN,GPSM2,FARP1,DCC,EFNA1,ZPR1,ARHGEF4,KLHL17,PTPN20,CDH13,AUNIP,ARHGAP6,PRUNE2,PTPRO,FGF7,CACNA1A,SH2B1,TPM3,RAB3A,PAX6,MYO6,ARHGAP8/PRR5-ARHGA…	617
Cancer, Organismal Injury and Abnormalities, Renal and Urological Disease	renal clear cell cancer	Renal clear cell adenocarcinoma	4.75e-13					ABCG4,AGER,FOXJ1,FABP6,KIAA1217,PPP1R1C,FAM169A,SPHK1,SMARCA4,SREBF2,FCRL4,PNISR,PITPNC1,ENPEP,FBXW7,CYP4F3,HMGB1,UTP14A,SPATA9,ARID1B,KCNJ15,SERPINB13,CDC6,RPL14,MPHOSPH8,RNF17,FTSJ3,TOP2A,PIAS3,SPATA21,MYH7,EPHB6,CYP17A1,NF2,CSMD1,DAPK1,ADH1A,GRAMD1B,ATG7,DHX35,IGF1R,OTULINL,VAC14,OR1E2,KRTAP5-7,HRC,GNLY,HNF1A,TP73,IFT81,SPSB3,CRNN,CCDC150,ANAPC4,NUP62,MMP9,PSMD7,ATXN2L,EPHA3,FKBP1A,ASB15,NSD1,…	377
Cancer, Hematological Disease, Immunological Disease, Organismal Injury and Abnormalities	leukemia	Leukemia	4.82e-13					XRCC1,SIPA1,JAK3,RPS24,IGLL1/IGLL5,PCDHA4,SETD1B,CD22,SMARCA4,LILRB4,CD33,HYDIN,FBXW7,ATP6V0A4,HFM1,TPSD1,BCR,RNF17,TOP2A,MYH2,SEMA5B,TNFSF11,RAB40A,SMC2,THEM4,USP15,ZBTB39,COL5A2,PCDHA5,ZNF423,TUBA4A,SORBS2,STS,HERC2P3,LYN,CCDC150,F12,CD300E,WDR91,FKBP1A,PRIM2,CELSR3,MAGI2,IL6,SYNE2,EPHB1,GPSM2,CNTLN,CREBBP,HK2,NKTR,SH3GL1,KRTAP10-10,ZNF215,NASP,SLC6A2,NMUR2,GAA,DNAH8,CACNA1A,KLF3,SAPCD2,LEKR1,Z…	709
Cancer, Organismal Injury and Abnormalities	blue round small cell tumor	Blue round small cell tumor	7.99e-13					PML,ABCC4,XRCC1,MYCN,SPHK1,SMARCA4,FAM186A,PIK3CD,AMER1,KCNH7,USP31,TOP1MT,PXK,IGFN1,SKOR1,UPF3B,TOP2A,RAB40A,OTUD5,BIRC5,WWC2,NOVA2,SORCS3,PLCH1,CHAF1B,IGF1R,FANCA,TP73,TUBA4A,mir-19,ADAMTS18,SERPINB11,CCDC150,NCKAP5L,ZIC5,MMP9,WNT5A,ADM2,ZNF720,FKBP1A,IL6,KDM4D,EPHB1,PCDHGC4,LRTOMT,CAMSAP3,NTRK3,CREBBP,SASH1,ARHGEF4,EP400,FGFR3,ADAM22,KRTAP10-10,SUN1,MAP3K5,TRIM35,CCSAP,CNTN6,ZBTB17,CACNA1A,KLF…	277
Cell Morphology, Cellular Assembly and Organization, Cellular Function and Maintenance	formation	Formation of cellular protrusions	9.61e-13					AUTS2,METRN,SEPT14,SPHK1,MAPKAPK2,NPHP3,TCHP,TMEM67,CALU,BCR,PIAS3,NECTIN1,TNFSF11,NINJ1,ATG7,ENAH,POU4F3,PAK6,NTNG2,WHAMM,SORBS2,IFT81,LYN,SULF2,CELSR3,MAGI2,IL6,EPHB1,FARP1,DCC,EFNA1,ARHGEF4,PTPN20,CDH13,PRUNE2,PTPRO,FGF7,CACNA1A,SH2B1,TPM3,RAB3A,PAX6,MYO6,ARHGAP8/PRR5-ARHGAP8,PTGS2,RALA,PTPRE,CAMSAP1,RAC1,EHD1,THBS1,ELK1,CSNK1D,TNIK,WDR35,RELB,CPT1C,ERBB2,EDN1,TNN,NEUROG3,ALS2,C2CD3,SV2A,GHRL,…	421
Cancer, Neurological Disease, Organismal Injury and Abnormalities	glioma formation	Glioma	1.03e-12					ZNF799,SIGLEC10,CTIF,PCDHGA4,JAK3,SLC2A7,PCDHA4,SPHK1,SMARCA4,ANKRD34A,HYDIN,FBXW7,TMPRSS13,HFM1,MORC1,FAM120A,TOP2A,PRKN,MYH7,S100A7A,OTUD5,PABPC1,SERPINB7,SOX3,CLK4,MYRF,SAGE1,TGM4,ZNF423,TUBA4A,HERC2P3,ADCK5,CCDC33,FKBP1A,DMXL2,PRIM2,GPX1,IL6,EPHB1,NINJ2,GPSM2,LRTOMT,ITPKB,CREBBP,HK2,FOLH1,ATF7IP2,ALPK2,KRTAP10-10,ZNF215,PSTPIP2,PRUNE2,DNAH8,PLEKHA4,KLF3,PPME1,TRIOBP,KCNMB1,PTGS2,KMT2D,SH3RF2,…	495
Cancer, Organismal Injury and Abnormalities	sarcoma	Sarcoma	1.22e-12					ZNF799,XRCC1,SPHK1,SMARCA4,CD33,FBXW7,ATP6V0A4,AMER1,DENND5B,RGS22,USP31,BCR,PXK,IGFN1,RNF17,SKOR1,CDRT1,TOP2A,RAB40A,ADH1A,MYL6B,CHAF1B,CLK4,PARP3,TUBA4A,MAP3K4,ADAMTS18,SERPINB11,NCKAP5L,CCDC150,MTUS2,POU1F1,CD300E,FKBP1A,KDM4D,IL6,SYNE2,CNN2,PCDHGC4,LRTOMT,FGGY,CREBBP,SASH1,ARHGEF4,NKTR,KRTAP10-10,BPTF,KY,CACNA1A,KLF3,FREM2,PTGS2,GPR176,KMT2D,FNTB,ADAMTSL1,KNCN,LONRF2,PFKL,FCGR3A/FCGR3B,ERICH3…	521
Cancer, Organismal Injury and Abnormalities	clear-cell adenocarcinoma	Clear-cell adenocarcinoma	1.25e-12					KIAA1217,PPP1R1C,FAM169A,SPHK1,SMARCA4,SREBF2,ENPEP,FBXW7,UTP14A,SPATA9,CDC6,RNF17,TOP2A,PIAS3,MYH7,ADH1A,ATG7,DHX35,OTULINL,VAC14,KRTAP5-7,PARP3,GNLY,TUBA4A,IFT81,SPSB3,CRNN,CCDC150,FKBP1A,EIF4A2,SYNE2,SECISBP2,PYGB,CDH23,PCDH17,KLHL17,SH3GL1,PSTPIP2,PRUNE2,DNAH8,KLF3,DPY19L1,PTPRE,KMT2D,SLC47A1,RALA,CCDC82,KIF21B,RHEB,LONRF2,DMRT1,SKA3,BARD1,ZFAT,IKBKG,MDN1,TNIK,CA9,SLFN5,EDN1,NUDT17,PLB1,DGAT2…	390
Organismal Development	morphology	Morphology of head	1.3e-12					NRL,AMER1,BCR,ST8SIA2,PRKN,NECTIN1,SEMA5B,TNFSF11,CPLX4,DIO3,LILRB3,SOX3,COL8A1,ATG7,VPS26A,SOD2,MTA2,COL5A2,POU4F3,ZNF423,PBX2,FST,CHRNA6,PPT2,EBF2,SULF2,CELSR3,EPB41L1,IL6,EPHB1,DHRS3,GPSM2,VTI1A,DCHS1,DCC,CREBBP,CDH23,BPTF,RBPJ,SGCE,CACNA1A,GUCA1A,PAX6,PRDM16,SNAI3,EHD1,THBS1,BRINP1,GRHL3,ABCC6,ERBB2,EDN1,SIRT6,MARCKSL1,SEMA5A,ALS2,C2CD3,IP6K3,KIF3A,CCND1,IDUA,FGF1,APAF1,AKT1,LMO7,PDGFB,ATP1A2…	457
Cellular Assembly and Organization, Cellular Function and Maintenance	organization	Organization of cytoplasm	1.38e-12					AUTS2,ADD1,METRN,SEPT14,SPHK1,CEP350,MAPKAPK2,NPHP3,TCHP,USP6NL,TMEM67,CALU,BCR,TWNK,PIAS3,PRKN,NECTIN1,SEMA5B,TNFSF11,ERMN,NINJ1,SYDE1,ATG7,ENAH,SOD2,POU4F3,PAK6,NTNG2,PARP3,ADM,WHAMM,EML4,TUBA4A,SORBS2,IFT81,ARHGAP20,LYN,NCKAP5L,MTUS2,SULF2,CELSR3,MAGI2,RAB6A,IL6,EPHB1,CNN2,DMTN,GPSM2,COX10,FARP1,DCC,EFNA1,ZPR1,ARHGEF4,KLHL17,PTPN20,CDH13,AUNIP,ARHGAP6,PRUNE2,PTPRO,FGF7,GAA,CACNA1A,SH2B1,NPLOC4…	670
Cancer, Organismal Injury and Abnormalities	neoplasia	Lymphatic system tumor	1.43e-12					MYO5C,JAK3,ELF2,RTN2,SETD1B,SPHK1,CD22,CD33,HFM1,TXLNA,BCR,TOP2A,MYH2,SEMA5B,SOD2,ZBTB39,TUBA4A,STS,POU2F2,WDR91,SLAMF8,PRIM2,CREBBP,FOLH1,VMA21,SH2B1,KLF3,KMT2D,PTPRE,RHEB,ADAMTSL1,PPFIA3,LONRF2,RAC1,FCGR3A/FCGR3B,BCL2L13,EHD1,THBS1,ELK1,ACSL6,PSME4,TNIK,RELB,RUNX1,CBLB,NEUROG3,SEMA5A,PINX1,KCNRG,DOK6,CUL9,CCND1,SELPLG,ECI2,ATXN7L1,NQO1,ATP1A2,XKR6,MAIP1,PPP4R2,SLC22A14,PRKDC,PAK2,CCL3,CDK4,ANKR…	771
RNA Post-Transcriptional Modification	processing	Processing of RNA	1.44e-12					FASTK,SNRPB2,PTBP1,DCAF13,YTHDC1,RBMS2,RPS24,POLR2F,CDKN2A,RRP1B,PNN,RNPS1,INTS8,DYRK1A,PCF11,PES1,EXOSC1,AARS,PHRF1,LUC7L3,SRSF9,UTP14A,WDR43,CWC15,POLR2J,DDX39A,EMG1,AGO2,RPL14,UPF3B,CASC3,UTP3,PABPC1,PRCC,WDR18,CLK4,NOLC1,SUGP1,WDR55,HNRNPA1,NOL6,KRR1,PRPF31,PAPOLA,SRSF3,CLK3,NUFIP1,HNRNPU,RNPC3,DDX47,LYAR,RBM25,SNRNP200,GTF2F1,SNRPA1,NPM3,TSEN2,QKI,DDX54,SAFB,CELF4,WDR12,U2AF2,NPM1,TRNT1,SRSF…	187
Cancer, Endocrine System Disorders, Organismal Injury and Abnormalities	endocrine gland tumor	Endocrine gland tumor	1.6e-12					AUTS2,ADD1,SIPA1,JAK3,RPS24,ELF2,SETD1B,SPHK1,SMARCA4,CSHL1,HYDIN,EXOSC1,FBXW7,TMPRSS13,FAM120A,CATSPER2,IGFN1,TOP2A,SH3GLB2,PLEKHG5,MYH2,SENP5,TNFSF11,ESF1,OTUD5,PABPC1,SOX3,DPP7,ATP10A,PTPN12,ZC3HAV1,NTNG2,KRTAP5-7,TUBA4A,PBX2,CCDC30,ADAMTS18,ARHGAP20,POU2F2,FYCO1,NCKAP5L,ATP13A4,ADM2,FKBP1A,GPX1,CELSR3,IL6,SYNE2,EPHB1,CNTLN,RPUSD4,CREBBP,SASH1,CDH23,RINT1,KLHL17,ATF7IP2,AIP,KRTAP10-10,BPTF,PST…	609
Tissue Morphology	quantity	Quantity of cells	1.72e-12					PCDHGC3,SIGLEC10,IL1RL1,ADD1,SIPA1,PCDHGA4,NFYA,JAK3,IGLL1/IGLL5,SPHK1,CD22,SMARCA4,TCIRG1,NRL,CSHL1,MAPKAPK2,CLEC4G,LILRB4,SIN3B,FBXW7,BTN2A2,TBXA2R,TMEM67,CD300A,NFKBIB,BCR,TRAF1,ST8SIA2,PRKN,MYH7,TNFSF11,LILRB3,SERPINB7,PABPC1,SOX3,SULT1E1,ATG7,TAPBP,GREM1,SOD2,GPR83,SPIC,PTPN12,POU4F3,GNLY,ADM,ZNF423,MYSM1,FST,MAP3K4,POU2F2,PPT2,EBF2,LYN,POU1F1,CTCFL,ADM2,NPC2,GPX1,CELSR3,IL6,CNN2,DMTN,PCDHGC…	766
Cancer, Organismal Injury and Abnormalities	clear cell neoplasm	Clear cell neoplasm	1.89e-12					KIAA1217,PPP1R1C,FAM169A,SPHK1,SMARCA4,SREBF2,ENPEP,FBXW7,UTP14A,SPATA9,CDC6,RNF17,TOP2A,PIAS3,MYH7,ADH1A,ATG7,DHX35,OTULINL,VAC14,KRTAP5-7,PARP3,GNLY,TUBA4A,IFT81,SPSB3,CRNN,CCDC150,FKBP1A,EIF4A2,SYNE2,SECISBP2,PYGB,CDH23,PCDH17,KLHL17,SH3GL1,PSTPIP2,PRUNE2,FGF7,DNAH8,KLF3,DPY19L1,PTPRE,KMT2D,SLC47A1,RALA,CCDC82,KIF21B,RHEB,LONRF2,DMRT1,SKA3,BARD1,ZFAT,IKBKG,MDN1,TNIK,CA9,SLFN5,EDN1,NUDT17,PLB1,…	392
Cellular Assembly and Organization, Cellular Function and Maintenance	organization	Microtubule dynamics	2.98e-12					AUTS2,METRN,SEPT14,SPHK1,CEP350,MAPKAPK2,NPHP3,TCHP,TMEM67,CALU,BCR,PIAS3,PRKN,NECTIN1,SEMA5B,TNFSF11,NINJ1,ATG7,ENAH,POU4F3,PAK6,NTNG2,ADM,WHAMM,EML4,TUBA4A,SORBS2,IFT81,ARHGAP20,LYN,NCKAP5L,MTUS2,SULF2,CELSR3,MAGI2,IL6,EPHB1,FARP1,DCC,EFNA1,ZPR1,ARHGEF4,PTPN20,CDH13,PRUNE2,PTPRO,FGF7,CACNA1A,SH2B1,TPM3,RAB3A,PAX6,MYO6,ARHGAP8/PRR5-ARHGAP8,PTGS2,RALA,PTPRE,CAMSAP1,GCC2,RAC1,EHD1,THBS1,TUBGCP3,EL…	530
Cancer, Organismal Injury and Abnormalities	malignant connective or soft tissue neoplasm	Malignant connective or soft tissue neoplasm	3.55e-12					ZNF799,XRCC1,SPHK1,SMARCA4,CD33,FBXW7,ATP6V0A4,AMER1,DENND5B,RGS22,USP31,BCR,PXK,IGFN1,RNF17,SKOR1,CDRT1,TOP2A,TNFSF11,RAB40A,ADH1A,MYL6B,CHAF1B,CLK4,PARP3,TUBA4A,MAP3K4,ADAMTS18,SERPINB11,NCKAP5L,CCDC150,MTUS2,POU1F1,CD300E,FKBP1A,KDM4D,IL6,SYNE2,CNN2,PCDHGC4,LRTOMT,FGGY,CREBBP,SASH1,ARHGEF4,NKTR,KRTAP10-10,BPTF,KY,CACNA1A,KLF3,FREM2,GART,PTGS2,GPR176,KMT2D,FNTB,ADAMTSL1,KNCN,LONRF2,PFKL,FCGR3A/…	527
Cancer, Hematological Disease, Organismal Injury and Abnormalities	neoplasia	Neoplasia of blood cells	4.08e-12					SIGLEC10,MYO5C,JAK3,IGLL1/IGLL5,ELF2,RTN2,SETD1B,SPHK1,CD22,SMARCA4,CEP350,CLEC4G,CD33,FBXW7,HFM1,TXLNA,RPA1,BCR,TRAF1,BCAT1,TOP2A,MYH2,SEMA5B,TNFSF11,SORD,ATG7,SMC2,ENAH,SOD2,ZBTB39,ATP10A,CCDC185,ZNF423,TUBA4A,STS,CRNN,POU2F2,LYN,CD300E,WDR91,SLAMF8,FKBP1A,DMXL2,PRIM2,MAGI2,IL6,SYNE2,SECISBP2,GPSM2,ITPKB,DCHS1,DCC,CREBBP,RINT1,PCDH17,HK2,ANKRD40,KRTAP10-10,ZNF215,SLC6A2,OAS2,FOXRED1,SH2B1,KLF3,…	751
Cell Death and Survival	survival	Cell survival	4.27e-12					PCDHGC3,IL1RL1,XRCC1,PCDHGA4,JAK3,PPP1R1C,ADIPOR1,SPHK1,CD22,SMARCA4,SREBF2,MAPKAPK2,CD33,CD300A,NFKBIB,RPA1,FAM120A,BCR,TOP2A,PRKN,TNFSF11,YY1AP1,ATG7,SOD2,GNLY,MAP3K4,LRFN1,POU2F2,LYN,GPX1,PPP2R3A,IL6,EPHB1,PEA15,PCDHGC4,ITPKB,DCC,PCDHGA8,CREBBP,EFNA1,HK2,CDH13,ALPK2,ADK,RBPJ,PTPRO,FGF7,RAD1,MXD3,GPR180,DAXX,PTGS2,PTPRE,MCFD2,RHEB,PPFIA3,ULK3,FTH1,RAC1,FCGR3A/FCGR3B,SKA3,BARD1,THBS1,PSME3,ELK1,…	641
Cancer, Gastrointestinal Disease, Organismal Injury and Abnormalities	esophagus tumor	Esophagus tumor	4.39e-12					DAPK2,PML,ABCC4,CCDC171,PCDHGA4,SMARCA4,COL1A1,CEP350,HYDIN,FBXW7,TCHP,PIK3CD,USP6NL,TOP1MT,SLC5A5,ZFHX3,PCDHGA11,TOP2A,S100A7A,COL8A1,TRIM42,HECW1,ENAH,SPOCK2,KAT6A,IGF1R,DPP7,POU4F3,MYH15,WHAMM,HNF1A,TUBA4A,LCAT,CCDC33,MMP9,FOXP1,EPHA3,PRIM2,EPB41L1,THY1,IL6,SYNE2,PXDNL,PDS5A,DCC,ZFP28,STXBP5L,CREBBP,CDH23,KIF16B,ARHGEF4,EP400,EME1,FGFR3,NMUR1,FGF7,OAS2,SLC6A2,CNTN6,IGF2,NUMB,MYRIP,PTGS2,MMRN2,…	291
Cancer, Hematological Disease, Immunological Disease, Organismal Injury and Abnormalities	neoplasia	Neoplasia of leukocytes	4.82e-12					SIGLEC10,MYO5C,JAK3,IGLL1/IGLL5,ELF2,RTN2,SETD1B,SPHK1,CD22,SMARCA4,CEP350,CLEC4G,CD33,FBXW7,HFM1,TXLNA,RPA1,BCR,TRAF1,BCAT1,TOP2A,MYH2,SEMA5B,TNFSF11,SORD,ATG7,SMC2,ENAH,SOD2,ZBTB39,ATP10A,CCDC185,ZNF423,TUBA4A,STS,POU2F2,CRNN,LYN,CD300E,WDR91,SLAMF8,FKBP1A,DMXL2,PRIM2,MAGI2,IL6,SYNE2,SECISBP2,GPSM2,ITPKB,DCHS1,DCC,CREBBP,RINT1,PCDH17,HK2,ANKRD40,KRTAP10-10,ZNF215,SLC6A2,OAS2,FOXRED1,SH2B1,KLF3,…	750
Cancer, Gastrointestinal Disease, Organismal Injury and Abnormalities	esophageal carcinoma	Esophageal carcinoma	4.83e-12					DAPK2,PML,ABCC4,CCDC171,PCDHGA4,SMARCA4,COL1A1,CEP350,HYDIN,FBXW7,TCHP,PIK3CD,USP6NL,TOP1MT,SLC5A5,ZFHX3,PCDHGA11,TOP2A,S100A7A,COL8A1,TRIM42,HECW1,ENAH,SPOCK2,KAT6A,IGF1R,DPP7,POU4F3,MYH15,WHAMM,HNF1A,TUBA4A,LCAT,CCDC33,MMP9,FOXP1,EPHA3,PRIM2,EPB41L1,THY1,IL6,SYNE2,PXDNL,PDS5A,DCC,ZFP28,CREBBP,STXBP5L,CDH23,KIF16B,ARHGEF4,EP400,FGFR3,EME1,NMUR1,OAS2,CNTN6,IGF2,NUMB,MYRIP,PTGS2,MMRN2,PTPRE,KMT2D,…	277
Cancer, Gastrointestinal Disease, Organismal Injury and Abnormalities	esophageal cancer	Esophageal cancer	5.58e-12					DAPK2,PML,ABCC4,CCDC171,PCDHGA4,SMARCA4,COL1A1,CEP350,HYDIN,FBXW7,TCHP,PIK3CD,USP6NL,TOP1MT,SLC5A5,ZFHX3,PCDHGA11,TOP2A,S100A7A,COL8A1,TRIM42,HECW1,ENAH,SPOCK2,KAT6A,IGF1R,DPP7,POU4F3,MYH15,WHAMM,HNF1A,TUBA4A,LCAT,CCDC33,MMP9,FOXP1,EPHA3,PRIM2,EPB41L1,THY1,IL6,SYNE2,PXDNL,PDS5A,DCC,ZFP28,STXBP5L,CREBBP,CDH23,KIF16B,ARHGEF4,EP400,EME1,FGFR3,NMUR1,FGF7,OAS2,SLC6A2,CNTN6,IGF2,NUMB,MYRIP,PTGS2,MMRN2,…	290
Cancer, Hematological Disease, Organismal Injury and Abnormalities	lymphoid cancer	Lymphoid cancer	6.05e-12					SIGLEC10,MYO5C,JAK3,IGLL1/IGLL5,ELF2,RTN2,SETD1B,SPHK1,CD22,SMARCA4,CEP350,CLEC4G,CD33,FBXW7,HFM1,TXLNA,RPA1,BCR,TRAF1,BCAT1,TOP2A,MYH2,SEMA5B,TNFSF11,SORD,ATG7,SMC2,ENAH,SOD2,ZBTB39,ATP10A,CCDC185,ZNF423,TUBA4A,STS,POU2F2,CRNN,LYN,CD300E,WDR91,SLAMF8,FKBP1A,DMXL2,PRIM2,MAGI2,IL6,SYNE2,SECISBP2,GPSM2,ITPKB,DCHS1,DCC,CREBBP,RINT1,PCDH17,HK2,ANKRD40,KRTAP10-10,ZNF215,SLC6A2,OAS2,FOXRED1,SH2B1,KLF3,…	755
Cancer, Organismal Injury and Abnormalities	mixed cell carcinoma	Mixed cell carcinoma	7.99e-12					RUBCN,PCDHGA4,CERCAM,SPHK1,MAPKAPK2,SIN3B,FBXW7,PHRF1,TBXA2R,NFKBIB,SNX20,RNF17,TOP2A,OTUD5,ZBTB40,KIAA2012,OR5M11,HECW1,OTULINL,POU4F3,PARP3,TUBA4A,NCKAP5L,MTUS2,CCDC33,ELAVL3,DMXL2,PRIM2,MAGI2,AGK,PXDNL,CELF4,PCDH17,ATF7IP2,ZNF215,GGT5,GART,SH3RF2,ULK3,PPFIA3,HCFC1,AMOTL1,TRIM24,MDN1,ERBB2,XKR3,PLB1,DOCK9,ASB4,SEMA5A,ALS2,SV2A,FPR2,WNK1,ODF2L,WFDC12,RASSF1,COL11A1,OR10W1,CACNA2D1,AKT1,PZP,TBC1D…	399
Cellular Development, Cellular Growth and Proliferation, Nervous System Development and Function, Tissue Development	development	Development of neurons	8.34e-12					AGER,SEPT14,METRN,PCDHB6,CSNK2A2,MYCN,SYBU,ROBO3,TRIM3,INHBA,PIK3CD,HMGB1,GRM4,KITLG,ARID1B,LRP1,ST8SIA2,UPF3B,EFNB1,ANAPC2,NECTIN1,YWHAG,ATG7,PTK2,ENAH,IGF1R,SOD2,CD47,CDK5R1,PAK6,POU4F3,NTNG2,NFIX,ZNF423,TP73,SORBS2,ADCYAP1,ATCAY,EBF2,AMIGO1,LYN,CRH,TMEM106B,SULF2,WNT5A,EPHA3,THY1,IL6,MAGI2,EPHB1,SECISBP2,DLX2,COLQ,FARP1,ARHGDIA,DCC,NTRK3,EFNA1,MDGA1,GRM5,PTPN20,FOXC1,NUMBL,CLSTN3,FGFR3,ADAM22,…	368
Cancer, Hematological Disease, Organismal Injury and Abnormalities	hematologic cancer	Hematologic cancer of cells	8.88e-12					SIGLEC10,MYO5C,JAK3,IGLL1/IGLL5,ELF2,RTN2,SETD1B,SPHK1,CD22,SMARCA4,CEP350,CLEC4G,CD33,FBXW7,HFM1,TXLNA,RPA1,BCR,TRAF1,BCAT1,TOP2A,MYH2,SEMA5B,TNFSF11,SORD,ATG7,SMC2,SOD2,ZBTB39,ATP10A,CCDC185,ZNF423,TUBA4A,STS,POU2F2,CRNN,LYN,CD300E,WDR91,SLAMF8,FKBP1A,DMXL2,PRIM2,MAGI2,IL6,SYNE2,SECISBP2,GPSM2,ITPKB,DCHS1,DCC,CREBBP,RINT1,PCDH17,HK2,ANKRD40,KRTAP10-10,SLC6A2,OAS2,FOXRED1,SH2B1,KLF3,LIPG,GART,PT…	705
Gene Expression	transcription	Transcription	9.98e-12					AUTS2,JAZF1,NFYA,JAK3,ELF2,CSHL1,SREBF2,MAPKAPK2,SIN3B,BCR,TWNK,TOP2A,PIAS3,PRKN,YY1AP1,CSRNP2,ST3GAL3,SOD2,SPIC,PAK6,PBX2,POU2F2,EBF2,TAF1D,POU1F1,CTCFL,ADM2,GTF2F1,CREBBP,ZPR1,CDH13,RBPJ,ZBTB17,MXD3,KLF3,MLIP,PRDM16,MYO6,KMT2D,RAC1,ARID5A,G6PC,CITED4,DMRT1,TRIM24,ELK1,GCM1,MYF5,RELB,MXD4,RUNX1,MEPCE,SIRT6,DMD,NEUROG3,AHCTF1,UBE2V1,SMYD3,RIOX1,MAGEA2/MAGEA2B,CREB3L1,ITGB3BP,TLE3,CCND1,IRX2,SELPL…	879
Cancer, Hematological Disease, Organismal Injury and Abnormalities	lymphocytic neoplasm	Lymphocytic neoplasm	1.19e-11					SIGLEC10,MYO5C,JAK3,IGLL1/IGLL5,ELF2,RTN2,SETD1B,SPHK1,CD22,SMARCA4,CEP350,CLEC4G,CD33,FBXW7,HFM1,TXLNA,RPA1,BCR,TRAF1,BCAT1,TOP2A,MYH2,SEMA5B,TNFSF11,SORD,ATG7,SMC2,ENAH,SOD2,ZBTB39,ATP10A,CCDC185,ZNF423,TUBA4A,STS,POU2F2,CRNN,LYN,CD300E,WDR91,SLAMF8,FKBP1A,DMXL2,PRIM2,MAGI2,IL6,SYNE2,SECISBP2,GPSM2,ITPKB,DCHS1,DCC,CREBBP,RINT1,PCDH17,HK2,ANKRD40,KRTAP10-10,ZNF215,SLC6A2,OAS2,FOXRED1,SH2B1,KLF3,…	745
Cancer, Organismal Injury and Abnormalities	adenosquamous carcinoma	Adenosquamous carcinoma	1.34e-11					RUBCN,PCDHGA4,SPHK1,CERCAM,MAPKAPK2,SIN3B,PHRF1,TBXA2R,NFKBIB,SNX20,RNF17,TOP2A,OTUD5,ZBTB40,KIAA2012,OR5M11,HECW1,OTULINL,POU4F3,TUBA4A,NCKAP5L,MTUS2,CCDC33,ELAVL3,DMXL2,PRIM2,MAGI2,AGK,PXDNL,CELF4,PCDH17,ATF7IP2,ZNF215,GGT5,SH3RF2,ULK3,PPFIA3,HCFC1,AMOTL1,TRIM24,MDN1,ERBB2,XKR3,PLB1,DOCK9,ASB4,SEMA5A,ALS2,SV2A,FPR2,WNK1,ODF2L,WFDC12,COL11A1,OR10W1,CACNA2D1,AKT1,PZP,TBC1D4,CSMD3,TYW1,LAMA5,USH2A…	390
Cancer, Endocrine System Disorders, Organismal Injury and Abnormalities, Reproductive System Disease	endometrioid ovarian cancer	Ovarian endometrioid carcinoma	1.47e-11					RUBCN,PCDHGA4,CERCAM,MAPKAPK2,SIN3B,PHRF1,TBXA2R,NFKBIB,SNX20,RNF17,TOP2A,OTUD5,ZBTB40,KIAA2012,OR5M11,HECW1,OTULINL,POU4F3,PARP3,TUBA4A,NCKAP5L,MTUS2,CCDC33,ELAVL3,DMXL2,PRIM2,MAGI2,AGK,PXDNL,CELF4,PCDH17,ATF7IP2,ZNF215,GGT5,SH3RF2,ULK3,PPFIA3,HCFC1,AMOTL1,TRIM24,MDN1,XKR3,PLB1,DOCK9,ASB4,SEMA5A,ALS2,SV2A,FPR2,WNK1,ODF2L,WFDC12,COL11A1,OR10W1,CACNA2D1,AKT1,PZP,TBC1D4,CSMD3,TYW1,LAMA5,USH2A,SLC19…	395
Cancer, Neurological Disease, Organismal Injury and Abnormalities	brain glioma formation	Brain glioma	1.67e-11					ZNF799,SIGLEC10,CTIF,PCDHGA4,JAK3,MYCN,P2RX5,SLC2A7,PCDHA4,SMARCA4,COL1A1,HYDIN,VPS13B,NUP88,TMPRSS13,PIK3CD,HFM1,ARID1B,FAM120A,MORC1,YTHDF3,TOP2A,SPATA21,MYH7,NF2,S100A7A,OTUD5,SERPINB7,PABPC1,SOX3,PTK7,TBC1D30,OR2T1,SAGE1,TGM4,FANCA,BCAR1,ZNF423,TUBA4A,HERC2P3,AKR1C1/AKR1C2,BCL11A,ADCK5,ANKRD11,PAPOLA,KRTAP1-5,CCDC33,DNAH10,NPR1,CLEC17A,BAG6,PRIM2,GPX1,NSD1,GPSM1,APOL4,PSG8,EPHB1,OR11G2,GPSM2,…	316
Cell Death and Survival	cell death	Cell death of tumor cell lines	1.98e-11					DAPK2,IL1RL1,DHODH,XRCC1,JAK3,RPS24,SPHK1,MAPKAPK2,MTCH1,LCE1E,SIN3B,AMER1,TBXA2R,NFKBIB,RPA1,BCR,TRAF1,CDC6,CBX3,TOP2A,PIAS3,RAET1E,PRKN,FKBPL,NCOA7,TNFSF11,YY1AP1,ATG7,ZNF79,ARMC10,SOD2,MTA2,NOL6,GNLY,ADM,FST,MAP3K4,LYN,SULF2,FKBP1A,NPC2,GPX1,IL6,CNN2,PEA15,DCC,CREBBP,RINT1,ZNF268,HK2,ST3GAL1,NASP,PTPRO,FGF7,CACNA1A,DAP3,DAXX,PAX6,MYO6,PTGS2,PTPRE,FTH1,RAC1,PPP5C,HCFC1,BCL2L13,SKA3,BARD1,THBS1,…	677
Hematological Disease, Immunological Disease	lymphoproliferative disorder	Lymphoproliferative disorder	2.24e-11					SIGLEC10,MYO5C,JAK3,IGLL1/IGLL5,ELF2,RTN2,SETD1B,SPHK1,CD22,SMARCA4,CEP350,CLEC4G,CD33,FBXW7,HFM1,TXLNA,RPA1,BCR,TRAF1,BCAT1,TOP2A,MYH2,SEMA5B,TNFSF11,SORD,ATG7,SMC2,ENAH,SOD2,ZBTB39,ATP10A,CCDC185,ZNF423,TUBA4A,STS,POU2F2,CRNN,LYN,CD300E,WDR91,SLAMF8,FKBP1A,DMXL2,PRIM2,MAGI2,IL6,SYNE2,SECISBP2,GPSM2,ITPKB,DCHS1,DCC,CREBBP,RINT1,PCDH17,HK2,ANKRD40,KRTAP10-10,ZNF215,SLC6A2,OAS2,FOXRED1,SH2B1,KLF3,…	745
Cancer, Endocrine System Disorders, Organismal Injury and Abnormalities, Reproductive System Disease	adenosquamous ovarian cancer	Adenosquamous ovarian carcinoma	2.37e-11					HOXC8,RUBCN,RAE1,ABCC4,VPS18,PCDHGA4,OBSCN,CERCAM,ADD2,FANCF,MAPKAPK2,PCDHA9,SIN3B,OR7D2,LUC7L3,PHRF1,TBXA2R,NFKBIB,LRP1,ZC3H7B,ZFHX3,HCAR2,HSPA12B,SNX20,RNF17,MYO10,ANAPC2,NF2,CSMD1,ABCA12,OTUD5,ABCB9,ZBTB40,KIAA2012,OR5M11,RFPL2,SORCS3,PTK2,HECW1,CD47,OTULINL,HIST1H2BN,DNAH5,POU4F3,SORBS1,CS,ARG2,FANCA,AKR1C1/AKR1C2,NCKAP5L,MTUS2,PAPOLA,CCDC33,ACTR2,ELAVL3,EPHA3,ABCC11,BAG6,DMXL2,GRID1,PRIM2,MA…	378
Cell Death and Survival	cell viability	Cell viability	3.12e-11					PCDHGC3,XRCC1,PCDHGA4,JAK3,PPP1R1C,ADIPOR1,SPHK1,CD22,SMARCA4,SREBF2,MAPKAPK2,CD33,CD300A,NFKBIB,RPA1,FAM120A,BCR,PRKN,TNFSF11,YY1AP1,ATG7,SOD2,GNLY,MAP3K4,LRFN1,POU2F2,LYN,GPX1,PPP2R3A,IL6,EPHB1,PCDHGC4,ITPKB,DCC,PCDHGA8,CREBBP,EFNA1,HK2,CDH13,ALPK2,ADK,RBPJ,PTPRO,FGF7,RAD1,MXD3,GPR180,DAXX,PTGS2,PTPRE,MCFD2,RHEB,PPFIA3,ULK3,FTH1,RAC1,FCGR3A/FCGR3B,SKA3,BARD1,THBS1,PSME3,ELK1,PSME4,IKBKG,CA9,REL…	604
Cancer, Hematological Disease, Immunological Disease, Organismal Injury and Abnormalities	lymphocytic cancer	Lymphocytic cancer	4.31e-11					SIGLEC10,MYO5C,JAK3,IGLL1/IGLL5,ELF2,RTN2,SETD1B,SPHK1,CD22,SMARCA4,CEP350,CLEC4G,CD33,FBXW7,HFM1,TXLNA,RPA1,BCR,TRAF1,BCAT1,TOP2A,MYH2,SEMA5B,TNFSF11,SORD,ATG7,SMC2,ENAH,SOD2,ZBTB39,ATP10A,CCDC185,ZNF423,TUBA4A,STS,POU2F2,CRNN,LYN,CD300E,WDR91,SLAMF8,FKBP1A,DMXL2,PRIM2,MAGI2,IL6,SYNE2,SECISBP2,GPSM2,ITPKB,DCHS1,DCC,CREBBP,RINT1,PCDH17,HK2,ANKRD40,KRTAP10-10,SLC6A2,OAS2,FOXRED1,SH2B1,KLF3,LIPG,GA…	718
Cellular Development, Cellular Growth and Proliferation, Connective Tissue Development and Function	proliferation	Proliferation of fibroblast cell lines	4.39e-11					AGER,HSPA1A/HSPA1B,PML,MYCN,SPHK1,COL1A1,MAPKAPK2,TTLL4,FBXW7,PIK3CD,EIF3E,HMGB1,TPSD1,NFKBIB,CD9,ST8SIA2,PRKN,ADRA1B,NF2,PTK2,IGF1R,ACP1,TP73,BCAR1,UBE2C,mir-19,IL17RD,IL6,EIF3B,E2F4,EIF2AK1,OTUB1,NTRK3,DMTF1,ARID5B,CDH13,FGFR3,SH3GL1,SRSF1,ITSN1,GPR132,IGF2,RALGDS,TPM3,PLAGL2,RALA,RHEB,HIPK2,KDM2B,TADA3,RAC1,MMP14,NRCAM,THBS1,TBC1D3 (includes others),LMNA,DDX3X,BRINP1,ERBB2,RUNX1,CXCL1,MAD1L1,A…	201
Cancer, Dermatological Diseases and Conditions, Organismal Injury and Abnormalities	basal cell carcinoma	Basal cell carcinoma	5.14e-11					STK19,IL1RL1,CTIF,PCDHB6,MYCN,OBSCN,SYT4,CYP2C19,ADD2,PCDHA9,FBXW7,KCNH7,NCOA6,KRTAP25-1,MORC1,BCR,SERPINB13,ZFHX3,ZNHIT1,IGFN1,DGKG,PROSER1,RNF17,PKDREJ,HOXB6,SSX5,PCDHA6,MYO10,CSMD1,ABCA12,ZNF285,SERPINB7,PABPC1,PSD2,SORCS3,ENAH,WWC1,CLK4,IGF1R,SOD2,ATP10A,HRC,FGB,AKR1C1/AKR1C2,MAP3K4,ZNF217,DNAH10,WNT5A,IL6,MAGI2,PDS5A,ZNF280D,DCC,NTRK3,CREBBP,OR5H1,NES,TNIP3,FOXC1,CLSTN3,EME1,CROCC,TMEM68,ITS…	269
Cancer, Organismal Injury and Abnormalities	connective or soft tissue tumor	Connective or soft tissue tumor	6.78e-11					ZNF799,XRCC1,SPHK1,SMARCA4,CD33,FBXW7,ATP6V0A4,AMER1,DENND5B,RGS22,USP31,BCR,PXK,IGFN1,RNF17,SKOR1,CDRT1,TOP2A,TNFSF11,RAB40A,ADH1A,MYL6B,COL8A1,CHAF1B,CLK4,SOD2,COL5A2,PARP3,TUBA4A,SORBS2,MAP3K4,ADAMTS18,SERPINB11,LYN,NCKAP5L,CCDC150,MTUS2,POU1F1,CD300E,FKBP1A,KDM4D,IL6,SYNE2,EPHB1,CNN2,PCDHGC4,LRTOMT,FGGY,CREBBP,SASH1,RINT1,ARHGEF4,NKTR,KRTAP10-10,BPTF,KY,ERAL1,CACNA1A,KLF3,FREM2,GART,CLUH,PTGS…	620
Cancer, Endocrine System Disorders, Organismal Injury and Abnormalities, Reproductive System Disease	mixed cell epithelial ovarian cancer	Mixed ovarian carcinoma	9.26e-11					RUBCN,PCDHGA4,CERCAM,MAPKAPK2,SIN3B,PHRF1,TBXA2R,NFKBIB,SNX20,RNF17,TOP2A,OTUD5,ZBTB40,KIAA2012,OR5M11,HECW1,OTULINL,POU4F3,PARP3,TUBA4A,NCKAP5L,MTUS2,CCDC33,ELAVL3,DMXL2,PRIM2,MAGI2,AGK,PXDNL,CELF4,PCDH17,ATF7IP2,ZNF215,GGT5,SH3RF2,ULK3,PPFIA3,HCFC1,AMOTL1,TRIM24,MDN1,XKR3,PLB1,DOCK9,ASB4,SEMA5A,ALS2,SV2A,FPR2,WNK1,ODF2L,WFDC12,COL11A1,OR10W1,CACNA2D1,AKT1,PZP,TBC1D4,CSMD3,TYW1,LAMA5,USH2A,SLC19…	385
Gene Expression	transcription	Transcription of DNA	1.11e-10					AUTS2,JAZF1,NFYA,JAK3,POLR2F,ELF2,SMARCA4,NRL,SREBF2,SIN3B,PHRF1,NFKBIB,ZNF322,CBX3,TWNK,TOP2A,PIAS3,PRKN,NCOA7,TNFSF11,MYRF,CSRNP2,GREM1,SOD2,MTA2,SPIC,PUS1,POU4F3,PAK6,ZNF423,CALCOCO1,MYSM1,PBX2,FST,ZNF177,POU2F2,EBF2,POU1F1,CTCFL,IL6,NPAS2,HIST1H1D,GTF2F1,CREBBP,EFNA1,ZNF268,SAFB,CDH13,BPTF,RBPJ,FGF7,ZBTB17,MXD3,KLF3,ZBTB2,POU6F1,DAXX,MLIP,PAX6,PRDM16,MYO6,KMT2D,SNAI3,HCFC1,PPP5C,ARID5A,IKZF4,…	630
Embryonic Development, Organismal Development	development	Development of head	1.28e-10					XRCC1,SPHK1,SMARCA4,NRL,MAPKAPK2,PDE6C,HYDIN,FBXW7,BCR,ST8SIA2,NECTIN1,SEMA5B,CPLX4,DIO3,UTP3,SOX3,COL8A1,ATG7,ENAH,SOD2,COL5A2,POU4F3,ZNF423,FST,ADAMTS18,FYCO1,PPT2,EBF2,POU1F1,IL6,EPHB1,SECISBP2,DHRS3,EFNA1,CDH23,BPTF,RBPJ,FGF7,CACNA1A,SH2B1,SLC6A17,GUCA1A,POU6F1,FREM2,PAX6,PRDM16,MYO6,SSUH2,SNAI3,RAC1,THBS1,MYF5,TNIK,GRHL3,ABCC6,EDN1,SIRT6,MARCKSL1,SEMA5A,COL4A1,C2CD3,GABRA2,BLOC1S5,KIF3A,COL1…	445
Cell-To-Cell Signaling and Interaction, Cellular Assembly and Organization	cell-cell contact	Cell-cell contact	1.98e-10					PCDHGC3,PCDHGA4,PCDHB6,MYCN,CD22,CERCAM,DEPTOR,SYBU,INHBA,CD93,CD9,PCDHGA11,UPF3B,NECTIN1,YWHAG,TNFSF11,NF2,F7,CD46,PTK2,IGF1R,CD47,CDK5R1,RASGRF2,SORBS2,FST,CD34,CRNN,AMIGO1,SUSD3,WNT5A,EPHA3,THY1,IL6,SYNE2,EPHB1,NINJ2,CHRNG,COLQ,FARP1,PCDHGC4,DCHS1,DCC,PCDHGA8,NTRK3,MDGA1,CLSTN3,CDH13,SH3GL1,SUN1,KY,CACNA1A,IGF2,MYO6,NPTX2,SLC12A5,PROCR,HIPK2,RAC1,DNM3,MMP14,LRRTM2,ITGAL,NRCAM,THBS1,PCDHGA1,CRI…	288
Cancer, Hematological Disease, Immunological Disease, Organismal Injury and Abnormalities	tumorigenesis	Tumorigenesis of lymphocytes	1.99e-10					SIGLEC10,MYO5C,JAK3,IGLL1/IGLL5,RTN2,CD22,SMARCA4,CEP350,FBXW7,HFM1,TXLNA,BCR,TRAF1,BCAT1,TOP2A,MYH2,SEMA5B,TNFSF11,ENAH,SOD2,ZBTB39,ATP10A,CCDC185,ZNF423,TUBA4A,STS,POU2F2,CRNN,LYN,CD300E,WDR91,FKBP1A,DMXL2,PRIM2,MAGI2,IL6,SYNE2,SECISBP2,GPSM2,DCHS1,DCC,CREBBP,HK2,ANKRD40,KRTAP10-10,ZNF215,SH2B1,KLF3,LIPG,PTGS2,ZNF527,RALA,KMT2D,PTPRE,KIF21B,RHEB,PPFIA3,ADAMTSL1,LONRF2,RAC1,CDC23,FCGR3A/FCGR3B,P…	551
Cancer, Hematological Disease, Organismal Injury and Abnormalities	bone marrow neoplasm	Bone marrow neoplasm	2.22e-10					XRCC1,SIPA1,JAK3,RPS24,IGLL1/IGLL5,PCDHA4,SETD1B,LILRB4,CD33,HYDIN,FBXW7,ATP6V0A4,TPSD1,BCR,RNF17,TOP2A,MYH2,TNFSF11,RAB40A,ATG7,HECW1,THEM4,GREM1,USP15,COL5A2,PCDHA5,OPCML,TUBA4A,SORBS2,HERC2P3,LYN,CCDC150,F12,FKBP1A,PRIM2,CELSR3,IL6,SYNE2,EPHB1,GPSM2,CNTLN,CREBBP,NKTR,SH3GL1,KRTAP10-10,ZNF215,NASP,NMUR2,RPL7L1,GAA,DNAH8,CACNA1A,DAP3,KLF3,SAPCD2,DAXX,LEKR1,PTGS2,KMT2D,PTPRE,FNTB,MT-CO2,GCC2,RAC1…	575
Cancer, Hematological Disease, Immunological Disease, Organismal Injury and Abnormalities	B-cell neoplasm	B-cell neoplasm	2.58e-10					SIGLEC10,MYO5C,JAK3,IGLL1/IGLL5,RTN2,CD22,SMARCA4,CEP350,FBXW7,HFM1,TXLNA,BCR,TRAF1,BCAT1,TOP2A,MYH2,SEMA5B,TNFSF11,ENAH,SOD2,ZBTB39,ATP10A,CCDC185,ZNF423,TUBA4A,STS,POU2F2,CRNN,LYN,CD300E,WDR91,FKBP1A,DMXL2,PRIM2,MAGI2,IL6,SYNE2,SECISBP2,GPSM2,DCHS1,DCC,CREBBP,HK2,ANKRD40,KRTAP10-10,ZNF215,SH2B1,KLF3,LIPG,PTGS2,ZNF527,RALA,KMT2D,PTPRE,KIF21B,RHEB,PPFIA3,ADAMTSL1,LONRF2,RAC1,CDC23,FCGR3A/FCGR3B,P…	550
Cancer, Hematological Disease, Organismal Injury and Abnormalities	myeloid neoplasm	Myeloid neoplasm	3.12e-10					XRCC1,SIPA1,JAK3,RPS24,IGLL1/IGLL5,PCDHA4,SETD1B,LILRB4,CD33,HYDIN,FBXW7,ATP6V0A4,TPSD1,BCR,RNF17,TOP2A,MYH2,TNFSF11,RAB40A,ATG7,HECW1,THEM4,GREM1,USP15,COL5A2,PCDHA5,OPCML,TUBA4A,SORBS2,HERC2P3,LYN,CCDC150,F12,FKBP1A,PRIM2,CELSR3,IL6,SYNE2,EPHB1,GPSM2,CNTLN,CREBBP,NKTR,SH3GL1,KRTAP10-10,ZNF215,NASP,NMUR2,RPL7L1,GAA,DNAH8,CACNA1A,DAP3,KLF3,SAPCD2,DAXX,LEKR1,PTGS2,KMT2D,PTPRE,FNTB,MT-CO2,GCC2,RAC1…	578
Cancer, Hematological Disease, Organismal Injury and Abnormalities	malignant myeloid neoplasm	Malignant myeloid neoplasm	3.34e-10					XRCC1,JAK3,RPS24,IGLL1/IGLL5,PCDHA4,SETD1B,LILRB4,CD33,HYDIN,FBXW7,ATP6V0A4,TPSD1,BCR,RNF17,TOP2A,MYH2,TNFSF11,RAB40A,HECW1,THEM4,USP15,COL5A2,PCDHA5,OPCML,TUBA4A,SORBS2,HERC2P3,LYN,CCDC150,F12,FKBP1A,PRIM2,CELSR3,IL6,SYNE2,EPHB1,GPSM2,CNTLN,CREBBP,NKTR,SH3GL1,KRTAP10-10,ZNF215,NASP,NMUR2,RPL7L1,GAA,DNAH8,CACNA1A,KLF3,SAPCD2,DAXX,LEKR1,KMT2D,PTPRE,FNTB,MT-CO2,GCC2,RAC1,ERICH3,NUP188,BCL2L13,TRIM2…	547
Embryonic Development, Organismal Development	development	Development of body axis	3.36e-10					XRCC1,SPHK1,SMARCA4,NRL,MAPKAPK2,PDE6C,HYDIN,FBXW7,BCR,ST8SIA2,NECTIN1,SEMA5B,CPLX4,DIO3,UTP3,SOX3,COL8A1,ATG7,ENAH,SOD2,COL5A2,POU4F3,ZNF423,MYSM1,FST,ADAMTS18,FYCO1,PPT2,EBF2,POU1F1,IL6,EPHB1,SECISBP2,DHRS3,EFNA1,CDH23,BPTF,RBPJ,FGF7,CACNA1A,SH2B1,SLC6A17,GUCA1A,POU6F1,FREM2,PAX6,PRDM16,MYO6,SSUH2,SNAI3,RAC1,THBS1,MYF5,CSNK1D,TNIK,GRHL3,ABCC6,EDN1,SIRT6,MARCKSL1,SEMA5A,COL4A1,C2CD3,TDGF1,GABRA2…	470
Organismal Development, Organismal Injury and Abnormalities	abnormal morphology	Abnormal morphology of head	4.08e-10					NRL,AMER1,BCR,ST8SIA2,PRKN,NECTIN1,SEMA5B,TNFSF11,LILRB3,DIO3,CPLX4,SOX3,COL8A1,ATG7,VPS26A,SOD2,MTA2,COL5A2,POU4F3,ZNF423,PBX2,FST,CHRNA6,EBF2,PPT2,SULF2,CELSR3,EPB41L1,EPHB1,DHRS3,GPSM2,VTI1A,DCHS1,DCC,CREBBP,CDH23,BPTF,SGCE,CACNA1A,GUCA1A,PAX6,SNAI3,EHD1,THBS1,BRINP1,GRHL3,ABCC6,ERBB2,EDN1,SIRT6,MARCKSL1,SEMA5A,ALS2,C2CD3,IP6K3,CCND1,IDUA,FGF1,APAF1,AKT1,LMO7,PDGFB,ATP1A2,CNGA2,USH2A,RNF180,CD…	400
Cancer, Gastrointestinal Disease, Organismal Injury and Abnormalities	carcinoma	Rectum carcinoma	4.12e-10					RUBCN,FABP6,SOCS5,SETD1B,FBXW7,TMPRSS13,AMER1,SNX25,SORL1,RGS22,SLC5A5,TOP1MT,BRD9,CDC6,TOP2A,CSMD1,ABCA12,PABPC1,HECW1,POLR3H,DNAH5,NTNG2,ARMC8,CXCR2,TP73,HNF1A,AKR1C1/AKR1C2,TMEM94,ZNF471,CCDC150,ADCK5,PAPOLA,ZIC5,DNAH10,ADM2,GRID1,POLD1,EPB41L1,THEMIS2,AXIN2,GPSM2,GTF2F1,ITPKB,DCC,CDH23,EP400,FGFR3,PLOD2,EFR3A,ATP8A1,CACNA1A,SRCIN1,TRIOBP,TPM3,FREM2,SLC7A11,PHYHIP,RHEB,HCFC1,CSF3R,DLEC1,SKA3,S…	235
Embryonic Development, Organismal Development	development	Development of body trunk	4.38e-10					ENKUR,JAK3,SPHK1,SMARCA4,CSHL1,MAPKAPK2,SIN3B,NPHP3,FBXW7,TMEM67,MYH7,TNFSF11,SOX3,ATG7,GREM1,SOD2,EPGN,PTPN12,ADM,TUBA4A,MYSM1,FST,ADAMTS18,APRT,FKBP1A,NPC2,CELSR3,IL6,DHRS3,THEMIS2,DCHS1,CREBBP,EFNA1,SAFB,RBPJ,FGF7,GAA,SH2B1,POU6F1,RAB3A,FREM2,PAX6,PTGS2,RHEB,RGS4,RAC1,DMRT1,THBS1,SFTPC,HEG1,RELB,RUNX1,ERBB2,EDN1,MARCKSL1,ASL,DMD,C2CD3,TDGF1,KIF3A,RASSF1,COL11A1,CCND1,IDUA,SESTD1,FGF1,AKT1,PCYT…	467
Cancer, Neurological Disease, Organismal Injury and Abnormalities	brain astrocytoma	Brain astrocytoma	5.04e-10					SIGLEC10,PCDHGA4,JAK3,MYCN,P2RX5,SLC2A7,PCDHA4,COL1A1,HYDIN,VPS13B,NUP88,TMPRSS13,PIK3CD,HFM1,FAM120A,MORC1,YTHDF3,TOP2A,SPATA21,S100A7A,OTUD5,SERPINB7,PABPC1,SOX3,PTK7,TBC1D30,OR2T1,TGM4,FANCA,ZNF423,TUBA4A,AKR1C1/AKR1C2,BCL11A,ADCK5,ANKRD11,CCDC33,DNAH10,CLEC17A,BAG6,PRIM2,GPX1,GPSM1,APOL4,PSG8,EPHB1,OR11G2,GPSM2,ITPKB,LRTOMT,NTRK3,CREBBP,JPH1,NUMBL,ATF7IP2,ALPK2,EME1,CROCC,KRTAP10-10,PSTPIP2,P…	261
Cancer, Gastrointestinal Disease, Organismal Injury and Abnormalities	rectum cancer	Rectum cancer	5.11e-10					RUBCN,FABP6,SOCS5,SETD1B,TNFRSF9,FBXW7,TMPRSS13,AMER1,SNX25,SORL1,RGS22,TOP1MT,SLC5A5,CDC6,BRD9,TOP2A,ADRA1B,CSMD1,ABCA12,PABPC1,HECW1,POLR3H,DNAH5,NTNG2,ARMC8,CXCR2,HNF1A,TP73,AKR1C1/AKR1C2,TMEM94,ZNF471,CCDC150,ADCK5,PAPOLA,ZIC5,DNAH10,ADM2,GRID1,POLD1,EPB41L1,IL6,AXIN2,THEMIS2,GPSM2,GTF2F1,ITPKB,DCC,CDH23,FGFR3,EP400,PLOD2,ATP8A1,EFR3A,CACNA1A,SRCIN1,TRIOBP,TPM3,FREM2,SLC7A11,PTGS2,PHYHIP,RHEB…	240
Nervous System Development and Function	development	Development of central nervous system	5.37e-10					TACC1,AGER,FOXJ1,EXOC4,XRCC1,FANCC,MYCN,SPHK1,SMARCA4,ROBO3,HYDIN,FBXW7,BCR,HDAC11,ST8SIA2,MIR17HG,PRKN,NF2,DIO3,UTP3,SOX3,ATG7,PAX5,PTK2,ENAH,MYRF,IGF1R,CDK5R1,DNAH5,NFIX,RAD9B,ZNF423,TP73,ADCYAP1,EBF2,POU1F1,ZIC5,WNT5A,BAG6,IL6,HPCAL4,NPAS2,EPHB1,SECISBP2,DLX2,E2F4,ID4,EFNA1,VSNL1,ZPR1,MDGA1,RTN4RL2,GRM5,NUMBL,FOXC1,FGFR3,ADAM22,SH3GL1,SUN1,BPTF,RBPJ,UBA6,CEP120,CNTN6,CACNA1A,SH2B1,SLC6A17,POU6…	292
Developmental Disorder	dysgenesis	Dysgenesis	5.91e-10					FOXJ1,ABCC4,FANCC,JAK3,MYCN,IGLL1/IGLL5,TCIRG1,ARRB2,SP8,INHBA,PIK3CD,AMER1,KITLG,AFF1,EMG1,CDC6,TWNK,MIR17HG,EFNB1,TNFSF11,PTK2,RRM2B,KAT6A,IGF1R,CD47,NFIX,ZNF423,PBX2,SPRR3,AKR1C1/AKR1C2,BCL11A,HOXB5,EBF2,LYN,MMP9,WNT5A,BAG6,FKBP1A,POLD1,CELSR3,B4GALT1,DHRS3,E2F4,VTI1A,PTCRA,TSEN2,CYP27B1,ARHGDIA,DCC,LAMP2,ARID5B,FOXC1,FGFR3,RBPJ,WNT7B,FGF7,ERAL1,STAR,SH2B1,IGF2,CD40LG,PAX6,PTGS2,PKNOX1,ERN1,MM…	258
Cell Cycle	cell cycle progression	Cell cycle progression	5.95e-10					SIPA1,NFYA,JAK3,RPS24,SPHK1,SMARCA4,SIN3B,FBXW7,BTN2A2,AMER1,RPA1,BCR,CDC6,TOP2A,PRKN,TNFSF11,YY1AP1,EPGN,ADM,LYN,TAF1D,FKBP1A,GPX1,PPP2R3A,IL6,CENPT,CREBBP,RINT1,ZNF268,SAFB,FIGNL1,NASP,PTPRO,FGF7,BRAP,ZBTB17,SH2B1,PAX6,PTGS2,FNTB,RHEB,RAC1,CDC23,HCFC1,PPP5C,DMRT1,SKA3,THBS1,ELK1,CABLES1,MYCL,MYF5,BRINP1,CSNK1D,RELB,RUNX1,ERBB2,EDN1,CUL9,VAV2,MAGEB2,RASSF1,CCND1,CDK13,NLE1,FGF1,APAF1,AKT1,LIG1,P…	455
Cancer, Endocrine System Disorders, Organismal Injury and Abnormalities	neuroendocrine tumor	Neuroendocrine tumor	6.16e-10					UTP23,ADD1,MYCN,OBSCN,SMARCA4,CSHL1,MAML2,MYRFL,KMO,EXOSC1,FBXW7,TMPRSS13,PIK3CD,UGGT1,KCNH7,TOP1MT,HMGA2,ICAM4,PROSER1,TOP2A,ADRA1B,MYH2,SENP5,DAPK1,OTUD5,F7,SOX3,NOVA2,TBC1D30,IGF1R,DNAH5,ATP10A,PTPN12,TP73,TUBA4A,mir-19,ADAMTS18,CCDC30,SNX10,NCKAP5L,KIAA0753,MMP9,HKDC1,ATP13A4,ADM2,FKBP1A,HIST1H1E,CELSR3,THY1,IL6,SYNE2,EPHB1,E2F4,ID4,RPUSD4,CREBBP,RINT1,EP400,SRSF1,AIP,PSTPIP2,TRIM35,CCSAP,IGF…	307
Cancer, Gastrointestinal Disease, Organismal Injury and Abnormalities	rectal adenocarcinoma	Rectal adenocarcinoma	6.67e-10					RUBCN,FABP6,SOCS5,SETD1B,FBXW7,TMPRSS13,AMER1,SNX25,SORL1,RGS22,SLC5A5,TOP1MT,BRD9,CDC6,TOP2A,CSMD1,ABCA12,PABPC1,HECW1,POLR3H,DNAH5,NTNG2,ARMC8,CXCR2,TP73,HNF1A,AKR1C1/AKR1C2,TMEM94,ZNF471,CCDC150,ADCK5,PAPOLA,ZIC5,DNAH10,ADM2,GRID1,POLD1,EPB41L1,THEMIS2,AXIN2,GPSM2,GTF2F1,ITPKB,DCC,CDH23,EP400,FGFR3,PLOD2,EFR3A,ATP8A1,CACNA1A,SRCIN1,TRIOBP,TPM3,FREM2,SLC7A11,PHYHIP,RHEB,HCFC1,CSF3R,DLEC1,SKA3,S…	233
Embryonic Development, Nervous System Development and Function, Organ Development, Organismal Development, Tissue Development	formation	Formation of brain	7.26e-10					TACC1,FOXJ1,XRCC1,FANCC,MYCN,SPHK1,SMARCA4,ROBO3,HYDIN,FBXW7,BCR,ST8SIA2,NF2,DIO3,UTP3,SOX3,ATG7,PAX5,PTK2,ENAH,IGF1R,CDK5R1,DNAH5,NFIX,RAD9B,ZNF423,TP73,ADCYAP1,EBF2,ZIC5,POU1F1,WNT5A,BAG6,IL6,SECISBP2,DLX2,E2F4,ID4,EFNA1,MDGA1,RTN4RL2,GRM5,NUMBL,FOXC1,FGFR3,SUN1,BPTF,UBA6,CEP120,CACNA1A,SH2B1,SLC6A17,POU6F1,NUMB,PAX6,MAP1S,SLC6A4,KDM2B,RAC1,PAFAH1B1,NRCAM,THBS1,LRP8,ATP2B2,TNIK,MARCKSL1,NF1,BDN…	235
Cancer, Hematological Disease, Immunological Disease, Organismal Injury and Abnormalities	mature B-cell neoplasm	Mature B-cell neoplasm	7.54e-10					SIGLEC10,MYO5C,JAK3,IGLL1/IGLL5,RTN2,CD22,SMARCA4,CEP350,FBXW7,HFM1,TRAF1,BCAT1,TOP2A,MYH2,SEMA5B,TNFSF11,ENAH,SOD2,ZBTB39,ATP10A,CCDC185,ZNF423,TUBA4A,STS,POU2F2,CRNN,LYN,CD300E,WDR91,FKBP1A,DMXL2,PRIM2,SYNE2,MAGI2,IL6,SECISBP2,GPSM2,DCHS1,DCC,CREBBP,ANKRD40,KRTAP10-10,ZNF215,SH2B1,KLF3,LIPG,PTGS2,ZNF527,RALA,KMT2D,PTPRE,KIF21B,RHEB,PPFIA3,ADAMTSL1,RAC1,LONRF2,CDC23,FCGR3A/FCGR3B,PSME3,ELK1,ACSL…	515
Cancer, Hematological Disease, Immunological Disease, Organismal Injury and Abnormalities	acute leukemia	Acute leukemia	7.81e-10					XRCC1,JAK3,RPS24,IGLL1/IGLL5,PCDHA4,SETD1B,CD22,SMARCA4,LILRB4,CD33,HYDIN,FBXW7,ATP6V0A4,HFM1,TPSD1,BCR,RNF17,TOP2A,MYH2,TNFSF11,RAB40A,SMC2,THEM4,USP15,COL5A2,PCDHA5,ZNF423,TUBA4A,SORBS2,HERC2P3,LYN,CCDC150,F12,FKBP1A,PRIM2,CELSR3,IL6,EPHB1,GPSM2,CNTLN,CREBBP,HK2,NKTR,SH3GL1,KRTAP10-10,ZNF215,NASP,SLC6A2,NMUR2,GAA,DNAH8,CACNA1A,SAPCD2,LEKR1,KMT2D,MT-CO2,GCC2,RAC1,ERICH3,NUP188,BCL2L13,TRIM24,DHD…	540
Organismal Development	morphology	Morphology of body cavity	8.01e-10					ACADL,IL1RL1,ENKUR,SIPA1,JAK3,ADIPOR1,SPHK1,SMARCA4,TCIRG1,USP7,CSHL1,SREBF2,SIN3B,TBXA2R,AMER1,PGP,BCR,PLEKHG5,MYH7,TNFSF11,DIO3,GIT2,SOX3,SOD2,DPP7,SPIC,EPGN,ADM,PBX2,FST,MTAP,ADAMTS18,APRT,PPT2,EBF2,LYN,FKBP1A,NPC2,GPX1,CELSR3,IL6,DHRS3,HIST1H1D,ITPKB,DCHS1,CREBBP,EFNA1,SAFB,ADK,AIP,RBPJ,FGF7,GAA,ZBTB17,SH2B1,MLIP,PTGS2,RHEB,SNAI3,RGS4,RAC1,PPP5C,SLC19A3,G6PC,THBS1,SFTPC,CABLES1,HEG1,IKBKG,HIF…	610
Cancer, Hematological Disease, Immunological Disease, Organismal Injury and Abnormalities	myeloid leukemia	Myeloid leukemia	8.79e-10					XRCC1,SIPA1,JAK3,RPS24,IGLL1/IGLL5,PCDHA4,SETD1B,LILRB4,CD33,HYDIN,FBXW7,ATP6V0A4,TPSD1,BCR,RNF17,TOP2A,MYH2,TNFSF11,RAB40A,THEM4,USP15,COL5A2,PCDHA5,TUBA4A,SORBS2,HERC2P3,LYN,CCDC150,F12,FKBP1A,PRIM2,CELSR3,IL6,EPHB1,GPSM2,CNTLN,CREBBP,NKTR,SH3GL1,KRTAP10-10,ZNF215,NASP,NMUR2,DNAH8,GAA,CACNA1A,SAPCD2,LEKR1,KMT2D,FNTB,MT-CO2,GCC2,RAC1,ERICH3,NUP188,BCL2L13,TRIM24,DHDH,MYF5,CA9,OR51G1,CPT1C,RUNX1,…	505
Cancer, Endocrine System Disorders, Organismal Injury and Abnormalities	extrapancreatic neuroendocrine tumor	Extrapancreatic neuroendocrine tumor	9.39e-10					UTP23,ADD1,OBSCN,SMARCA4,CSHL1,MAML2,MYRFL,KMO,EXOSC1,FBXW7,TMPRSS13,PIK3CD,UGGT1,KCNH7,TOP1MT,HMGA2,ICAM4,PROSER1,TOP2A,ADRA1B,MYH2,SENP5,DAPK1,OTUD5,F7,SOX3,NOVA2,TBC1D30,DNAH5,ATP10A,PTPN12,TP73,TUBA4A,mir-19,ADAMTS18,CCDC30,SNX10,NCKAP5L,KIAA0753,MMP9,HKDC1,ATP13A4,ADM2,FKBP1A,HIST1H1E,CELSR3,THY1,IL6,SYNE2,EPHB1,E2F4,ID4,RPUSD4,CREBBP,RINT1,EP400,SRSF1,AIP,PSTPIP2,TRIM35,CCSAP,IGF2,SND1,TRIO…	290
Nervous System Development and Function	morphology	Morphology of nervous system	1.13e-09					CLCN6,NRL,SORL1,BCR,ST8SIA2,PRKN,SEMA5B,LILRB3,ATG7,SOD2,VAC14,POU4F3,PAK6,ZNF423,SORBS2,FST,CHRNA6,PPT2,EBF2,SULF2,CELSR3,MAGI2,EPB41L1,IL6,SYNE2,EPHB1,CHRNG,PEA15,VTI1A,DCC,CREBBP,CDH23,ZPR1,SH3GL1,FGF7,SGCE,CACNA1A,TPM3,PAX6,PRDM16,MYO6,SPG7,RAC1,ACSL6,BRINP1,CPT1C,RUNX1,ERBB2,MARCKSL1,SEMA5A,ALS2,GHRL,IP6K3,GJB6,CCND1,IDUA,REEP1,FGF1,APAF1,PARD6A,AKT1,PCYT1B,PDGFB,ATP1A2,CNGA2,HSF2,GDAP1,ALDH…	424
Cancer, Gastrointestinal Disease, Organismal Injury and Abnormalities	rectum tumor	Rectum tumor	1.21e-09					RUBCN,FABP6,SOCS5,SETD1B,TNFRSF9,FBXW7,TMPRSS13,AMER1,SNX25,SORL1,RGS22,TOP1MT,SLC5A5,CDC6,BRD9,TOP2A,ADRA1B,CSMD1,ABCA12,PABPC1,HECW1,DNAH5,POLR3H,NTNG2,ARMC8,CXCR2,HNF1A,TP73,AKR1C1/AKR1C2,TMEM94,ZNF471,CCDC150,ADCK5,PAPOLA,ZIC5,DNAH10,ADM2,GRID1,POLD1,EPB41L1,IL6,AXIN2,THEMIS2,GPSM2,GTF2F1,ITPKB,DCC,CDH23,FGFR3,EP400,PLOD2,ATP8A1,EFR3A,CACNA1A,SRCIN1,TRIOBP,TPM3,FREM2,SLC7A11,PTGS2,PHYHIP,RHEB…	241
Developmental Disorder	aplasia or hypoplasia	Aplasia or hypoplasia	1.32e-09					FOXJ1,ABCC4,FANCC,JAK3,MYCN,IGLL1/IGLL5,TCIRG1,ARRB2,SP8,PIK3CD,AMER1,KITLG,AFF1,EMG1,CDC6,MIR17HG,EFNB1,TNFSF11,PTK2,RRM2B,KAT6A,IGF1R,CD47,NFIX,ZNF423,PBX2,SPRR3,BCL11A,HOXB5,EBF2,LYN,MMP9,WNT5A,BAG6,FKBP1A,POLD1,CELSR3,B4GALT1,DHRS3,E2F4,VTI1A,PTCRA,TSEN2,CYP27B1,ARHGDIA,DCC,LAMP2,ARID5B,FGFR3,RBPJ,WNT7B,FGF7,STAR,SH2B1,IGF2,CD40LG,PAX6,PTGS2,PKNOX1,ERN1,MMP14,THBS1,LMNA,GDF11,PIK3AP1,RELB,RUN…	247
Cellular Growth and Proliferation, Connective Tissue Development and Function, Tissue Development	proliferation	Proliferation of connective tissue cells	1.37e-09					TACC1,AGER,HSPA1A/HSPA1B,PML,GGT1,TNFRSF1A,NFYA,MYCN,ADIPOR1,SPHK1,SMARCA4,COL1A1,USP7,CSHL1,MAPKAPK2,INHBA,FBXW7,PGP,CD300A,TPSD1,KITLG,UTS2R,TOP1MT,HMGA2,CDC6,P3H1,PRKN,RCE1,CASC3,TNFSF11,NF2,PTK2,GREM1,IGF1R,SOD2,ACP1,CXCR2,IL1A,ADM,BCAR1,TP73,UBE2C,FST,ACACA,SP2,MMP9,SULF2,WNT5A,IL6,SMAD7,NTRK3,EFNA1,PRKD2,SAFB,FOXC1,CDH13,EP400,FGFR3,FIGNL1,MAP3K5,LPAR2,ITSN1,FGF7,ZBTB17,IGF2,TPM3,SLC7A11,CD…	268
Cancer, Hematological Disease, Organismal Injury and Abnormalities	bone marrow cancer	Bone marrow cancer	1.4e-09					XRCC1,SIPA1,JAK3,RPS24,IGLL1/IGLL5,PCDHA4,SETD1B,LILRB4,CD33,HYDIN,FBXW7,ATP6V0A4,TPSD1,BCR,RNF17,TOP2A,MYH2,TNFSF11,RAB40A,HECW1,THEM4,USP15,COL5A2,PCDHA5,OPCML,TUBA4A,SORBS2,HERC2P3,LYN,CCDC150,F12,FKBP1A,PRIM2,CELSR3,IL6,SYNE2,EPHB1,GPSM2,CNTLN,CREBBP,NKTR,SH3GL1,KRTAP10-10,ZNF215,NASP,NMUR2,RPL7L1,GAA,DNAH8,CACNA1A,KLF3,SAPCD2,DAXX,LEKR1,PTGS2,KMT2D,PTPRE,FNTB,MT-CO2,GCC2,RAC1,ERICH3,NUP188,B…	555
Gene Expression	transactivation	Transactivation	1.62e-09					PML,JAZF1,MYCN,SMARCA4,NRL,CEP350,MAPKAPK2,INHBA,HMGB1,NCOA6,CIAO1,NFKBIB,RIPK2,BCR,UPF3B,NOLC1,APPL1,HNRNPA1,CRTC1,NFIX,RASGRF2,IL1A,TRIM45,HNF1A,TP73,CALCOCO1,ATOX1,POU2F2,RNF4,POU1F1,MMP9,CTCFL,SRPK3,IL6,ELK4,EPHB1,AXIN2,E2F4,DMTN,SMAD7,GTF2F1,NTRK3,CREBBP,DMTF1,FOXC1,NCOA5,DTX1,ITSN1,RBPJ,ZBTB17,DAP3,SIAH1,SND1,POU6F1,DAXX,PLAGL2,PTGS2,TADA3,ERN1,RAC1,HCFC1,RBM14,CDK11B,ELK1,MYF5,RELB,RUNX1,E…	249
Gene Expression	transactivation	Transactivation of RNA	1.66e-09					PML,JAZF1,MYCN,SMARCA4,NRL,CEP350,MAPKAPK2,INHBA,HMGB1,NCOA6,CIAO1,NFKBIB,RIPK2,BCR,UPF3B,NOLC1,APPL1,HNRNPA1,NFIX,RASGRF2,IL1A,HNF1A,TP73,CALCOCO1,ATOX1,POU2F2,RNF4,POU1F1,MMP9,CTCFL,SRPK3,IL6,ELK4,EPHB1,AXIN2,E2F4,SMAD7,GTF2F1,NTRK3,CREBBP,DMTF1,FOXC1,NCOA5,DTX1,ITSN1,RBPJ,ZBTB17,DAP3,SIAH1,SND1,POU6F1,DAXX,PLAGL2,PTGS2,TADA3,ERN1,RAC1,HCFC1,RBM14,CDK11B,ELK1,MYF5,RELB,RUNX1,ACTN4,BDNF,MTDH,CD3…	235
Cancer, Organismal Injury and Abnormalities	soft tissue neoplasm	Soft tissue neoplasm	1.89e-09					XRCC1,SPHK1,SMARCA4,FBXW7,ATP6V0A4,AMER1,DENND5B,RGS22,USP31,PXK,IGFN1,RNF17,SKOR1,CDRT1,TOP2A,RAB40A,ADH1A,MYL6B,CHAF1B,PARP3,TUBA4A,MAP3K4,ADAMTS18,SERPINB11,NCKAP5L,CCDC150,MTUS2,POU1F1,CD300E,FKBP1A,KDM4D,IL6,SYNE2,EPHB1,PCDHGC4,LRTOMT,FGGY,SASH1,ARHGEF4,KRTAP10-10,KY,CACNA1A,KLF3,FREM2,PTGS2,GPR176,FNTB,KNCN,LONRF2,PFKL,FCGR3A/FCGR3B,ERICH3,ZNF253,SKA3,THBS1,MOSPD2,ERBB2,ASB4,CD300C,EXOC7,SE…	429
Cellular Movement	cell movement	Cell movement	1.91e-09					AUTS2,ADD1,SEPT14,JAK3,SPHK1,CD22,MAPKAPK2,TBXA2R,TPSD1,FAM120A,BCR,PIAS3,PLEKHG5,PRKN,FKBPL,CEMIP2,S100A7A,SULT1E1,ST3GAL3,SOD2,PTPN12,PAK6,GNLY,ADM,MTAP,DANCR,PPT2,EBF2,SLAMF8,CCL16,AGK,ARHGEF4,CDH13,PTPRO,ZBTB17,SH2B1,ARRDC3,TPM3,MYO6,CHDH,ARHGAP8/PRR5-ARHGAP8,KMT2D,RGS4,RAC1,FCGR3A/FCGR3B,G6PC,EHD1,DMRT1,THBS1,MOSPD2,ELK1,SLC16A3,MYF5,HIF1AN,TNIK,RELB,RUNX1,CBLB,SIRT6,MARCKSL1,PILRA,TNN,DMD,S…	933
Cell Morphology, Cellular Development, Cellular Growth and Proliferation, Nervous System Development and Function, Organismal Development, Tissue Development	morphogenesis	Morphogenesis of neurons	2.55e-09					AGER,SEPT14,METRN,CSNK2A2,ROBO3,TRIM3,INHBA,PIK3CD,HMGB1,GRM4,ARID1B,LRP1,EFNB1,ANAPC2,ATG7,PTK2,IGF1R,CD47,CDK5R1,PAK6,POU4F3,NTNG2,NFIX,SORBS2,ADCYAP1,ATCAY,AMIGO1,LYN,CRH,TMEM106B,SULF2,WNT5A,THY1,IL6,MAGI2,EPHB1,DLX2,FARP1,ARHGDIA,DCC,NTRK3,EFNA1,GRM5,PTPN20,NUMBL,ADAM22,ARFGEF1,ITSN1,WNT7B,UBA6,FGF7,CACNA1A,UNC5A,BAIAP2,SRCIN1,RAB3A,NUMB,PAX6,MYO6,PTGS2,PTPRE,CAMSAP1,RALA,SLC12A5,MAP1S,HSP90…	277
Cancer, Hematological Disease, Organismal Injury and Abnormalities	acute myeloid leukemia and related neoplasms	Acute myeloid leukemia and related neoplasms	2.63e-09					XRCC1,JAK3,RPS24,IGLL1/IGLL5,PCDHA4,SETD1B,LILRB4,CD33,HYDIN,FBXW7,ATP6V0A4,TPSD1,BCR,RNF17,TOP2A,MYH2,TNFSF11,RAB40A,THEM4,USP15,COL5A2,PCDHA5,TUBA4A,SORBS2,HERC2P3,LYN,CCDC150,F12,FKBP1A,PRIM2,CELSR3,IL6,EPHB1,GPSM2,CNTLN,CREBBP,NKTR,SH3GL1,KRTAP10-10,ZNF215,NASP,NMUR2,GAA,DNAH8,CACNA1A,SAPCD2,LEKR1,KMT2D,MT-CO2,GCC2,RAC1,ERICH3,NUP188,BCL2L13,TRIM24,DHDH,MYF5,CA9,OR51G1,CPT1C,RUNX1,CBLB,ZNF512…	488
Cell Death and Survival, Embryonic Development	cell death	Cell death of embryonic cell lines	2.76e-09					PML,CTSV,TNFRSF1A,ADIPOR1,CDKN2A,SPHK1,MEN1,ARRB2,ABL2,TRPM2,TMEM214,AMER1,KLB,TRAF1,CYP11A1,RBL1,TLR2,TOP2A,TP63,PRKN,NF2,BIRC5,ATG7,RTN4,IGF1R,SOD2,HNRNPA1,TP73,BID,EWSR1,LYN,ATF2,BCL2L11,IL17RD,HUS1B,IRS1,CAMP,PEA15,FKBP4,MLKL,FN1,CCNE1,ITGB1,DCC,NTRK3,DDIT3,HK2,TSC1,POLB,EIF4EBP1,APOL1,ATP13A2,SIVA1,MAP3K5,SUN1,ITSN1,LPAR2,ZBTB17,DAP3,OTX2,SIAH1,P2RX7,PLK3,RAD21,DAXX,CDC73,HDAC6,IPPK,IL22,SLC…	169
Cellular Movement	migration	Migration of cells	2.83e-09					AUTS2,ADD1,SEPT14,JAK3,SPHK1,CD22,MAPKAPK2,TBXA2R,TPSD1,FAM120A,BCR,PIAS3,PLEKHG5,PRKN,FKBPL,CEMIP2,S100A7A,SOD2,PTPN12,PAK6,GNLY,ADM,MTAP,DANCR,PPT2,EBF2,SLAMF8,CCL16,AGK,ARHGEF4,CDH13,PTPRO,ZBTB17,SH2B1,ARRDC3,TPM3,ARHGAP8/PRR5-ARHGAP8,KMT2D,RGS4,RAC1,FCGR3A/FCGR3B,G6PC,EHD1,DMRT1,THBS1,MOSPD2,ELK1,SLC16A3,MYF5,HIF1AN,RUNX1,CBLB,SIRT6,MARCKSL1,PILRA,TNN,SEMA5A,CCDC141,IGF2BP3,GHRL,CREB3L1,CCND1…	838
Cancer, Hematological Disease, Immunological Disease, Organismal Injury and Abnormalities	acute myeloid leukemia	Acute myeloid leukemia	2.86e-09					XRCC1,JAK3,RPS24,IGLL1/IGLL5,PCDHA4,SETD1B,LILRB4,CD33,HYDIN,FBXW7,ATP6V0A4,TPSD1,BCR,RNF17,TOP2A,MYH2,TNFSF11,RAB40A,THEM4,USP15,COL5A2,PCDHA5,TUBA4A,SORBS2,HERC2P3,LYN,CCDC150,F12,FKBP1A,PRIM2,CELSR3,IL6,EPHB1,GPSM2,CNTLN,CREBBP,NKTR,SH3GL1,KRTAP10-10,ZNF215,NASP,NMUR2,GAA,DNAH8,CACNA1A,SAPCD2,LEKR1,KMT2D,MT-CO2,GCC2,RAC1,ERICH3,NUP188,BCL2L13,TRIM24,DHDH,MYF5,CA9,OR51G1,CPT1C,RUNX1,CBLB,ZNF512…	487
Cancer, Endocrine System Disorders, Organismal Injury and Abnormalities, Reproductive System Disease	ovarian serous tumor	Ovarian serous tumor	3.07e-09					ABCG4,RUBCN,TNFRSF9,USP7,CSE1L,HYDIN,VPS13B,SLC1A7,ENPEP,FBXW7,DCAF16,TMPRSS13,RAD54B,DDX39A,ARID1B,BCR,SERPINB13,KDM1B,TOP2A,MYO10,EFNB1,ACPP,EPHB6,NF2,CSMD1,F7,PLCH1,PTK7,ARMC10,MYRF,USP15,DNAH5,PARP3,CXCR2,CS,FANCA,HNF1A,TUBA4A,ZSWIM3,TLDC1,PGC,KIAA0319,CD300E,PSMD7,ELAVL3,CLEC17A,EPHA3,ABCC11,NSD1,EIF4A2,CELSR3,NPAS2,SIK2,EXTL3,PXDNL,AXIN2,OR11G2,ZNF138,FARP1,DCHS1,NTRK3,STXBP5L,CDH23,ARID5B,…	312
Cell Morphology, Cellular Assembly and Organization, Cellular Development, Cellular Function and Maintenance, Cellular Growth and Proliferation, Nervous System Development and Function, Organismal Development, Tissue Development	neuritogenesis	Neuritogenesis	4.21e-09					AGER,SEPT14,METRN,CSNK2A2,ROBO3,TRIM3,INHBA,PIK3CD,HMGB1,GRM4,ARID1B,LRP1,EFNB1,ANAPC2,ATG7,PTK2,IGF1R,CD47,CDK5R1,PAK6,POU4F3,NTNG2,NFIX,SORBS2,ADCYAP1,ATCAY,AMIGO1,LYN,CRH,TMEM106B,SULF2,WNT5A,THY1,IL6,MAGI2,EPHB1,DLX2,FARP1,ARHGDIA,DCC,NTRK3,EFNA1,GRM5,PTPN20,NUMBL,ADAM22,ARFGEF1,ITSN1,WNT7B,UBA6,FGF7,CACNA1A,UNC5A,BAIAP2,SRCIN1,RAB3A,NUMB,PAX6,MYO6,PTGS2,PTPRE,CAMSAP1,RALA,SLC12A5,MAP1S,HSP90…	273
Cancer, Gastrointestinal Disease, Organismal Injury and Abnormalities	esophageal adenocarcinoma	Esophageal adenocarcinoma	4.25e-09					DAPK2,ABCC4,SMARCA4,FBXW7,TCHP,PIK3CD,USP6NL,SLC5A5,TOP1MT,PCDHGA11,TOP2A,S100A7A,COL8A1,HECW1,SPOCK2,KAT6A,DPP7,MYH15,WHAMM,HNF1A,TUBA4A,LCAT,CCDC33,FOXP1,EPHA3,PRIM2,EPB41L1,SYNE2,IL6,PXDNL,PDS5A,ZFP28,STXBP5L,CDH23,KIF16B,EME1,EP400,NMUR1,OAS2,CNTN6,MYRIP,PTPRE,CEP250,HSP90AB1,HIPK2,FTH1,ZNF253,MAGEA10,PNLIPRP3,SLC39A12,PFAS,CLDN16,APCDD1L,SCN5A,PCDHGB1,ERBB2,RUNX1,SLC24A4,TNN,ASL,NF1,BDNF,PTG…	198
Cellular Development, Cellular Growth and Proliferation	cell proliferation	Cell proliferation of tumor cell lines	4.29e-09					DAPK2,SIPA1,JAK3,ADIPOR1,ELF2,SPHK1,SMARCA4,TCIRG1,SREBF2,MAPKAPK2,TTLL4,LILRB4,FBXW7,TBXA2R,NFKBIB,FAM120A,BCR,PIAS3,PRKN,CEMIP2,RCE1,TNFSF11,LILRB3,YY1AP1,SULT1E1,ATG7,ENAH,THEM4,SOD2,MTA2,EPGN,ADM,SPRR3,FST,MTAP,LYN,NUDT1,F12,GPX1,IL6,CNN2,AGK,HIST1H1D,BAIAP2L1,VTI1A,DCC,EFNA1,ZNF268,HK2,AHCY,CDH13,SH3GL1,NASP,PTPRO,FGF7,NMUR2,ERAL1,ARRDC3,MASP1,PAX6,PRDM16,PTGS2,RALA,KMT2D,PTPRE,RGS4,FTH1,RAC…	705
Cellular Development, Cellular Growth and Proliferation	cell proliferation	Cell proliferation of breast cancer cell lines	4.5e-09					PML,SIPA1,TNFRSF1A,SPHK1,SREBF2,CSE1L,INHBA,FBXW7,PIK3CD,EIF3E,KITLG,FAM120A,PRKN,BIRC5,SULT1E1,ATG7,PAX5,PTK2,ENAH,THEM4,IGF1R,SOD2,BARX2,BCAR1,TP73,MTAP,mir-19,NUDT1,NELFA,FOXP1,WNT5A,GPX1,IL6,FOXC1,AHCY,FGF7,SIAH1,IGF2,ARRDC3,SRCIN1,CD40LG,PTPRE,KMT2D,SEPT9,KDM2B,TADA3,RAC1,PPP5C,MMP14,HDAC8,CRABP2,ELK1,IKBKG,CA9,ERBB2,ACTN4,FGFR4,MTDH,HDAC5,EGFR,RB1CC1,AURKA,PRKD3,DROSHA,VEGFA,FPR2,ZNF282,GHR…	222
Cell Cycle	mitosis	Mitosis	4.58e-09					RAE1,NEK2,SOCS5,JAK3,RPS24,SPHK1,ARRB2,SIN3B,CSE1L,INHBA,NUP88,EIF3E,KITLG,CDC6,ANGEL2,TOR2A,TOP2A,NF2,BIRC5,WWC1,IGF1R,NOLC1,EPGN,PDLIM7,IL1A,ADM,TP73,UBE2C,RNF4,CRH,NUP62,TADA2A,IL6,INCENP,B4GALT1,CENPT,PDS5A,NTRK3,ZNF268,RINT1,TPX2,FOXC1,HAUS3,FGF7,TRIM35,BRAP,SH2B1,SIAH1,IGF2,RAD21,PTGS2,MAP1S,SEPT9,CEP250,TADA3,RAC1,CENPJ,CDC23,PPP5C,CDK11A,ITGAL,PAFAH1B1,DMRT1,SKA3,THBS1,MYF5,BRINP1,CSNK1D,…	219
Cancer, Organismal Injury and Abnormalities, Respiratory Disease	laryngeal cancer	Laryngeal cancer	5.24e-09					RUBCN,ADD1,CCDC171,CEP350,FCRL4,SIN3B,FBXW7,SLC4A1AP,HFM1,RNF17,TWNK,ABCA12,KCTD14,SORCS3,PTK2,RRM2B,ARMC10,IGF1R,MTA2,TARS,DNAH5,MYH15,EML4,TUBA4A,COPS6,ARHGAP31,DMXL2,GRID1,EPHA3,DPY19L4,CELSR3,IL6,DCHS1,DCC,STXBP5L,BICC1,PCDH17,RASGRP3,ADAM22,PLOD2,ARHGAP6,ZNF215,RAD21,PTGS2,KMT2D,ACSL3,GRPR,CEP250,HSP90AB1,HIPK2,SMG1,SRGAP3,KIAA1147,TNIK,OR51G1,CPT1C,ERBB2,SLC24A4,PCDHGA10,DMD,OR5T2,RPGR,EGFR…	226
Nervous System Development and Function, Organ Morphology, Organismal Development	morphology	Morphology of brain	6.29e-09					FOXJ1,TNFRSF1A,MYCN,BCR,ST8SIA2,PRKN,EFNB1,LILRB3,ATG7,MAN2C1,PTK2,IGF1R,SOD2,CDK5R1,NFIX,ZNF423,TP73,ADCYAP1,CHRNA6,BID,EBF2,PPT2,ZIC5,BCL2L11,PENK,SULF2,BAG6,GRID1,CELSR3,EPB41L1,IL6,EPHB1,B4GALT1,PDS5A,VTI1A,DCC,CREBBP,LAMP2,CLSTN3,SUN1,CNTN6,SGCE,CACNA1A,IGF2R,CD40LG,PAX6,PRDM16,SLC6A4,CETN2,PAFAH1B1,NRCAM,SRGAP3,BICD2,LRP8,BRINP1,ATP2B2,IL1RN,ERBB2,MARCKSL1,NF1,BDNF,POT1,ROBO2,EGFR,ALS2,VEGF…	243
Cancer, Organismal Injury and Abnormalities	soft tissue sarcoma cancer	Soft tissue sarcoma	6.74e-09					XRCC1,SPHK1,SMARCA4,FBXW7,ATP6V0A4,AMER1,DENND5B,USP31,RGS22,PXK,IGFN1,RNF17,SKOR1,CDRT1,TOP2A,RAB40A,ADH1A,MYL6B,CHAF1B,PARP3,TUBA4A,MAP3K4,ADAMTS18,SERPINB11,NCKAP5L,CCDC150,MTUS2,POU1F1,CD300E,FKBP1A,IL6,SYNE2,KDM4D,LRTOMT,PCDHGC4,FGGY,SASH1,ARHGEF4,KRTAP10-10,KY,CACNA1A,KLF3,FREM2,PTGS2,GPR176,FNTB,KNCN,LONRF2,FCGR3A/FCGR3B,PFKL,ERICH3,ZNF253,SKA3,THBS1,MOSPD2,ERBB2,ASB4,CD300C,SEMA5A,EXOC7,P…	408
[truncated: 6,502 more rows]
