# Supplementary material for: High-Order Correlation Integration for Single-Cell or Bulk RNA-seq Data Analysis
Source: Front Genet. 2019 Apr 26;10:371. doi: 10.3389/fgene.2019.00371 (PMC6497731; doi:10.3389/fgene.2019.00371)
Supplement: Supplementary file 4 [file Table_4.XLSX]

## Sheet: Sheet1
DEGs	DEGs related to colon	DEGs related to colon can be regulated by DEmiRNAs	Important
HIST1H3G	AADACL3	ABCC6	RALA
HIST1H3G	ABCA12	ABCF3	MLH1
C17ORF78	ABCA3	ABHD2	GSK3B
CTAGE6	ABCA4	ABI2	BIRC5
CTAGE15	ABCC11	ABL1	AXIN1
ERICH3	ABCC4	ABL2	AKT2
HIST1H4E	ABCC6	ACACB	TGFB1
MIR935	ABCF3	ACVR1	MAPK8
CACNG8	ABHD2	ADAMTS14	CCND1
HIST1H2BN	ABI2	ADAMTS18	PIK3R3
PCDHGB5	ABL1	ADAMTS2	TGFB3
HIST1H2BH	ABL2	ADAMTS4	RAC1
GLIPR1L2	ABLIM2	ADAMTS9	MYC
SSX2B	ACACB	ADAR	LEF1
SSX7	ACAD9	ADARB1	EGF
HIST2H2AB	ACAP3	ADD1	AKT1
KRTAP21-2	ACCSL	ADD2	EGFR
PLEKHG2	ACD	ADIPOR1	TCF7L2
KRTAP10-1	ACE2	ADNP	TCF7L1
KRTAP10-3	ACPP	ADORA1	BCL2L11
TDRKH	ACVR1	AFF4	APPL1
TDRKH	ACYP1	AGAP2	RALGDS
OR2A14	ADA	AHCY	AXIN2
FAM221A	ADAM17	AKAP7	PIK3CD
FAM221A	ADAM32	AKAP8	HRAS
PYGO1	ADAMTS13	AKAP9
DUX4L2	ADAMTS14	AKT2
DUX4L28	ADAMTS18	AKTIP
DUX4L4	ADAMTS2	ALG12
DUX4L1	ADAMTS4	ALG9
DUX4L5	ADAMTS9	ALS2
DUX4L15	ADAR	AMACR
DUX4L14	ADARB1	AMER1
DUX4L10	ADCK5	AMH
DUX4L24	ADD1	AMOTL1
DUX4L13	ADD2	AMOTL2
DUX4L21	ADIPOR1	ANKFY1
DUX4	ADK	ANKRD11
DUX4L23	ADM	ANKRD26
DUX4L6	ADM2	ANKRD34A
DUX4L11	ADNP	ANKRD36
DUX4L3	ADORA1	ANO3
DBET	ADRA1B	AP3M2
DUX4L29	ADRA2C	APBB1
DUX4L20	AFF1	APOBEC3D
DUX4L8	AFF4	APPL1
DUX4L12	AGAP2	ARHGAP20
DUX4L7	AGMO	ARHGAP28
DUX4L22	AHCY	ARHGAP31
U85056.1	AIDA	ARHGAP35
DUX4L25	AJM1	ARHGAP39
PSG4	AKAP7	ARHGAP4
PSG4	AKAP8	ARHGDIA
HIST1H2AI	AKAP9	ARHGEF15
WDCP	AKR1C1/AKR1C2	ARHGEF2
PCDHA6	AKT1	ARHGEF38
PARD6A	AKT2	ARHGEF4
RPL36	AKTIP	ARHGEF40
LCE1D	ALDH8A1	ARHGEF6
IGLL1	ALDOC	ARHGEF7
AP000345.2	ALG12	ARID1A
CRISP2	ALG9	ARID2
XAGE3	ALK	ARID5B
PTMS	ALOX5	ARL4C
IFNA5	ALPK2	ARMC10
HNRNPCL4	ALPK3	ARMC3
HNRNPCL3	ALS2	ARMC8
HNRNPCL2	AMACR	ARSJ
UTS2R	AMER1	ASB6
EPPK1	AMH	ASH1L
AC000093.1	AMIGO2	ASXL1
GP1BB	AMOTL1	ATF2
SEPT5	AMOTL2	ATG16L1
DUX4L8	ANAPC1	ATG2B
DUX4L7	ANAPC2	ATG7
DUX4L12	ANGPT1	ATP10A
U85056.1	ANGPTL4	ATP10B
DUX4L22	ANK1	ATP10D
DUX4L25	ANKFY1	ATP11A
DUX4L23	ANKHD1/ANKHD1-EIF4EBP3	ATP13A3
DUX4L11	ANKRD11	ATP13A4
DUX4L6	ANKRD26	ATP2A2
DBET	ANKRD34A	ATP2A3
DUX4L3	ANKRD36	ATP2B2
DUX4L20	ANO3	ATP6AP2
DUX4L29	ANXA9	ATP8A1
DUX4L24	AOX1	ATP8B2
DUX4L13	AP2A1	ATP9A
DUX4L21	AP2A2	ATRX
DUX4L4	AP3M2	ATXN2
DUX4L28	APAF1	ATXN2L
DUX4L2	APBB1	ATXN7L1
DUX4L1	APBB1IP	AUNIP
DUX4	APCDD1L	AUTS2
DUX4L10	APOBEC3D	BACE1
DUX4L14	APOL1	BACH2
DUX4L15	APPL1	BAHD1
DUX4L5	APTX	BAP1
TPM2	AQP9	BARD1
AREG	ARHGAP11A	BAZ2A
DEFB103B	ARHGAP20	BAZ2B
DEFB103A	ARHGAP28	BBS1
AL583836.1	ARHGAP31	BCAT1
CYP2C19	ARHGAP35	BCL11A
SLC6A15	ARHGAP39	BCL2L11
DSN1	ARHGAP4	BCL2L13
MUC16	ARHGAP8/PRR5-ARHGAP8	BCO2
COL1A1	ARHGDIA	BCR
LAPTM4B	ARHGEF10	BDKRB2
LAPTM4B	ARHGEF15	BDNF
REG1A	ARHGEF2	BICD2
SNORA11	ARHGEF28	BMS1
MAGED2	ARHGEF38	BPTF
PSMB4	ARHGEF4	BRD4
EPAS1	ARHGEF40	BRMS1
BCAP31	ARHGEF6	C1QL1
BCAP31	ARHGEF7	C2CD2
SNU13	ARID1A	CACNA1A
DNAJB1	ARID1B	CACNA1E
DNAJB1	ARID2	CACNA1G
COL4A2	ARID5B	CACUL1
SRPRA	ARL10	CALCR
CBX3	ARL2	CAMSAP1
SLC25A39	ARL4C	CAMSAP2
MLEC	ARMC10	CAMSAP3
DDX39B	ARMC3	CAMTA1
ATP6V1G2-DDX39B	ARMC6	CAPN12
GPS1	ARMC8	CASKIN1
THY1	ARSE	CASKIN2
SCD	ARSJ	CBL
PPM1G	ASB4	CBLL1
RAC1	ASB6	CBX5
DYNC1H1	ASCL4	CBX6
PPP1R11	ASF1B	CCDC141
TSC22D1	ASH1L	CCDC178
SERPINE1	ASMTL-AS1	CCDC186
TTC3	ASNS	CCDC97
ATP6AP2	ASNSD1	CCND1
ADIPOR1	ASXL1	CCNL1
RPN2	ATAD2	CCR4
TMEM189-UBE2V1	ATF2	CCSER2
UBE2V1	ATG16L1	CD22
CTRB2	ATG2B	CD28
NOLC1	ATG7	CD40LG
WDR6	ATG9A	CD44
VOPP1	ATP10A	CD80
AC241585.1	ATP10B	CD86
ZNHIT1	ATP10D	CD99L2
CDC37	ATP11A	CDC23
ITGB1	ATP13A3	CDC25B
NIPSNAP1	ATP13A4	CDC6
TMEM123	ATP2A2	CDH2
CASC3	ATP2A3	CDH23
SSRP1	ATP2B2	CDHR1
AP1M1	ATP6AP2	CDK12
EEF2	ATP6V0A4	CDK13
EEF2	ATP8A1	CDK4
PLOD3	ATP8B2	CDON
PYGB	ATP9A	CELF4
PYGB	ATRX	CELSR2
TRAP1	ATXN2	CELSR3
SURF4	ATXN2L	CENPN
NEU1	ATXN7L1	CEP120
ACTN4P1	AUNIP	CEP162
ACTN4	AURKA	CEP170B
DAP3	AUTS2	CEP350
PIP4K2B	AXIN1	CEP55
DDX23	AXIN2	CEP57
MYO6	B4GALNT1	CERK
MYO6	BACE1	CHAC1
EFNB1	BACH2	CHD2
EFNB1	BAG6	CHD5
CD44	BAHCC1	CHEK1
GSS	BAHD1	CHIA
PLEC	BAIAP2L1	CHRD
SH3GL1	BAP1	CHST3
NCBP2	BARD1	CIITA
AIP	BAZ2A	CLASP2
MIR6752	BAZ2B	CLCNKB
DUS1L	BBS1	CLDN12
ADNP	BCAR1	CLIP2
SPG7	BCAT1	CLK2
NOSIP	BCKDK	CLK4
FAF2	BCL11A	CLOCK
FAF2	BCL2L11	CLSPN
HYOU1	BCL2L13	CMPK2
GPAA1	BCO2	CNDP1
STMN3	BCR	CNOT1
EFTUD2	BDKRB2	CNP
VAMP2	BDNF	CNTLN
PIM3	BGN	CNTN1
MIR6821	BICD1	CNTN5
ELOVL5	BICD2	CNTNAP2
CALCOCO1	BIRC5	COBL
WDR77	BIRC8	COG3
SGTA	BLID	COL11A1
WDR34	BMS1	COL4A1
NAT10	BPTF	COL4A2
NAT10	BRD1	COL5A1
IGF2R	BRD3	COL5A2
FSTL3	BRD4	CORO1C
SIGMAR1	BRD9	CPAMD8
B4GALT1	BRMS1	CPD
BAHD1	BRS3	CPEB3
RNF40	BRWD1	CPNE4
LBH	C1QL1	CPSF3
AC009948.2	C2CD2	CR1
NUDC	C2CD3	CREB3L1
LMNB2	CA5A	CREG2
E2F4	CA9	CRH
CTNNBIP1	CACNA1A	CRLF2
CTNNBIP1	CACNA1E	CRTC1
RAE1	CACNA1G	CSF3R
PES1	CACNA2D1	CSMD1
RHEB	CACUL1	CSMD2
AL713999.1	CACYBP	CSMD3
KRTCAP2	CALCR	CSPP1
CBX5	CALM1	CSRNP2
CBX5	CAMLG	CSTF3
MIR3198-2	CAMSAP1	CTBP2
CBX5	CAMSAP2	CTCFL
MIR3198-2	CAMSAP3	CTLA4
MIR3198-1	CAMTA1	CTNS
COL18A1	CAPN12	CTSB
GLO1	CAPN3	CUL4B
CARS	CARD10	CUX2
CLK1	CARS	CXCR2
PRCC	CASKIN1	CYB5R2
EFNA1	CASKIN2	CYFIP2
ZCCHC3	CASP4	CYP11A1
TOMM34	CASP8	CYP2B6
ASNS	CBL	CYP4A11
AC079781.5	CBLL1	CYTH4
AC079781.5	CBWD1	DAPK1
ASNS	CBWD5	DAPK2
SERPINA5	CBX3	DAZL
CCT3	CBX5	DBF4B
CCT3	CBX6	DCAF12L2
TGFB1	CCDC102B	DCLK1
BAZ1B	CCDC141	DDIT3
ADGRG1	CCDC149	DDX21
MET	CCDC150	DEF8
SPTBN1	CCDC153	DENND2C
PCDHGB3	CCDC155	DGKB
PCDHGA4	CCDC17	DGKG
PCDHGA3	CCDC171	DHODH
PCDHGA2	CCDC174	DHX9
PCDHGB7	CCDC178	DIAPH1
PCDHGA12	CCDC18	DICER1
PCDHGA5	CCDC185	DIP2B
PCDHGA11	CCDC186	DLG1
PCDHGA6	CCDC30	DLG2
PCDHGB5	CCDC42	DLGAP1
PCDHGA10	CCDC59	DMD
PCDHGA1	CCDC60	DMKN
PCDHGC3	CCDC71L	DMTF1
PCDHGB4	CCDC82	DMXL2
PCDHGB2	CCDC97	DNAH5
PCDHGA9	CCL16	DNAJC11
PCDHGB1	CCL3	DNALI1
PCDHGA7	CCNB1IP1	DNHD1
PCDHGC4	CCNB3	DNMBP
PCDHGA8	CCND1	DOCK8
PCDHGB6	CCNL1	DOT1L
PCDHGC5	CCNO	DPY19L1
COMT	CCR4	DPY19L3
TUBA4A	CCSER2	DRAM1
TUBA4A	CCT5	DROSHA
LARP1	CD22	DST
LARP1	CD244	DSTYK
STATH	CD28	DTX1
SRRM2	CD300C	DUSP27
ADD1	CD300LB	DVL3
DEPP1	CD40LG	DYRK1A
DEPP1	CD44	DYSF
PFDN2	CD79A	EARS2
SPON2	CD80	EBF2
SPON2	CD86	ECT2L
ELAVL1	CD8A	EDN1
PPT1	CD93	EEA1
TNNI1	CD99L2	EFNB1
LRRC49	CDC16	EFNB3
PSMG3	CDC23	EFR3A
NOTCH3	CDC25B	EFTUD2
RPA1	CDC45	EGF
KDM3A	CDC6	EGLN3
TMEM43	CDC7	EHD1
TMEM165	CDC73	EIF4A2
ABCF3	CDH13	EIF4B
IER5	CDH2	EIF5B
ANGPTL4	CDH23	ELAVL3
AARS	CDH6	ELF2
COL4A1	CDHR1	ELK1
COL4A1	CDHR3	ELK4
HM13	CDK11B	ELL
DHX40	CDK12	ELOC
UBE2Z	CDK13	ELOVL7
EML4	CDK4	ELP3
TRAF4	CDK5RAP1	EMILIN3
TRAF4	CDKN2A	EML4
GDF15	CDON	ENTPD2
MIR3189	CDPF1	EP400
SLC39A9	CDX4	EPB41
GOLGA3	CEACAM6	EPB41L1
ADM	CELF4	EPB41L2
CTSB	CELSR2	EPC2
NINJ1	CELSR3	EPDR1
GLA	CENPF	EPHA10
SPSB3	CENPJ	EPHA2
AC024940.6	CENPN	EPHA6
SINHCAF	CEP120	EPHB1
AFF1	CEP162	EPHB6
GNS	CEP170B	EPHX4
CASP4	CEP250	EPM2AIP1
CASP4	CEP350	ERG
CHERP	CEP55	ERGIC3
C11ORF68	CEP57	ERICH3
LBR	CEP72	ERLIN2
CDC16	CEP78	ETV3
SIN3B	CEP85L	ETV5
SIN3B	CERK	ETV6
SLC2A1	CERKL	EXOC4
PRSS1	CFAP299	EXTL3
PIAS3	CFAP61	F2RL3
SLC1A5	CHAC1	FAM117B
SLC1A5	CHAF1A	FAM120A
GAA	CHD2	FAM120C
WDR46	CHD5	FAM122C
TSTA3	CHEK1	FAM124A
PPIE	CHGB	FAM133A
PGAP3	CHIA	FAM193A
CLEC11A	CHRD	FAM198B
CLEC11A	CHRNA3	FAM3A
PURB	CHRNA6	FAM43B
FAM3A	CHRND	FAM78A
FAM3A	CHRNG	FAM91A1
PPM1F	CHST3	FANCA
NRP2	CIITA	FARP1
MRAS	CILP2	FAT2
CMSS1	CLASP2	FBLN1
YTHDC1	CLCNKB	FBXL19
BAP1	CLDN12	FBXO4
PACS1	CLDN16	FBXO42
HDAC5	CLEC2A	FBXO46
GID8	CLEC3A	FBXW7
SSR1	CLIP2	FCGR1A
SSR1	CLK2	FCHO2
CORO1C	CLK4	FERMT1
GREM1	CLOCK	FEZ1
VPS52	CLRN1	FGB
VPS52	CLSPN	FGD2
HSPH1	CLSTN3	FGD5
NAA20	CLTCL1	FGF1
C6ORF106	CLUH	FGFR2
SH3PXD2A	CMPK2	FKBP15
SH3PXD2A	CNDP1	FKBP1A
AC107871.1	CNGA2	FLAD1
CLN6	CNN2	FLT4
PCSK1N	CNOT1	FLVCR2
SELENOH	CNOT4	FMNL1
AP001931.1	CNP	FN1
APMAP	CNTLN	FNDC3B
ZNF593	CNTN1	FNTB
RANGAP1	CNTN5	FOSL2
TRPC4AP	CNTNAP2	FOXA1
BCL2L2	COBL	FOXP1
ABL1	COG3	FOXRED1
MEST	COIL	FREM2
GOLGA2	COL11A1	FST
ATP9A	COL18A1	FSTL1
EXTL3	COL22A1	FYCO1
CDR2	COL4A1	FZD4
RPS7P4	COL4A2	G6PD
RPS7P1	COL5A1	GABRB2
RPS7P11	COL5A2	GABRB3
RPS7	COL8A1	GABRP
RPS7P10	COLQ	GALNT16
HSPA4	COMP	GATAD2A
HSPA4	CORO1C	GCC2
PIM1	CPA1	GDAP1
COL5A1	CPAMD8	GEMIN5
COL5A1	CPD	GEN1
COL5A1	CPEB3	GFAP
COL5A1	CPLX4	GHSR
THRAP3	CPNE4	GIGYF2
THRAP3	CPSF3	GINS4
URM1	CPT1C	GIPC3
POGZ	CPXM1	GIT2
GNL3	CR1	GLG1
SNORD69	CREB3L1	GLI2
DTD1	CREBBP	GLIPR1L2
BMS1	CREG2	GLMP
BMS1	CRH	GLUL
TRIM27	CRHR2	GNA12
RBM6	CRLF2	GNB4
RBP1	CRNN	GNG2
NCAPH2	CROCC	GOLGA3
GCN1	CRTAM	GORASP1
GPC1	CRTC1	GPATCH8
BCL2L12	CS	GPR107
SNTA1	CSE1L	GPR132
SLC25A25	CSF2RB	GPR4
PUF60	CSF3R	GPR85
ZNF212	CSMD1	GPSM2
FAH	CSMD2	GRAMD1B
MLST8	CSMD3	GRHL1
MLST8	CSPP1	GRHL2
DNAL1	CSRNP2	GRID1
TOP1	CSTF3	GRIN1
BYSL	CT45A10/CT45A5	GRIN2A
DHPS	CT47A6	GRIPAP1
NEK7	CTBP2	GRK5
SPOCK2	CTCFL	GRM4
NSUN2	CTLA4	GRM5
PRKCA	CTNNBL1	GRM6
CHGB	CTNS	GRM7
DYNLRB1	CTPS2	GSK3B
DYNLRB1	CTSB	GSS
UTP4	CUBN	GTF2E1
REXO2	CUL4B	GXYLT1
MAN2A2	CUL9	GYG2
POM121	CUX2	GYPB
POM121C	CUZD1	GYS1
POM121B	CXCL1	GYS2
NQO1	CXCR2	H2AFX
CPSF3	CYB5R2	HAUS3
VPS26A	CYFIP2	HCAR2
VAPB	CYLD	HCAR3
CNOT1	CYP11A1	HCFC1
RNPS1	CYP11B1	HDAC1
VMA21	CYP17A1	HDAC2
MEN1	CYP19A1	HDAC6
EPHA2	CYP2B6	HDGF
TBL2	CYP2D6	HEATR1
TBL2	CYP4A11	HECW1
POLA2	CYP4F11	HEG1
SLC39A3	CYP4F2	HEYL
MED27	CYP4F8	HFE
TYSND1	CYTH4	HGF
KIFC3	DAB1	HIPK2
FNDC3B	DAB2	HIVEP3
ST6GAL1	DAPK1	HK2
SQLE	DAPK2	HLCS
SQLE	DAXX	HM13
ZCCHC24	DAZL	HMGB1
ZCCHC24	DBF4B	HNF1A
2018-03-06	DCAF12L2	HNRNPA2B1
RALA	DCAF13	HNRNPC
AC068993.1	DCAF4L1	HOOK3
OTUB1	DCAF8L2	HPS3
DHX35	DCC	HS2ST1
DHX35	DCHS1	HSD17B13
CLUH	DCLK1	HSF5
ZER1	DDIT3	HSPBP1
TNRC6A	DDX11	HSPD1
TOB2	DDX18	HTR1A
TNFAIP2	DDX21	HTR5A
TEX10	DDX23	ICK
GLG1	DDX39A	IGF1R
CCDC167	DDX39B	IGF2
PSME4	DDX3Y	IGF2BP3
PSME4	DDX43	IGF2R
ZNF263	DDX47	IGFBP7
ZNF263	DDX49	IGFN1
ZNF263	DDX54	IKBKB
ATXN7L3	DEF8	IL17RD
MMS19	DENND2A	IL1A
STAU1	DENND2C	IL1RAP
FAM136A	DFFB	IL1RL1
SRRT	DGCR2	IL1RN
DNAL4	DGKB	IL2RG
U2AF2	DGKG	IL6ST
ZDHHC18	DHODH	ILF3
ZDHHC18	DHX37	ING1
MOGS	DHX9	INO80D
STK39	DIAPH1	INPP5E
PATL1	DICER1	INTS3
TYW1	DIP2B	INTS6
TYW1B	DIS3	INVS
TMEM216	DISP1	IPO11
METTL3	DKC1	IPO5
MPLKIP	DLEC1	IRS1
MPLKIP	DLG1	IRS2
CDC25B	DLG2	ISLR
MYLIP	DLGAP1	ITGA2
SLC25A22	DMD	ITGAD
IRS2	DMGDH	ITGB1
ADARB1	DMKN	ITGB5
ADARB1	DMRT1	ITGBL1
NCOA7	DMTF1	ITPKB
PUS1	DMXL2	ITPRIP
PUS1	DNAAF1	ITSN1
MED17	DNAH1	IVL
S100A4	DNAH10	JAK3
NCOR2	DNAH12	JAKMIP1
MAPKAPK3	DNAH14	JARID2
LYN	DNAH5	JMJD1C
TPCN1	DNAH7	JMY
BIVM	DNAH8	JPH1
IPO5	DNAJB7	JPH2
IPO5	DNAJC11	JPH3
PDXK	DNAJC17	JPH4
PDXK	DNALI1	KALRN
PDXK	DNHD1	KCNC1
UHRF2	DNMBP	KCND1
TOMM6	DOC2A	KCNH2
AL365205.1	DOCK1	KCNH7
REC8	DOCK8	KCNT2
PYCR1	DOK1	KCTD15
PYCR1	DOT1L	KDM1B
PRUNE2	DPEP1	KDM2B
ACACA	DPF2	KDM3A
IFRD2	DPP7	KDM4B
EIF4EBP1	DPY19L1	KDM5A
EIF4EBP1	DPY19L3	KDM6B
APBB3	DPY19L4	KHSRP
TACC3	DRAM1	KIAA1549
PAFAH1B3	DROSHA	KIF14
LRP11	DSCC1	KIF21B
LRP11	DSE	KIF24
CD93	DSG1	KIF26B
WWC3	DSG4	KIFC3
WWC3	DST	KITLG
NAPB	DSTYK	KLF3
ERP44	DTX1	KLF6
COIL	DUOX1	KLHL18
LAMA5	DUOXA2	KLK10
WDR5	DUS3L	KMT2A
WDR5	DUSP22	KMT2C
NONO	DUSP27	KMT2D
AC092115.1	DVL3	KRR1
NONO	DYNC1H1	L1CAM
CCNB1IP1	DYRK1A	LARP1
EMD	DYRK3	LARP4B
AC011511.4	DYSF	LEF1
RAVER1	E2F4	LGR5
MAPK8IP3	EARS2	LIMCH1
AXIN2	EBF2	LIN9
AC004805.1	ECE2	LINGO2
AXIN2	ECM1	LLGL1
AXIN2	ECT2L	LMLN
SLC43A2	EDIL3	LMX1B
ELMOD3	EDN1	LONRF2
NCK2	EEA1	LOX
NCK2	EEF1B2	LOXHD1
STAR	EFNA4	LOXL2
STAR	EFNB1	LRCH3
ORC3	EFNB3	LRGUK
SMG7	EFR3A	LRP1
MSC	EFS	LRP3
NKTR	EFTUD2	LRP4
NKTR	EGF	LRP6
NKTR	EGFL7	LRP8
PARP6	EGFR	LRPPRC
ILF3	EGLN3	LRRC32
ILF3	EHBP1	LRRC8A
CREB3L2	EHD1	LRRC8D
ANKRD10	EIF2AK1	LSM14A
KIAA1147	EIF2S2	LYN
CCNL1	EIF3B	MAML2
FAU	EIF3C	MAMLD1
DESI1	EIF4A1	MAP3K13
DESI1	EIF4A2	MAP3K4
VPS72	EIF4B	MAP3K5
ABCD4	EIF5B	MAP3K8
PPP5C	EIF6	MAP4
JMJD1C	ELAVL3	MAPK4
NENF	ELF2	MAPK8
C11ORF49	ELFN1	MAPK8IP3
PHF14	ELK1	MAPKAPK2
NES	ELK4	MAPKAPK3
YIF1B	ELL	MARCKSL1
YIF1B	ELMO1	MASP1
TBC1D9B	ELOC	MAT2A
CCDC97	ELOVL7	MATR3
POGK	ELP3	MAU2
ST3GAL1	EMILIN3	MBD4
C1QL1	EML3	MBD6
FUK	EML4	MBNL1
PRSS23	ENAH	MBNL3
ADA	ENKUR	MCC
EXOC4	ENPEP	MCM4
PAQR4	ENPP6	MDGA1
PTPRU	ENTPD2	MDM2
NECTIN1	EP400	MED16
EHD1	EPAS1	MED17
LOXL2	EPB41	MEGF9
MON1B	EPB41L1	MEN1
BCL2L2-PABPN1	EPB41L2	MEPCE
PABPN1	EPC2	MET
SEC63	EPDR1	METTL9
FAM192A	EPHA10	MICAL3
FAM192BP	EPHA2	MIDN
PALMD	EPHA3	MLANA
ZCCHC14	EPHA6	MLIP
TMEM59L	EPHB1	MLKL
POLG	EPHB4	MLLT10
IQSEC1	EPHB6	MMP14
IQSEC1	EPHX4	MMRN2
WWP2	EPM2AIP1	MORN1
ARID5B	EPPK1	MOSPD2
STK19	EPS8L1	MPP3
STK19B	ERBB2	MRAS
WDYHV1	ERC2	MRI1
AURKA	ERG	MRTO4
NUFIP2	ERGIC3	MS4A2
CD46	ERICH3	MTA2
LPL	ERLIN2	MTAP
TAGLN2P1	ERP44	MTF2
TAGLN2	ETV1	MTHFD1L
KLHL21	ETV3	MTHFD2
IFI6	ETV5	MTTP
TADA3	ETV6	MTURN
KDELR3	ETV7	MTUS2
ANKH	EXOC4	MXD3
FZD4	EXTL3	MYBL2
CBFB	EYA2	MYCBP2
WEE1	F12	MYCN
CEP350	F2RL2	MYCT1
WDR18	F2RL3	MYH10
RPUSD4	F7	MYL1
TRUB2	FABP6	MYO16
CPNE3	FABP7	MYO6
FHL3	FAH	MYOCD
TIMELESS	FAM117B	MYRF
THOC1	FAM120A	N4BP2L2
MGME1	FAM120C	N4BP3
ARRDC2	FAM122C	NALCN
FAM83H	FAM124A	NAMPT
DRAM1	FAM124B	NAP1L1
RAPH1	FAM131C	NAV2
GPT2	FAM133A	NBN
CLCN5	FAM13C	NCAN
AL136295.4	FAM155A	NCAPH2
IPO4	FAM157A/FAM157B	NCEH1
PVR	FAM193A	NCL
PVR	FAM198B	NCLN
DEF8	FAM208B	NCOA5
POLR1C	FAM20A	NCOA6
VPS18	FAM227B	NCOA7
KCNN4	FAM3A	NCOR2
PANX1	FAM43B	NDUFC2
CDK19	FAM78A	NEK6
LRP6	FAM78B	NEK7
SPRYD3	FAM91A1	NF1
GUSB	FANCA	NF2
MRPL17	FANCD2	NFATC4
PIBF1	FANCG	NFIC
KDM1A	FANCM	NFIX
DMTF1	FARP1	NHLRC1
FNDC4	FASTK	NHSL1
SLC23A2	FAT1	NID1
MYRF	FAT2	NIPBL
TMEM41A	FAXDC2	NKD1
GCC2	FBLN1	NKTR
GCC2	FBXL19	NLE1
MAPKAPK2	FBXL6	NLK
EDEM2	FBXO4	NLRX1
LRP4	FBXO42	NME9
SRGAP2	FBXO46	NMUR2
RPS6	FBXW7	NOL8
PRPF31	FCAR	NONO
IMP4	FCGR1A	NOP14
FAM210B	FCGR2A	NOTCH2
FABP7	FCGR3A/FCGR3B	NPAS3
EDNRA	FCHO2	NPLOC4
EDNRA	FCRL4	NPM1
CLK2P1	FDXACB1	NPR3
CLK2	FDXR	NQO1
HMGB4	FER1L6	NR2C1
PIK3CD	FERMT1	NRP2
SEMA5A	FEZ1	NSD1
AC004997.1	FGB	NTRK2
CASTOR1	FGD2	NTRK3
LZTR1	FGD3	NUDC
AC002470.2	FGD5	NUFIP1
KLF16	FGF1	NUP214
KLF16	FGF23	NXPH2
MMP19	FGF7	ODF2
NEMP1	FGFR2	OPCML
NEMP1	FGFR3	OPRL1
PAXBP1	FGFR4	OSGEPL1
RHOBTB1	FGGY	OTUD7B
MRPS15	FHIT	PABPC1
RINT1	FKBP15	PABPC5
AMT	FKBP1A	PACS2
AC104452.1	FKBP6	PAK2
EHD3	FKBP9	PAPLN
PTPN9	FLAD1	PAPOLA
ADO	FLG	PAPOLB
PEX5	FLT4	PAPOLG
CDC16	FLVCR2	PAQR9
RDH10	FMNL1	PARP3
BRD2	FN1	PATL1
SV2A	FNDC3B	PAX2
MMP9	FNDC4	PAX5
GDI1	FNTB	PAX6
STMN1	FOLH1	PCDH15
MICAL1	FOSL2	PCDH17
FARP1	FOXA1	PCDHA1
FARP1	FOXA2	PCDHA10
BCKDK	FOXD4L1	PCDHA12
RNF113A	FOXP1	PCDHA13
PDPK1	FOXRED1	PCDHA2
CCDC93	FPGS	PCDHA3
PUM3	FPR2	PCDHA4
SIRPA	FREM2	PCDHA5
INA	FRMPD2	PCDHA6
BAG6	FSCN3	PCDHA7
DCP2	FST	PCDHA8
IL1RN	FSTL1	PCDHA9
GPSM1	FTH1	PCDHAC1
PPP2R5D	FUZ	PCDHGA1
PPP2R5D	FYB2	PCDHGA11
C6ORF62	FYCO1	PCDHGA2
TFPT	FZD3	PCDHGA3
C7ORF25	FZD4	PCDHGA4
AC010132.3	G6PD	PCDHGA5
FAAH	GAA	PCDHGA6
LTV1	GABRA2	PCDHGA7
PPP2R5B	GABRB2	PCDHGA8
UBXN2B	GABRB3	PCDHGA9
AF111169.1	GABRE	PCDHGB1
VASH1	GABRP	PCDHGB2
FAM91A1	GALNT16	PCDHGB3
PHF11	GALNTL5	PCDHGB4
ANKRD40	GART	PCDHGB6
BCL7A	GAS2L3	PCDHGC5
TIMM10B	GATA2	PCF11
GM2A	GATAD2A	PCSK6
RBM12	GCC2	PCSK9
PSMD13	GCDH	PDE1B
TKT	GDAP1	PDE3A
BCAN	GDF15	PDE4A
FKBP15	GDF5OS	PDE4B
POLR3H	GEMIN4	PDGFRA
POLR3H	GEMIN5	PDPK1
HOMER3	GEN1	PDPR
RAI1	GET4	PDX1
NLK	GFAP	PER2
NPTX2	GGCT	PEX5
STEAP4	GGCX	PFDN2
CGNL1	GGT1	PFKL
RTEL1-TNFRSF6B	GGT5	PGR
TNFRSF6B	GGTLC1	PHF14
FAM118A	GHRL	PHF20
FAM118A	GHSR	PHF21A
FAM118A	GIGYF2	PHF24
TRIM29	GINS1	PHF3
CASP2	GINS4	PHF6
RRP7A	GIPC3	PHKA1
RRP7BP	GIT2	PHYHIP
EMG1	GJB3	PIGG
EMG1	GJB6	PIGU
ATG16L1	GKN1	PIK3C2A
APH1B	GLA	PIK3R3
TIMM23	GLB1L2	PIM3
EIF3B	GLDC	PIP4K2A
MIR6847	GLG1	PKDREJ
EXOSC4	GLI2	PKLR
CBX6	GLIPR1L2	PKM
NRSN2	GLIS3	PKP4
CUL4B	GLMP	PLA2G4E
LIMD2	GLUL	PLAGL2
SIPA1	GMIP	PLCB1
HEATR6	GNA12	PLCB2
SRD5A3	GNB4	PLCB3
SPIRE1	GNG2	PLEC
ATP13A3	GNL1	PLEKHG7
ANAPC4	GOLGA2	PLEKHM1
ALKBH2	GOLGA3	PLEKHS1
CCSAP	GORASP1	PLIN4
DAPK1	GPALPP1	PLK3
C1ORF116	GPATCH8	PLOD2
WDR19	GPC1	PNISR
NOL6	GPHA2	PNKD
DDX28	GPLD1	PODN
IL2RG	GPR107	POGZ
PPAN	GPR132	POLR3E
PPAN-P2RY11	GPR39	PPAN-P2RY11
SNORD105B	GPR4	PPARD
PIGU	GPR83	PPARGC1A
PIGU	GPR85	PPFIA3
YDJC	GPR87	PPFIBP1
STAT5B	GPSM2	PPIE
CDPF1	GPX1	PPM1E
RIMS4	GRAMD1B	PPP2R2B
POLR2F	GRB14	PPP2R2C
BRIX1	GRB7	PPP2R5D
SLC5A6	GREM1	PPP3R2
NUDT4	GRHL1	PPP4R2
ETV5	GRHL2	PRCC
AC011511.1	GRHL3	PRDM16
FDX2	GRID1	PRDM4
CEMIP2	GRIN1	PRDM6
PRUNE1	GRIN2A	PREX2
STX6	GRIN2C	PRKAR2A
STX6	GRIPAP1	PRKCA
NBN	GRK1	PRKCG
NBN	GRK3	PRKCI
SLC41A1	GRK5	PRKDC
CAMSAP1	GRM4	PRPF39
AFF4	GRM5	PRR5
CLCN6	GRM6	PRUNE2
BAZ1A	GRM7	PSD2
NSD1	GSC	PSG8
SOX9	GSG1	PSME4
RNF43	GSK3B	PTBP1
PARN	GSS	PTCHD4
CARHSP1	GTF2E1	PTGS2
RRP9	GTF2F1	PTHLH
PEBP1	GTF3C3	PTPN12
LTBP2	GTSE1	PTPRB
LTBP2	GUK1	PTPRD
JAZF1	GXYLT1	PTPRE
PEX6	GYG2	PTPRJ
NAV2	GYPB	PTPRK
PPFIA3	GYPE	PTPRM
PPFIA3	GYS1	PTPRN2
ARFGEF1	GYS2	PTPRO
PHF21A	H2AFX	PTPRU
PHF21A	HADHA	PURG
HDAC8	HAPLN3	PUS7
CSRNP2	HAUS3	PXDNL
POLD2	HAVCR2	PXK
ELP3	HBS1L	PXN
CDK9	HCAR2	PYGO1
C1QTNF1	HCAR3	QKI
HENMT1	HCFC1	RAB3A
HDAC7	HCLS1	RAB3GAP2
USE1	HCN2	RABGGTB
KCNE3	HDAC1	RABL2A
RTL10	HDAC2	RAC1
INPPL1	HDAC4	RAD21
ITPKB	HDAC5	RAD54B
SELPLG	HDAC6	RAI1
METTL9	HDGF	RALA
RNF8	HDGFL1	RALGAPA1
CDK2	HEATR1	RALGDS
CDK2	HEATR6	RALY
NUP58	HECW1	RANBP17
PHF6	HEG1	RAPGEF2
SEMA4C	HERC2P3	RAPGEF4
SEMA4C	HEXDC	RAPH1
TMEM44	HEYL	RASA3
DAGLB	HFE	RASAL2
DAGLB	HFM1	RAVER1
MIR7106	HGF	RBBP5
DDX54	HHIPL2	RBFOX1
DDX54	HIPK2	RBM12
DDX54	HIST1H1D	RBM15
DDX54	HIST1H1E	RBM25
RGS16	HIST3H2BB	RD3
RGS16	HIVEP3	RDX
AL078621.1	HK2	RELB
SNRPA1	HKDC1	RGL2
RPL30	HKR1	RGS4
IKBKE	HLCS	RHBDL3
GPSM2	HM13	RIPK2
TOP2A	HMGB1	RNF180
NPTXR	HNF1A	RNF38
CCL3	HNRNPA2B1	RNF8
USP5	HNRNPC	RNFT2
FBRSL1	HOOK3	ROBO1
PPP1R3B	HOXC6	ROBO2
SUFU	HOXD4	RPA1
SUFU	HPS3	RPGR
EEF1AKMT1	HRAS	RPGRIP1L
TUBGCP6	HRC	RPL28
C5ORF51	HRH2	RPS6KA4
ARFGEF2	HRH3	RPTN
PNISR	HS2ST1	RTN4
C14ORF119	HS3ST3A1	RUBCN
THBS1	HSD17B13	RUNX1
TRABD	HSF5	RUSC2
SPCS3	HSP90AB1	RYR2
ANKHD1	HSPA12B	SAMD4A
ANKHD1-EIF4EBP3	HSPA4	SASH1
ENPEP	HSPBP1	SBF2
ENPEP	HSPD1	SBNO1
HCFC1	HTR1A	SCAMP5
UCKL1	HTR1F	SCN2A
MKI67	HTR5A	SCN5A
SYNGR1	HTR7	SCNN1A
STK3	ICA1	SCP2
NTHL1	ICAM1	SEC16B
TSPAN33	ICAM4	SEC63
RABGGTA	ICK	SECISBP2
ARHGEF9	IFT140	SECISBP2L
CHST3	IGDCC3	SEL1L
CHST3	IGF1R	SEMA5A
RRP1B	IGF2	SEMA5B
DCHS1	IGF2BP3	SEMA6C
TRIM62	IGF2R	SERINC3
SCARF2	IGFBP2	SERPINA1
CLIP2	IGFBP7	SERPINB5
TMEM106B	IGFN1	SERPINE2
GNG2	IGLL1/IGLL5	SESN3
CCND1	IGSF21	SETD1B
ATOX1	IKBKB	SEZ6L2
UNC93B1	IKBKE	SF3B3
CTRC	IKZF4	SFTPC
NMB	IL10	SGO1
ITIH1	IL17RC	SH2B1
TCF7L1	IL17RD	SH2B3
TCF7L1	IL1A	SH3PXD2A
P3H3	IL1RAP	SHC1
ATG2B	IL1RL1	SIAH1
HTRA3	IL1RN	SIN3B
TBKBP1	IL21R	SIPA1L3
DOT1L	IL2RA	SIRPA
SYBU	IL2RG	SIRPB1
SYBU	IL32	SKIL
MAP1S	IL6	SLAMF8
STC2	IL6ST	SLC11A2
STC2	ILF3	SLC12A5
STC2	IMPDH2	SLC12A6
CDC23	INF2	SLC19A2
SERPINA1	ING1	SLC1A3
SERPINA1	INHBA	SLC1A4
OSBPL2	INO80D	SLC1A6
TP53RK	INPP4B	SLC1A7
TP53RK	INPP5E	SLC23A2
TRIP10	INPPL1	SLC25A30
SULF2	INTS3	SLC27A1
WDR33	INTS6	SLC28A1
DVL3	INTS7	SLC28A3
SUDS3P1	INVS	SLC29A4
SUDS3	IPO11	SLC2A13
PROSER1	IPO5	SLC35F1
PROSER1	IPO9	SLC38A2
RAB15	IPPK	SLC39A12
ROM1	IQCA1	SLC39A8
ZNF638	IQGAP3	SLC44A5
ERI1	IRS1	SLC45A4
POLD1	IRS2	SLC46A2
AC020909.1	IRX2	SLC4A7
TNF	ISLR	SLC5A12
TMCC1	ISM1	SLC5A6
TMCC1	ITGA2	SLC6A1
TRAF1	ITGAD	SLC6A6
TRAF1	ITGAL	SLC6A9
FANCC	ITGAX	SLC7A11
CHST1	ITGB1	SLC8A2
ARHGAP39	ITGB3	SLC9A1
RAPGEF2	ITGB4	SLITRK5
KIAA0753	ITGB5	SMAD7
IPO11	ITGBL1	SMAD9
THEMIS2	ITPKB	SMARCA4
FOXJ1	ITPRIP	SMARCC1
WSB1	ITSN1	SMARCD1
ABHD8	IVL	SMC2
AGPAT4	JAK3	SMC5
RPS6KA4	JAKMIP1	SMG1
NXT1	JARID2	SMG7
C12ORF10	JMJD1C	SMYD3
RBMX2	JMY	SNCAIP
ID4	JPH1	SND1
CYB561	JPH2	SNTG1
DUSP2	JPH3	SOCS5
UBE3B	JPH4	SOGA1
UBE3B	JSRP1	SORCS3
ATRX	KALRN	SORL1
GLB1L2	KARS	SOX7
ADGRB2	KCNC1	SOX9
TMX3	KCND1	SPAG9
TNFRSF19	KCNH2	SPATA13
VANGL2	KCNH5	SPATA2
INF2	KCNH7	SPICE1
INF2	KCNJ13	SPINK7
GRK3	KCNJ5	SPIRE1
GRK3	KCNN4	SPOCK3
INO80D	KCNT2	SPTBN1
PTPRD	KCTD15	SPTBN4
REEP2	KDM1A	SQSTM1
CHCHD6	KDM1B	SRCIN1
SLC37A3	KDM2B	SREBF2
HIF1AN	KDM3A	SREK1IP1
SLC7A11	KDM4B	SRGAP1
SLC7A11	KDM4D	SRGAP2
TUBGCP3	KDM5A	SRRM4
ADGRL1	KDM5C	SRSF9
ANAPC1	KDM6B	SSH1
AC083899.1	KHSRP	SSH2
FCN1	KIAA0753	SSRP1
NMRAL1	KIAA0895	ST3GAL1
CCDC28B	KIAA1549	ST5
MDM4	KIAA1958	ST6GAL1
MDM4	KIAA2026	STAT5B
MDM4	KIF14	STAU2
ATP13A2	KIF19	STC2
TMCC2	KIF21A	STEAP4
RNF169	KIF21B	STK39
RAB3GAP2	KIF24	STMN1
JADE3	KIF26B	STS
JADE3	KIFC3	SUDS3
CCDC191	KIR2DL1/KIR2DL3	SUFU
LRRC32	KIR2DL4	SULF2
HNRNPU	KIR2DS4	SYNJ2
NASP	KIR3DL1	SYT11
CWC15	KIRREL2	SYT12
OLR1	KIRREL3	SYT15
CDK5R1	KITLG	SYT4
TBL3	KLB	TADA3
SLC12A4	KLF17	TAF4
SND1	KLF3	TAOK1
NQO2	KLF6	TAPBP
PPP1R1A	KLHDC7B	TARSL2
EPS8L1	KLHL1	TAX1BP1
HEYL	KLHL17	TBC1D25
EML3	KLHL18	TBC1D4
EFNA4	KLHL7	TBL1X
PRR5	KLK10	TBL2
KIF21B	KLK11	TBX5
TPRA1	KLK2	TCERG1
PCNX1	KLK3	TCF7L1
LZTS1	KMT2A	TCOF1
KNTC1	KMT2C	TEAD1
CYP27B1	KMT2D	TEAD2
CCDC174	KNTC1	TEPSIN
MCAT	KPNA2	TFAP4
RELB	KRR1	TFPI
USP37	KRT33B	TGFB3
CCNO	KRT77	THBS1
GRB10	KRT84	THBS2
TAF4	KRTAP25-1	THOC2
CSE1L	KRTAP27-1	THUMPD3
CSE1L	KRTAP5-3/KRTAP5-5	TICRR
UQCC1	L1CAM	TIE1
SF3B3	LAMA5	TIMELESS
SF3B3	LAMB4	TKTL2
MAN2C1	LARP1	TLE3
AKT1	LARP4B	TLL1
MTDH	LARS	TMC7
ADAM12	LBR	TMCC1
ADAM12	LCAT	TMEM130
EIF6	LCE1E	TMEM159
NPM3	LCTL	TMEM169
QTRT1	LEF1	TMEM25
SAV1	LETMD1	TMEM41B
RASSF1	LGR5	TMEM43
LRMDA	LIG1	TMEM52
SCRN2	LIG3	TMEM8A
MSANTD4	LILRA5	TMOD2
ZBTB43	LILRB4	TMPO
LRFN4	LIMCH1	TMPRSS11A
ETS1	LIMD1	TMPRSS13
CLDN18	LIMS2	TNFRSF19
EFNB3	LIN9	TNFRSF9
DAB2	LINGO2	TNN
LMBR1L	LLGL1	TNRC6A
LMBR1L	LLPH	TNS1
GGA2	LMLN	TNS4
RPS10-NUDT3	LMNB2	TOP1
NUDT3	LMO7	TOP2A
TXNL4B	LMOD2	TP53RK
MIR6782	LMX1B	TP63
UBTF	LNPEP	TP73
MIDN	LONP1	TPM2
P4HTM	LONRF2	TPP2
HBS1L	LOR	TPPP
UTP3	LOX	TPX2
SEMA4F	LOXHD1	TRABD
SEMA4F	LOXL2	TRIB3
NUF2	LPAR2	TRIM2
TRAPPC5	LPAR5	TRIM29
AC008763.3	LPL	TRIM35
SCO2	LRCH3	TRIM59
TYMP	LRFN1	TRIM62
C17ORF80	LRGUK	TRIOBP
PAX6	LRP1	TRIP12
ACSL6	LRP3	TRIP6
ACSL6	LRP4	TRMT61A
DGKQ	LRP6	TRPM2
C8ORF82	LRP8	TRPM3
HIP1R	LRPPRC	TRUB1
PAK6	LRRC32	TSC1
PLPPR2	LRRC37B	TSC22D1
SMC5	LRRC52	TSHR
HKDC1	LRRC8A	TTC14
EYA2	LRRC8D	TTC22
NUP88	LRRCC1	TWNK
CDK4	LRRIQ3	TXLNA
CDK4	LRTOMT	TXLNG
MIR6759	LSM14A	TYW1
P3H1	LTBP2	UACA
IGFBP2	LTBP3	UBA6
CDC42SE1	LTF	UBAP1
TUBGCP5	LTV1	UBASH3B
RIPK4	LY6K	UBQLN2
TMEM8A	LYAR	UBTF
WASHC4	LYN	UHRF1BP1
ICE2	LYPD1	UHRF2
ICE2	MAD1L1	ULK2
DGAT2	MAGEB2	UNC13C
TNNI3	MAGEB3	UNC5D
SMN1	MAGEC2	UNC80
SMN2	MAGEC3	UROC1
CXCL17	MAGI2	USH2A
GABRB3	MAIP1	USP54
SCAF1	MAML2	USP6NL
BAIAP2L1	MAMLD1	USP7
AKAP11	MAN2C1	UTP14C
MECP2	MAP1S	UTP3
PPOX	MAP3K13	UVSSA
BAIAP2	MAP3K15	VASH1
CSF2RB	MAP3K4	VAV3
ZNF286A	MAP3K5	VCAN
ZNF286B	MAP3K6	VEGFA
APPL1	MAP3K8	VEPH1
APPL1	MAP4	WDFY3
ICK	MAP4K4	WDR18
TLE2	MAP7D2	WDR43
BORCS8	MAPK11	WDR72
HOOK3	MAPK12	WDR81
AKAP8	MAPK4	WDR82
CAMSAP2	MAPK8	WISP1
GATA2	MAPK8IP2	WNK1
PSD2	MAPK8IP3	WNK3
ZNF473	MAPKAPK2	WNT2
GRWD1	MAPKAPK3	WNT7B
GRWD1	MARCKSL1	WWC1
PKM	MARS	WWC3
RAB5A	MASP1	WWOX
ZNF3	MAST4	XPO4
GGT7	MAT2A	XPO7
NCAPG	MATN3	YY1AP1
CCNY	MATR3	ZBTB1
GABRP	MAU2	ZBTB10
LYAR	MAZ	ZBTB2
LYAR	MBD1	ZBTB39
ENAH	MBD4	ZC3H12D
TRIM2	MBD6	ZC3H4
ARHGEF15	MBNL1	ZC3H7B
SLC17A7	MBNL3	ZCCHC14
USP13	MC5R	ZCCHC24
AL023775.1	MCC	ZDHHC8
IGF2BP3	MCF2	ZDHHC9
AC092447.1	MCHR2	ZFC3H1
GART	MCM10	ZFHX3
CHML	MCM3	ZFP14
CHML	MCM4	ZFP28
PKN3	MCM7	ZFYVE26
PALB2	MCTP1	ZFYVE9
SLC27A1	MDGA1	ZHX3
ABLIM2	MDM2	ZIC4
TRPV4	MDN1	ZKSCAN2
CREB5	ME3	ZNF142
HOXB5	MECOM	ZNF177
UBOX5	MED12L	ZNF185
S100A4	MED16	ZNF212
KIF20A	MED17	ZNF253
SUSD2	MED24	ZNF280D
WASHC2C	MEF2B	ZNF319
WASHC2A	MEFV	ZNF365
CRHBP	MEGF9	ZNF37A
PBDC1	MEI1	ZNF398
C2ORF69	MEN1	ZNF423
MAIP1	MEPCE	ZNF451
HEMK1	MEST	ZNF461
CYLD	MET	ZNF469
DSTYK	METTL9	ZNF471
POP1	MIA2	ZNF512B
POP1	MICAL1	ZNF513
NALCN	MICAL3	ZNF527
RANBP17	MICALL2	ZNF563
SLC19A2	MIDN	ZNF592
GON4L	MIF	ZNF609
GON4L	MIS18BP1	ZNF687
AL353807.3	MKI67	ZNF691
CAMTA1	MKKS	ZNF710
CAMTA1	MLANA	ZNF782
FOXN2	MLH1	ZNF99
IL17RD	MLH3	ZSCAN2
SLC15A4	MLIP	ZXDB
CNOT6L	MLKL
GPN1	MLLT10
IAPP	MMP10
ITGBL1	MMP12
SCAF8	MMP14
CAPN3	MMP19
AC012651.1	MMP8
FAM234B	MMP9
TDP1	MMRN2
CA9	MON1B
CA9	MORN1
PTRH1	MORN4
TRIM35	MOSPD2
TRIM35	MPP3
ABCA3	MPP6
EPHA1	MRAS
CEP170B	MRE11
EMX2	MRGPRX1
ALPK3	MRI1
ALPK2	MRPL2
CYP17A1	MRPL52
HSP90AB3P	MRTO4
HSP90AB1	MS4A14
VSNL1	MS4A2
OGFOD1	MSC
RPL13P12	MT-CO2
RPL13	MTA2
SNORD68	MTAP
ZFP91	MTF2
NLE1	MTFR1
NLE1	MTHFD1L
TEDC1	MTHFD2
CHM	MTRF1
LYPLAL1	MTTP
NFKBIL1	MTURN
TIA1	MTUS2
PCSK9	MUC1
PRLR	MUC16
PRLR	MUCL1
ZNF609	MVD
ZNF385A	MXD3
UPF3B	MXD4
DCAF16	MYBBP1A
MORF4L2	MYBL2
GRB14	MYC
MYO19	MYCBP2
SERHL2	MYCN
SERHL	MYCT1
DYRK1A	MYEOV
PHYHIP	MYF5
ERP27	MYH10
C11ORF58	MYH2
AL109766.1	MYH6
C11ORF58	MYL1
CIAO1	MYO10
UBIAD1	MYO16
UBIAD1	MYO1F
OAS3	MYO5C
OAS3	MYO6
OAS3	MYOCD
CPXM1	MYRF
MRM2	N4BP2L2
C12ORF45	N4BP3
OTUD6B	NAA11
RNF216	NAA16
ZNF580	NAA25
BRD3	NALCN
ZNF766	NAMPT
SLC29A2	NAP1L1
CSTF3	NASP
CSTF3	NAT10
ARHGAP29	NAV2
BCL11A	NBEAL1
BCL11A	NBN
MPP6	NCAN
SLC6A1	NCAPH2
TRMU	NCEH1
CREBBP	NCL
KYAT1	NCLN
EIF2S2	NCOA5
OGDHL	NCOA6
PNMA3	NCOA7
PNMA3	NCOR2
GKN1	NDUFAF3
TFPI	NDUFAF6
LSM5	NDUFC2
AGA	NDUFS3
APTX	NEK2
STYXL1	NEK6
STYXL1	NEK7
ZNF581	NES
TRIM13	NEU1
PTGS2	NEUROG3
AADAT	NF1
SLC25A19	NF2
PELI2	NFATC4
ZSWIM3	NFIC
RPP40	NFIX
MAP3K6	NGEF
ZNF512B	NHLRC1
TRIM59	NHSL1
SWI5	NID1
TNS4	NINL
TNS4	NIPBL
SULT1E1	NKAIN4
SULT1E1	NKD1
GXYLT1	NKTR
ZNF322P1	NLE1
ZNF322	NLK
ATCAY	NLRC4
TMEM143	NLRX1
MAD1L1	NME9
DPH2	NMUR2
GPATCH2	NNMT
GGCT	NOB1
RIPK2	NOC2L
TRIO	NOL6
TRIO	NOL8
CACNB1	NOLC1
TMEM158	NONO
DDX31	NOP14
DDX31	NOSIP
RABGGTB	NOTCH2
EEA1	NOTCH3
UBE2C	NOXO1
NRCAM	NPAS3
SLC35F1	NPC2
BTRC	NPFF
SHISAL1	NPHP3
PAG1	NPLOC4
NHSL1	NPM1
KCTD14	NPR3
CCNE1	NPSR1
DISP1	NQO1
EPHB3	NR2C1
BORCS8-MEF2B	NR2C2AP
MEF2B	NRG2
ASB9	NRK
ALDOC	NRP2
ALDOC	NSD1
ANLN	NSMCE1
ANLN	NSUN6
SART1	NTF4
BFAR	NTHL1
BFAR	NTM
LIG1	NTNG2
MFNG	NTRK2
CRYBB1	NTRK3
ZNF526	NUDC
DNAJC5	NUFIP1
TKTL2	NUMBL
POLR1A	NUP214
L1CAM	NUP62
MMP12	NUP93
TCP10L	NWD1
AP000275.2	NXN
AP000275.2	NXPH2
TCP10L	NYAP2
LINC00846	OAS2
TCP10L	OBSCN
HRASLS	ODF2
FUZ	OFD1
TRMT5	OGDHL
CD300A	OPCML
RIBC2	OPRL1
PHF24	OR10H1
ELF5	OR13C2
INKA1	OR1E2
CD8A	OR2L3
VXN	OR2M2
MRTO4	OR2T1
DEPTOR	OR2T3/OR2T34
FCGR2A	OR2T6
FCGR2C	OR4A47
FCGR2C	OR4B1
FCGR2A	OR4D10
GHDC	OR4E2
PGM2L1	OR4K15
PGM2L1	OR4N2
KIF3A	OR51E2
PGS1	OR51G1
QPRT	OR52N5
CBL	OR5H14
NEK6	OR5H6
CCL20	OR5K1
STS	OR5T3
HCAR2	OR6B3
HCAR3	OR6C65
NCEH1	OR7A17
NR2C2AP	OR7D2
AEBP2	OSGEPL1
AEBP2	OTUD7B
ZNF217	OTX1
TUFT1	P4HTM
HAPLN3	PAAF1
GATAD2B	PABPC1
DTX1	PABPC3
THAP7	PABPC5
MAPK8IP2	PACS2
CLSTN2	PAICS
CLSTN2	PAK2
CITED4	PALB2
RIOX1	PAPLN
USP31	PAPOLA
CCDC113	PAPOLB
CCDC113	PAPOLG
CCDC113	PAQR9
CLTCL1	PARP3
CD86	PARPBP
DUOXA2	PATL1
KCNIP3	PAX2
GYS2	PAX5
SOD2	PAX6
SOD2	PCDH11X
PNN	PCDH15
YWHAB	PCDH17
TOP1MT	PCDHA1
TOP1MT	PCDHA10
USP7	PCDHA12
TCOF1	PCDHA13
CAMK2B	PCDHA2
FAM126A	PCDHA3
RIT1	PCDHA4
LANCL2	PCDHA5
TASP1	PCDHA6
ESF1	PCDHA7
EGFR	PCDHA8
BORCS5	PCDHA9
POLB	PCDHAC1
CYP39A1	PCDHB12
CYP39A1	PCDHB2
PPARD	PCDHB3
NEK6	PCDHB6
FCHO1	PCDHGA1
IL1A	PCDHGA11
WDSUB1	PCDHGA2
SNTB1	PCDHGA3
ATP8B2	PCDHGA4
ZBTB39	PCDHGA5
ZSCAN25	PCDHGA6
P4HA3	PCDHGA7
AC011448.1	PCDHGA8
YJEFN3	PCDHGA9
ZFP90	PCDHGB1
AC005899.4	PCDHGB2
RHBDL3	PCDHGB3
CALU	PCDHGB4
CALU	PCDHGB6
ZNHIT2	PCDHGC5
ZNHIT2	PCF11
MZT1	PCID2
GPX1P2	PCSK6
GPX1	PCSK9
GPX1P1	PCYT2
EPM2AIP1	PDCL2
LIG3	PDE1B
TWISTNB	PDE3A
LPCAT2	PDE4A
PBX2P1	PDE4B
AL662884.1	PDE6C
PBX2	PDGFB
HBD	PDGFRA
LPAR2	PDLIM7
NAT8	PDPK1
MAU2	PDPR
MAU2	PDX1
OVOL1	PDXDC1
OVOL1	PER2
XRCC1	PEX5
RSPH9	PFAS
ROBO1	PFDN2
GDF11	PFKL
SMAD7	PGR
ICA1	PHF11
C19ORF73	PHF14
ANKRD34A	PHF20
OPCML	PHF21A
PDE4A	PHF24
PRRX2	PHF3
RECK	PHF6
C20ORF85	PHKA1
RAB36	PHRF1
SULT1C2	PHTF1
SOWAHA	PHYHIP
FKBP6	PIBF1
DTNA	PIGG
ACE2	PIGU
EIF3B	PIK3AP1
MRPS26	PIK3C2A
MTFR1	PIK3CD
HS2ST1	PIK3R3
PTPRO	PILRA
AQP9	PIM1
AMOTL1	PIM3
PPIA	PIP4K2A
KIF21A	PITX2
ATAD2	PKDREJ
FABP6	PKLR
MICAL3	PKM
AC016026.1	PKP4
C1ORF56	PLA2G4E
LUC7L	PLAGL2
NPIPA1	PLAUR
NPIPA7	PLB1
AC138969.1	PLCB1
NPIPA5	PLCB2
NPIPA3	PLCB3
AC126755.2	PLCH1
NPIPA2	PLCZ1
NPIPP1	PLD2
AC139256.2	PLEC
NPIPA8	PLEKHA4
NFYA	PLEKHG4
SORBS1	PLEKHG5
PITPNC1	PLEKHG7
MXD3	PLEKHM1
COL11A1	PLEKHS1
COL11A1	PLG
ATF7IP2	PLIN4
TMA16	PLK3
TMA16	PLOD2
ZNF606	PLXNB3
SNCAIP	PNISR
PLA2G5	PNKD
CPT1C	PNLDC1
JPH1	PNPT1
JPH1	PODN
GJB3	POGZ
C1ORF112	POLA2
ZSCAN16	POLB
ZNF319	POLD1
DNAH1	POLD2
SLC2A13	POLG
ZNF616	POLM
ZPBP2	POLN
RNFT2	POLR1A
ERVFRD-1	POLR3E
LCAT	POLR3H
MCEMP1	POM121/POM121C
TXLNB	POTEC
LRRC8D	POU4F3
C9ORF47	PPAN-P2RY11
POU6F1	PPARD
SOGA1	PPARGC1A
HEXIM2	PPEF1
DIRAS2	PPFIA2
WNT7B	PPFIA3
CALM3	PPFIA4
CALM3	PPFIBP1
POM121	PPIE
POM121C	PPM1E
POM121B	PPP1CA
POM121	PPP1R2
WDR91	PPP2R2B
CALB1	PPP2R2C
MMP14	PPP2R5D
XXYLT1	PPP3R2
DDX25	PPP4R2
PDE4B	PQBP1
FAM222B	PRAMEF1
EDN1	PRCC
PGAM2	PRDM13
AGER	PRDM15
C19ORF24	PRDM16
R3HCC1L	PRDM4
PTGIR	PRDM6
RPE	PREX2
MAP4K4	PRIM2
MAP4K4	PRKAR1B
FAM69B	PRKAR2A
C12ORF65	PRKCA
LRFN3	PRKCG
FBXL19	PRKCI
AC135048.1	PRKCSH
MTAP	PRKD2
MTAP	PRKDC
RPGR	PRKN
FAM19A5	PROSER2
SPIN4	PRPF39
UPP2	PRPF4
SPANXB1	PRPF6
CILP2	PRR5
RTN2	PRSS33
SYN2	PRUNE2
CTF1	PSAT1
DRC3	PSD2
TKTL1	PSG6
SLC1A3	PSG8
AKIRIN2	PSKH2
BCR	PSMD13
BCR	PSME4
FAM204A	PSMG3
SELE	PSTK
WWP1	PSTPIP2
ERO1A	PTBP1
MAGEC2	PTCHD4
LEF1	PTGS2
ALOX5	PTHLH
LAT2	PTMA
EMSY	PTPN12
ATXN3	PTPRA
ATXN3	PTPRB
NSD2	PTPRD
TMEM41B	PTPRE
ANOS1	PTPRJ
OPTC	PTPRK
GID4	PTPRM
WDR53	PTPRN2
SCN3B	PTPRO
YPEL1	PTPRU
CMTM8	PUM3
KCTD6	PURG
ZNF614	PUS7
FAM117B	PVR
C20ORF141	PWP1
HES4	PXDNL
TMEM52	PXK
ZNF260	PXN
ARMC12	PYCR1
RNF32	PYGO1
ZFHX3	PZP
MFAP3L	QKI
CYP1A1	QPRT
PCNX3	RAB3A
MIR4690	RAB3C
CCNB3	RAB3GAP2
ULBP2	RAB42
RAET1L	RABGGTB
ULBP2	RABL2A
SPOCK3	RABL6
PEX14	RAC1
TARS2	RAD1
MTF2	RAD21
MAFF	RAD21L1
CDH2	RAD54B
MARCO	RAD54L
DIS3	RAET1L
DIS3	RAI1
ZC3H10	RALA
TRIM8	RALGAPA1
KAT6A	RALGDS
ADORA1	RALY
TLE3	RANBP17
DCLRE1B	RAP2B
CAMP	RAPGEF2
C1ORF35	RAPGEF3
IL34	RAPGEF4
PFAS	RAPH1
C1ORF74	RASA3
MPG	RASAL2
WDFY2	RASGRF2
NABP1	RASSF1
EARS2	RAVER1
EARS2	RB1CC1
F2RL2	RBBP5
TMEM268	RBFOX1
TMEM268	RBM10
CDC25A	RBM12
CDC25A	RBM15
RCE1	RBM19
XAF1	RBM25
XAF1	RBM42
XAF1	RBM47
PRKCI	RBM6
OAS2	RBMX2
ADD2	RD3
ITGB4	RDX
PTPMT1	REG1A
TMEM201	RELB
CXORF36	RFPL1/RFPL3
SEMA5B	RFPL2
TMEM121B	RFWD3
GJB5	RGL2
ST7	RGS12
SLC6A17	RGS16
ANO2	RGS22
FAT2	RGS4
SLCO4C1	RHBDL3
ARSG	RHCE/RHD
AC007780.1	RHEB
CT47A8	RHOB
CT47A6	RIF1
CT47A5	RIMS1
CT47A9	RIN3
CT47A12	RINT1
CT47B1	RIPK2
CT47A2	RNASE9
CT47A10	RNF180
CT47A1	RNF213
CT47A3	RNF38
CT47A7	RNF43
CT47A11	RNF8
CT47A4	RNFT2
IL18BP	RNPC3
ZKSCAN2	ROBO1
RBM15	ROBO2
FAM131B	ROBO3
FAM131B	ROGDI
ADAMTS14	ROM1
FOXS1	ROR2
GRIN2A	ROS1
COL22A1	RP1L1
BCAS4	RPA1
PERP	RPGR
EIF2AK1	RPGRIP1L
EIF2AK1	RPL28
EIF2AK1	RPP40
CLDN6	RPS20
CELF4	RPS24
SPATA2	RPS6
FLAD1	RPS6KA4
HPDL	RPTN
ANKRD11	RPTOR
ANKRD11	RRP12
Z97180.1	RRP1B
ANKRD11	RRP7A
ENPP6	RRP8
PLAC4	RSAD1
PLAC4	RSRC2
NUFIP1	RTL1
NUMBL	RTN2
DROSHA	RTN4
DROSHA	RUBCN
SIT1	RUNX1
EGF	RUSC2
MYCBP2	RYR2
MAGEB2	S100A4
CPD	SAFB
PUS7L	SALL3
PUS7L	SAMD15
STRIP2	SAMD4A
STRIP2	SAPCD2
PDLIM7	SART1
EPC2	SASH1
WNT5A	SAT1
BFSP1	SBF2
ZNF202	SBNO1
FITM1	SCAF1
AL136295.3	SCAMP5
UST	SCLT1
CHRNB1	SCLY
ENTPD7	SCML1
HAUS3	SCN2A
HAUS3	SCN5A
SRPK3	SCNN1A
TRIM55	SCP2
CUX2	SCRN2
HSF5	SDAD1
C5ORF34	SEC16B
TIGD3	SEC24D
AC010487.3	SEC61A1
ZNF468	SEC63
ZNF320	SECISBP2
PURG	SECISBP2L
EMILIN3	SEL1L
FAM131C	SELE
ZBTB2	SEMA4D
SHC1	SEMA5A
TSN	SEMA5B
HDAC2	SEMA6C
STEAP2	SENP1
NCLN	2018/9/14
PCDHB2	SERINC3
PCDHB3	SERPINA1
MORN4	SERPINA5
SCGB1A1	SERPINB10
ZNF544	SERPINB3
CLC	SERPINB5
TPR	SERPINE1
HAUS6P3	SERPINE2
HAUS6	SERPINI2
ALDH3B2	SESN3
GTPBP10	SETD1B
CLDN12	SEZ6L2
GTPBP10	SF3B3
TTC9	SFSWAP
PNMA6A	SFTPC
ACSM5	SGO1
CCNF	SH2B1
CCNF	SH2B3
INTS7	SH3GL1
GRHL1	SH3GLB2
TK2	SH3PXD2A
OTULIN	SH3RF2
CSTF3	SHC1
EPHA3	SIAH1
SPIN3	SIGLEC7
SPIN3	SIN3B
IL20RB	SIPA1
KIAA2026	SIPA1L3
TMEM92	SIRPA
SCN2B	SIRPB1
ASCC1	SIRPD
ASCC1	SIRT3
SLC16A10	SIRT6
SERPINI2	SKA3
SLC49A3	SKIL
SRRM4	SKOR1
SRRM4	SLAMF8
DST	SLC11A2
EPHB1	SLC12A5
KLK10	SLC12A6
STOX1	SLC13A1
STOX1	SLC16A3
DNAH7	SLC19A2
MOCOS	SLC1A3
BLOC1S3	SLC1A4
AP3B2	SLC1A6
NTRK3	SLC1A7
OGG1	SLC22A25
VMO1	SLC23A2
TICRR	SLC24A5
CCDC42	SLC25A17
ZBTB42	SLC25A30
NR5A2	SLC26A5
ZNF653	SLC27A1
CTXN3	SLC27A3
CTXN3	SLC28A1
EIF3E	SLC28A3
AC107075.1	SLC29A2
UBE2W	SLC29A4
UBE2W	SLC2A1
SRSF1	SLC2A13
UBASH3B	SLC35F1
NDUFAF7	SLC38A2
WDR43	SLC39A12
WDR43	SLC39A4
ORC6	SLC39A8
KRT81	SLC3A2
NIP7	SLC44A5
NUP50	SLC45A4
GALK2	SLC46A2
CHAF1A	SLC4A1AP
MMP10	SLC4A7
SLC7A3	SLC52A3
TEKT1	SLC5A12
VTI1A	SLC5A5
EME1	SLC5A6
ARHGAP8	SLC6A1
PRR5-ARHGAP8	SLC6A11
PACS2	SLC6A2
ING1	SLC6A6
CENPN	SLC6A9
ALDH8A1	SLC7A11
SRGAP1	SLC7A2
SRGAP1	SLC7A3
CERS1	SLC8A2
CMTM5	SLC9A1
EXOC3-AS1	SLC9A5
NCAPG2	SLCO1B3
ITPRIP	SLCO4C1
PLEKHM3	SLFN5
PLEKHM3	SLITRK5
ELFN1	SMAD7
DKK2	SMAD9
CROCC	SMARCA4
CROCC	SMARCC1
TMPRSS3	SMARCD1
TMPRSS3	SMC2
ZNF213	SMC4
DNAH10	SMC5
EXOC3L4	SMG1
DNAAF5	SMG7
ADAMTS13	SMPD4
SHISA2	SMYD3
TOR2A	SNAI3
BCAN	SNAPC4
SLC35D3	SNCAIP
SLC35D3	SND1
DNTTIP2	SNRNP200
PPP2R2C	SNRPB
NRIP3	SNTG1
WDR45	SNX25
SMG1	SOCS5
UTP25	SOD2
LUC7L	SOGA1
PLA2G12A	SORBS2
RBMS2	SORCS3
RBMS2	SORL1
RAD54L	SOX3
PPP3R2	SOX7
PRICKLE3	SOX9
ELL	SP8
IL20RA	SPAG9
DNAJC16	SPANXN3
DNAJC16	SPATA13
EFCAB2	SPATA2
ADAM32	SPATA31D1
CCDC134	SPG7
PILRA	SPICE1
PILRA	SPINK7
UHRF1BP1	SPIRE1
LCOR	SPIRE2
BRWD1	SPNS3
CHD5	SPOCK3
TAOK1	SPSB3
PLCH1	SPTAN1
FSBP	SPTBN1
RAD54B	SPTBN4
ADCK5	SQLE
DOCK9	SQSTM1
CXCL3	SRCIN1
LIMD1	SREBF2
CD300C	SREK1IP1
ZNF524	SRGAP1
FKTN	SRGAP2
NDUFAF6	SRL
ZNF79	SRPK3
SPSB2	SRRD
MDGA1	SRRM2
MRO	SRRM4
MRO	SRRT
SMYD1	SRSF9
ATP6V1E2	SSH1
TSNAXIP1	SSH2
C2CD4C	SSRP1
ZNF497	ST3GAL1
RHOXF2B	ST5
RHOXF2	ST6GAL1
MFSD13A	STAB2
MFSD13A	STAT1
MFSD13A	STAT5B
CUZD1	STAU2
FAM24B	STC2
ADAMTS6	STEAP4
PAX2	STH
DACH2	STIP1
DHDH	STK19
ADH1A	STK31
ADH1A	STK39
NUCKS1	STMN1
UBE2H	STMN3
UBE2HP1	STS
PAIP1	STYXL1
ARG2	SUDS3
MIR4517	SUFU
NFATC2IP	SULF2
NFATC2IP	SULT1E1
CXCL5	SULT2B1
DSCC1	SUSD2
DSCC1	SUSD3
PPP1R17	SV2A
TBC1D20	SV2C
TEX19	SYCP1
ZAP70	SYNE2
LSM14A	SYNJ2
LSM14A	SYT11
NAA16	SYT12
SIRT5	SYT15
COL8A1	SYT4
OTUD7B	SYTL1
OTUD7B	TACC3
USP28	TADA2A
TRNP1	TADA3
TRNP1	TAF1B
RAB3IP	TAF1D
GLMN	TAF4
PROSER2	TAOK1
PROSER2	TAPBP
TOGARAM2	TARS
CCDC173	TARSL2
SCRT1	TASP1
GINS1	TAX1BP1
ZMYND19	TBC1D25
ELAVL3	TBC1D26
ELAVL3	TBC1D4
ELAVL3	TBCD
LIN9	TBL1X
ARID1B	TBL2
TPPP	TBRG4
LRP8	TBX5
FBXO17	TCERG1
CTIF	TCF7L1
CTIF	TCF7L2
TRIOBP	TCIRG1
LRRC73	TCOF1
NFAM1	TCP10L
GATA2	TDGF1
KITLG	TDRD5
ZNF468	TDRD6
PTPRJ	TEAD1
ACYP1	TEAD2
CASP8	TEAD4
ANAPC11	TEKT1
AZI2	TENM2
KCNA1	TEPSIN
IQGAP3	TFAP4
MYLK4	TFPI
MYLK4	TGFB1
CDH22	TGFB3
CACNA1E	THBS1
BMP1	THBS2
RNF175	THBS3
AL353588.1	THEM4
SPATS1	THEMIS2
ZNF469	THOC1
DLEC1	THOC2
DLEC1	THRAP3
ANXA9	THSD7B
SLC10A2	THUMPD3
PPFIBP1	TICRR
PPFIBP1	TIE1
DNAH5	TIMELESS
KLK11	TIMM50
GIPC3	TKTL2
KRTAP1-5	TLDC1
HPCAL4	TLE2
PSMD7	TLE3
PRKCG	TLL1
PRKCG	TLR2
HSPA1B	TMA16
PIGM	TMC2
CEACAM6	TMC5
RPF2	TMC6
RPF2P1	TMC7
RPF2	TMCC1
XPO5	TMEM130
XPO5	TMEM159
KLHL4	TMEM163
PNO1	TMEM169
PNO1	TMEM213
DTNA	TMEM220
HSD11B1	TMEM25
GRK5	TMEM40
[truncated: 5,483 more rows]
