# Supplementary material for: High-Order Correlation Integration for Single-Cell or Bulk RNA-seq Data Analysis
Source: Front Genet. 2019 Apr 26;10:371. doi: 10.3389/fgene.2019.00371 (PMC6497731; doi:10.3389/fgene.2019.00371)
Supplement: Supplementary file 5 [file Table_5.XLSX]

## Sheet: Sheet1
DEmiRNAs	reported miRNAs can target gene (s >80)	DEmiRNAs target genes	Important miRNAs
14qII-11_x	hsa-miR-1225-5p	hsa-miR-1225-5p	hsa-miR-1245b-3p
14qII-20_x	hsa-miR-1231	hsa-miR-1231	hsa-miR-3148
14qII-25_x	hsa-miR-1245b-3p	hsa-miR-1245b-3p	hsa-miR-3175
14qII-26	hsa-miR-1254	hsa-miR-1254	hsa-miR-3187-5p
aae-miR-11	hsa-miR-1272	hsa-miR-1272	hsa-miR-3666
aae-miR-12-star	hsa-miR-1273e	hsa-miR-1273e	hsa-miR-3714
aae-miR-13-star	hsa-miR-1275	hsa-miR-1275	hsa-miR-4253
aae-miR-252	hsa-miR-1276	hsa-miR-1276	hsa-miR-4271
aae-miR-263a	hsa-miR-1972	hsa-miR-1972	hsa-miR-4317
aae-miR-2940-star	hsa-miR-1973	hsa-miR-1973	hsa-miR-4438
aae-miR-2944a-star	hsa-miR-2392	hsa-miR-2392	hsa-miR-4455
aae-miR-306	hsa-miR-2467-3p	hsa-miR-2467-3p	hsa-miR-4468
aae-miR-315	hsa-miR-297	hsa-miR-297	hsa-miR-4492
aae-miR-33	hsa-miR-299-3p	hsa-miR-299-3p	hsa-miR-4498
aae-miR-7	hsa-miR-3064-5p	hsa-miR-3064-5p	hsa-miR-449a
aae-miR-92a-star	hsa-miR-3122	hsa-miR-3122	hsa-miR-4667-3p
aae-miR-92b	hsa-miR-3129-5p	hsa-miR-3129-5p	hsa-miR-4716-3p
aae-miR-932-star	hsa-miR-3130-5p	hsa-miR-3130-5p	hsa-miR-4725-3p
aae-miR-988	hsa-miR-3137	hsa-miR-3137	hsa-miR-4753-3p
aae-miR-996	hsa-miR-3148	hsa-miR-3148	hsa-miR-4786-3p
ACA14a_x	hsa-miR-3154	hsa-miR-3154	hsa-miR-513a-3p
ACA16_x	hsa-miR-3175	hsa-miR-3175	hsa-miR-647
ACA18_x	hsa-miR-3178	hsa-miR-3178
ACA20_x	hsa-miR-3180	hsa-miR-3180
ACA25_x	hsa-miR-3180-3p	hsa-miR-3180-3p
ACA26	hsa-miR-3181	hsa-miR-3181
ACA2b_s	hsa-miR-3182	hsa-miR-3182
ACA2b_x	hsa-miR-3187-5p	hsa-miR-3187-5p
ACA3-2	hsa-miR-3197	hsa-miR-323b-3p
ACA3-2_x	hsa-miR-323b-3p	hsa-miR-324-5p
ACA31	hsa-miR-324-5p	hsa-miR-339-5p
ACA33	hsa-miR-339-5p	hsa-miR-346
ACA33_x	hsa-miR-346	hsa-miR-361-3p
ACA34	hsa-miR-361-3p	hsa-miR-3616-5p
ACA35	hsa-miR-3610	hsa-miR-3622b-3p
ACA39_x	hsa-miR-3616-5p	hsa-miR-3622b-5p
ACA3	hsa-miR-3622b-3p	hsa-miR-3661
ACA47_x	hsa-miR-3622b-5p	hsa-miR-3663-3p
ACA4	hsa-miR-3661	hsa-miR-3663-5p
ACA5_x	hsa-miR-3663-3p	hsa-miR-3666
ACA5c	hsa-miR-3663-5p	hsa-miR-3679-5p
ACA60	hsa-miR-3666	hsa-miR-3689a-5p
ACA6	hsa-miR-3679-5p	hsa-miR-3691-5p
ACA7_s	hsa-miR-3689a-5p	hsa-miR-3714
ACA8_x	hsa-miR-3691-5p	hsa-miR-3918
ACA9	hsa-miR-3714	hsa-miR-3944-3p
AFFX-HSAC07/X00351_5	hsa-miR-3918	hsa-miR-409-5p
AFFX-HSAC07/X00351_M	hsa-miR-3937	hsa-miR-4253
AFFX-M27830_3	hsa-miR-3944-3p	hsa-miR-4265
aga-miR-10	hsa-miR-409-5p	hsa-miR-4271
aga-miR-190	hsa-miR-4253	hsa-miR-4277
aga-miR-210	hsa-miR-4265	hsa-miR-4280
aga-miR-309	hsa-miR-4271	hsa-miR-4283
aga-miR-317	hsa-miR-4277	hsa-miR-429
aga-miR-7	hsa-miR-4280	hsa-miR-4299
aga-miR-92b	hsa-miR-4283	hsa-miR-4312
age-miR-103	hsa-miR-429	hsa-miR-4314
age-miR-106a	hsa-miR-4299	hsa-miR-4316
age-miR-106b	hsa-miR-4312	hsa-miR-4317
age-miR-17-3p	hsa-miR-4314	hsa-miR-4417
age-miR-17-5p	hsa-miR-4316	hsa-miR-4418
age-miR-198	hsa-miR-4317	hsa-miR-4430
age-miR-34a	hsa-miR-4417	hsa-miR-4437
age-miR-513c	hsa-miR-4418	hsa-miR-4438
age-miR-92	hsa-miR-4430	hsa-miR-4446-3p
age-miR-93	hsa-miR-4437	hsa-miR-4450
ahy-miR159	hsa-miR-4438	hsa-miR-4455
aly-miR157b-star	hsa-miR-4444	hsa-miR-4462
aly-miR159b-star	hsa-miR-4446-3p	hsa-miR-4468
aly-miR160a	hsa-miR-4449	hsa-miR-4472
aly-miR160c-star	hsa-miR-4450	hsa-miR-4481
aly-miR162a-star	hsa-miR-4455	hsa-miR-4486
aly-miR164c	hsa-miR-4462	hsa-miR-4492
aly-miR166d-star	hsa-miR-4468	hsa-miR-4498
aly-miR167a-star	hsa-miR-4472	hsa-miR-449a
aly-miR167b	hsa-miR-4481	hsa-miR-4501
aly-miR168b	hsa-miR-4486	hsa-miR-4513
aly-miR169f-star	hsa-miR-4492	hsa-miR-4531
aly-miR169k-star	hsa-miR-4498	hsa-miR-4534
aly-miR171c	hsa-miR-449a	hsa-miR-4535
aly-miR319b	hsa-miR-4501	hsa-miR-455-3p
aly-miR319c-star	hsa-miR-4513	hsa-miR-4633-3p
aly-miR319d-star	hsa-miR-4531	hsa-miR-4639-5p
aly-miR3443-star	hsa-miR-4534	hsa-miR-4640-5p
aly-miR3447-star	hsa-miR-4535	hsa-miR-4646-5p
aly-miR3448-star	hsa-miR-455-3p	hsa-miR-4650-3p
aly-miR3449	hsa-miR-4633-3p	hsa-miR-4650-5p
aly-miR395g	hsa-miR-4634	hsa-miR-4655-5p
aly-miR395h	hsa-miR-4638-5p	hsa-miR-4660
aly-miR399d-star	hsa-miR-4639-5p	hsa-miR-4661-3p
aly-miR408-star	hsa-miR-4640-5p	hsa-miR-4663
aly-miR408	hsa-miR-4646-5p	hsa-miR-4665-5p
aly-miR4243	hsa-miR-4649-5p	hsa-miR-4667-3p
aly-miR774.2	hsa-miR-4650-3p	hsa-miR-4667-5p
aly-miR781	hsa-miR-4650-5p	hsa-miR-4676-5p
aly-miR824-star	hsa-miR-4655-5p	hsa-miR-4685-5p
aly-miR824	hsa-miR-4660	hsa-miR-4688
aly-miR831-star	hsa-miR-4661-3p	hsa-miR-4694-5p
aly-miR853-star	hsa-miR-4663	hsa-miR-4695-3p
aly-miR857	hsa-miR-4665-5p	hsa-miR-4700-5p
aly-miR859-star	hsa-miR-4667-3p	hsa-miR-4701-3p
aly-miR860-star	hsa-miR-4667-5p	hsa-miR-4701-5p
ame-miR-252	hsa-miR-4676-5p	hsa-miR-4716-3p
ame-miR-279	hsa-miR-4685-5p	hsa-miR-4716-5p
ame-miR-316	hsa-miR-4688	hsa-miR-4720-5p
ame-miR-34	hsa-miR-4694-5p	hsa-miR-4722-3p
ame-miR-3722	hsa-miR-4695-3p	hsa-miR-4725-3p
ame-miR-3734	hsa-miR-4700-5p	hsa-miR-4726-5p
ame-miR-3739	hsa-miR-4701-3p	hsa-miR-4729
ame-miR-3746	hsa-miR-4701-5p	hsa-miR-4740-3p
ame-miR-3756	hsa-miR-4707-5p	hsa-miR-4740-5p
ame-miR-3761	hsa-miR-4716-3p	hsa-miR-4753-3p
ame-miR-3772	hsa-miR-4716-5p	hsa-miR-4755-3p
ame-miR-3779	hsa-miR-4720-5p	hsa-miR-4756-5p
ame-miR-3781	hsa-miR-4722-3p	hsa-miR-4766-5p
ame-miR-3791	hsa-miR-4725-3p	hsa-miR-4774-3p
ame-miR-3793	hsa-miR-4726-5p	hsa-miR-4776-5p
ame-miR-3796	hsa-miR-4729	hsa-miR-4777-3p
ame-miR-750	hsa-miR-4740-3p	hsa-miR-4781-5p
ame-miR-7	hsa-miR-4740-5p	hsa-miR-4786-3p
ame-miR-927b	hsa-miR-4749-5p	hsa-miR-4789-3p
ame-miR-928	hsa-miR-4753-3p	hsa-miR-4792
api-miR-1000	hsa-miR-4754	hsa-miR-4804-5p
api-miR-10	hsa-miR-4755-3p	hsa-miR-491-5p
api-miR-252a	hsa-miR-4756-5p	hsa-miR-498
api-miR-279b	hsa-miR-4766-5p	hsa-miR-501-5p
api-miR-3047	hsa-miR-4774-3p	hsa-miR-502-5p
api-miR-3056	hsa-miR-4776-5p	hsa-miR-509-3p
api-miR-306	hsa-miR-4777-3p	hsa-miR-5096
api-miR-87b	hsa-miR-4781-5p	hsa-miR-513a-3p
api-miR-92b	hsa-miR-4783-3p	hsa-miR-514b-5p
aqu-miR-2015-star	hsa-miR-4785	hsa-miR-515-3p
ath-miR156a	hsa-miR-4786-3p	hsa-miR-520a-5p
ath-miR159a	hsa-miR-4789-3p	hsa-miR-548b-3p
ath-miR159b	hsa-miR-4792	hsa-miR-558
ath-miR160b	hsa-miR-4804-5p	hsa-miR-575
ath-miR168b	hsa-miR-491-5p	hsa-miR-601
ath-miR2937	hsa-miR-498	hsa-miR-615-5p
ath-miR3440b-3p	hsa-miR-501-5p	hsa-miR-640
ath-miR390a	hsa-miR-502-5p	hsa-miR-643
ath-miR395b	hsa-miR-509-3p	hsa-miR-647
ath-miR395f	hsa-miR-5096	hsa-miR-654-3p
ath-miR397b	hsa-miR-513a-3p	hsa-miR-665
ath-miR472	hsa-miR-514b-5p	hsa-miR-765
ath-miR5020b	hsa-miR-515-3p	hsa-miR-767-5p
ath-miR5022	hsa-miR-520a-5p	hsa-miR-769-3p
ath-miR5023	hsa-miR-548b-3p	hsa-miR-769-5p
ath-miR780.1	hsa-miR-558	hsa-miR-943
ath-miR782	hsa-miR-566
ath-miR823	hsa-miR-575
ath-miR827	hsa-miR-601
ath-miR830	hsa-miR-615-5p
ath-miR837-5p	hsa-miR-640
ath-miR855	hsa-miR-643
ath-miR866-3p	hsa-miR-647
bdi-miR156	hsa-miR-654-3p
bdi-miR156c	hsa-miR-665
bdi-miR159	hsa-miR-718
bdi-miR160b	hsa-miR-765
bdi-miR160d	hsa-miR-767-5p
bdi-miR164c	hsa-miR-769-3p
bdi-miR169j	hsa-miR-769-5p
bdi-miR390b	hsa-miR-943
bdi-miR395k
bdi-miR396b
bdi-miR397a
bdi-miR444
bdi-miR5054
bdi-miR5062b
bdi-miR5063
bdi-miR5066
bdi-miR5070
bdi-miR5167
bfl-miR-100-star
bfl-miR-137
bfl-miR-182a
bfl-miR-200b
bfl-miR-2058
bfl-miR-2060
bfl-miR-2076-star
bfl-miR-216-star
bfl-miR-252a
bfl-miR-4856a
bfl-miR-4862b-star
bfl-miR-4868a
bfl-miR-4869
bfl-miR-4885a
bfl-miR-4888
bfl-miR-4896
bfl-miR-4906
bhv1-miR-B10
bhv1-miR-B6-star
bhv1-miR-B6
bhv1-miR-B7
bhv1-miR-B8-3p
bmo-miR-10
bmo-miR-263b-star
bmo-miR-2733j
bmo-miR-2765
bmo-miR-2774b
bmo-miR-2777-star
bmo-miR-278-star
bmo-miR-2783
bmo-miR-2786
bmo-miR-2787
bmo-miR-2789
bmo-miR-2796-3p
bmo-miR-2797d
bmo-miR-279b-star
bmo-miR-279c
bmo-miR-279e
bmo-miR-2805
bmo-miR-2832
bmo-miR-2833
bmo-miR-2837
bmo-miR-2839-star
bmo-miR-283
bmo-miR-2841
bmo-miR-2859
bmo-miR-306a-star
bmo-miR-306a
bmo-miR-308
bmo-miR-317-star
bmo-miR-3227
bmo-miR-3274
bmo-miR-3288
bmo-miR-3289
bmo-miR-3302
bmo-miR-3312
bmo-miR-3327-star
bmo-miR-3342
bmo-miR-3354
bmo-miR-3374-star
bmo-miR-3379-star
bmo-miR-3395
bmo-miR-3407
bmo-miR-3420
bmo-miR-750-star
bmo-miR-7
bmo-miR-927-star
bmo-miR-989b
bmo-miR-9d
bna-miR156b
bna-miR169j
bna-miR396a
bol-miR171a
bra-miR159a
bra-miR160a-star
bra-miR160a
bra-miR164a
bra-miR167a
bra-miR172b-star
bra-miR2111b-star
bta-miR-105a
bta-miR-106
bta-miR-106b
bta-miR-1179
bta-miR-1224
bta-miR-1301
bta-miR-130b
bta-miR-1343-star
bta-miR-151
bta-miR-15a
bta-miR-16b
bta-miR-17-3p
bta-miR-17-5p
bta-miR-1721
bta-miR-181a
bta-miR-182
bta-miR-186
bta-miR-20a
bta-miR-21-star
bta-miR-212
bta-miR-22-5p
bta-miR-2284o
bta-miR-2284s
bta-miR-2294
bta-miR-2302
bta-miR-2311
bta-miR-2324
bta-miR-2327
bta-miR-2330
bta-miR-2338
bta-miR-2341
bta-miR-2342
bta-miR-2346
bta-miR-2351
bta-miR-2353
bta-miR-2357
bta-miR-2364
bta-miR-2370
bta-miR-2373
bta-miR-2377
bta-miR-2380
bta-miR-2381
bta-miR-2392
bta-miR-2399-star
bta-miR-2406
bta-miR-2410
bta-miR-2415-star
bta-miR-2422
bta-miR-2430
bta-miR-2438
bta-miR-2450c
bta-miR-2461-5p
bta-miR-2466-5p
bta-miR-2467
bta-miR-2471-star
bta-miR-2474
bta-miR-2476
bta-miR-2486-star
bta-miR-26a
bta-miR-26b
bta-miR-2889
bta-miR-2891
bta-miR-2893
bta-miR-2894
bta-miR-2899
bta-miR-2902
bta-miR-296
bta-miR-301b
bta-miR-302d
bta-miR-324
bta-miR-339
bta-miR-339b
bta-miR-3432
bta-miR-346
bta-miR-34a
bta-miR-3602
bta-miR-370
bta-miR-376a
bta-miR-377
bta-miR-455-star
bta-miR-487a
bta-miR-488
bta-miR-489
bta-miR-493
bta-miR-669
bta-miR-708
bta-miR-767
bta-miR-885
bta-miR-92
bta-miR-92a
bta-miR-93
cbr-miR-2225
cbr-miR-235b
cbr-miR-246
cbr-miR-35d-star
cbr-miR-35e
cbr-miR-44
cbr-miR-83
cbr-miR-85
cel-lin-4-star
cel-lin-4
cel-miR-1824
cel-miR-1832b
cel-miR-2209b-star
cel-miR-2209b
cel-miR-2213
cel-miR-2215
cel-miR-2216
cel-miR-228-star
cel-miR-233
cel-miR-253
cel-miR-256
cel-miR-264
cel-miR-265
cel-miR-270
cel-miR-2953-5p
cel-miR-354
cel-miR-357
cel-miR-35
cel-miR-37-star
cel-miR-39-star
cel-miR-392
cel-miR-41-5p
cel-miR-4809
cel-miR-4920
cel-miR-4937
cel-miR-51-star
cel-miR-53
cel-miR-55-star
cel-miR-60-star
cel-miR-63-star
cel-miR-786-star
cel-miR-792
cel-miR-800
cel-miR-87
cfa-miR-106a
cfa-miR-106b
cfa-miR-130b
cfa-miR-148b
cfa-miR-15a
cfa-miR-181a
cfa-miR-182
cfa-miR-1836
cfa-miR-1841
cfa-miR-185
cfa-miR-18a
cfa-miR-206
cfa-miR-20a
cfa-miR-219-star
cfa-miR-23a
cfa-miR-23b
cfa-miR-26a
cfa-miR-26b
cfa-miR-29a
cfa-miR-302c
cfa-miR-323
cfa-miR-324
cfa-miR-325
cfa-miR-340
cfa-miR-34a
cfa-miR-370
cfa-miR-409
cfa-miR-449
cfa-miR-454
cfa-miR-599
cfa-miR-615
cfa-miR-660
cfa-miR-708
cfa-miR-885
cfa-miR-92a
cfa-miR-9
cgr-miR-7
cin-miR-132-5p
cin-miR-15-3p
cin-miR-181
cin-miR-182-3p
cin-miR-4000e-3p
cin-miR-4001h-5p
cin-miR-4005a-3p
cin-miR-4005b-3p
cin-miR-4006c-3p
cin-miR-4006e-3p
cin-miR-4006e-5p
cin-miR-4006f-5p
cin-miR-4006g-3p
cin-miR-4008b-3p
cin-miR-4008c-3p
cin-miR-4008c-5p
cin-miR-4009a-3p
cin-miR-4009c-3p
cin-miR-4014-3p
cin-miR-4023-3p
cin-miR-4030-3p
cin-miR-4030-5p
cin-miR-4041-5p
cin-miR-4043-5p
cin-miR-4044-5p
cin-miR-4053-5p
cin-miR-4060-3p
cin-miR-4066-3p
cin-miR-4074-5p
cin-miR-4079-5p
cin-miR-4084-3p
cin-miR-4094-5p
cin-miR-4095-5p
cin-miR-4096-3p
cin-miR-4102-3p
cin-miR-4111-3p
cin-miR-4116-5p
cin-miR-4117-5p
cin-miR-4120-5p
cin-miR-4123-3p
cin-miR-4127-5p
cin-miR-4141-3p
cin-miR-4165-3p
cin-miR-4171-5p
cin-miR-4172-3p
cin-miR-4173-3p
cin-miR-4180-3p
cin-miR-4194-5p
cin-miR-4197-5p
cin-miR-4200-5p
cin-miR-4209-5p
cin-miR-7
cin-miR-92a-star
cin-miR-92e-5p
cla-miR-1994
cqu-miR-1000
cqu-miR-125-star
cqu-miR-210
cqu-miR-2941
cre-miR1143
cre-miR1144a.1
cre-miR1144a.2
cre-miR1147.2
cre-miR1148.2
cre-miR1149.2
cre-miR1150.1
cre-miR1150.3
cre-miR1157
cre-miR1159.1
cre-miR1160.3
cre-miR1161a
cre-miR1166.1
cre-miR1168.2
cre-miR906-5p
cre-miR907
cre-miR909.3
cre-miR913-star
cre-miR914
cre-miR918
crm-lin-4
crm-miR-2-star
crm-miR-2230-star
crm-miR-236
crm-miR-237-star
crm-miR-35c
crm-miR-64d-star
crm-miR-64e
crm-miR-72-star
crm-miR-786
crm-miR-81
csa-miR-34
csa-miR-7
csi-miR160
csi-miR169
csi-miR3948
csi-miR3954
csi-miR397
csi-miR403
csi-miR482a-star
cte-miR-210
cte-miR-219
cte-miR-252b
cte-miR-2686b
cte-miR-2696
cte-miR-2697
cte-miR-2712
cte-miR-2713
cte-miR-2714
cte-miR-7
cte-miR-92c
dan-miR-10
dan-miR-263b
dan-miR-289
dan-miR-308
dan-miR-6
dan-miR-7
dan-miR-92a
der-miR-10
der-miR-281-2-star
der-miR-2b
der-miR-311a
der-miR-312
der-miR-9b
dgr-miR-10
dgr-miR-263a
dgr-miR-263b
dgr-miR-274
dgr-miR-278
dgr-miR-315
dgr-miR-3
dgr-miR-92a
dme-miR-10-5p
dme-miR-1000-3p
dme-miR-1003-5p
dme-miR-1012-3p
dme-miR-125-3p
dme-miR-14-5p
dme-miR-193-3p
dme-miR-2279-3p
dme-miR-2493-5p
dme-miR-2496-3p
dme-miR-2496-5p
dme-miR-263b-5p
dme-miR-276a-5p
dme-miR-278-3p
dme-miR-289-5p
dme-miR-304-3p
dme-miR-306-3p
dme-miR-308-3p
dme-miR-313-5p
dme-miR-34-5p
dme-miR-3645-5p
dme-miR-4914-5p
dme-miR-4917-3p
dme-miR-4940-5p
dme-miR-4948-5p
dme-miR-4949-3p
dme-miR-4957-5p
dme-miR-4962-3p
dme-miR-4966-3p
dme-miR-4983-3p
dme-miR-4987-3p
dme-miR-7-5p
dme-miR-960-3p
dme-miR-966-5p
dme-miR-977-3p
dme-miR-981-5p
dme-miR-983-5p
dme-miR-989-3p
dme-miR-995-5p
dme-miR-998-5p
dmo-miR-280
dmo-miR-2b
dmo-miR-306-star
dmo-miR-306
dmo-miR-3
dpe-miR-184
dpe-miR-284
dpe-miR-288
dpe-miR-289
dpe-miR-34
dps-miR-1010-star
dps-miR-10
dps-miR-210a
dps-miR-2506
dps-miR-2507b-star
dps-miR-2510
dps-miR-2515
dps-miR-2518
dps-miR-2526-star
dps-miR-252
dps-miR-2534
dps-miR-2536
dps-miR-2543b-star
dps-miR-2543b
dps-miR-2544-star
dps-miR-2545a
dps-miR-2545b
dps-miR-2546-star
dps-miR-2549
dps-miR-2554
dps-miR-2555-star
dps-miR-2555
dps-miR-2567a
dps-miR-2575
dps-miR-263a
dps-miR-276b
dps-miR-289
dps-miR-305
dps-miR-311-star
dps-miR-929-star
dps-miR-92a
dps-miR-932
dps-miR-989
dps-miR-993
dps-miR-994
dpu-miR-10
dpu-miR-252b
dpu-miR-263a
dpu-miR-275
dpu-miR-34
dre-miR-101b
dre-miR-10a
dre-miR-126a-star
dre-miR-130b
dre-miR-142a-3p
dre-miR-15a-star
dre-miR-15b
dre-miR-15c
dre-miR-17a
dre-miR-181a
dre-miR-18b
dre-miR-196b
dre-miR-203a
dre-miR-203b
dre-miR-205
dre-miR-20a
dre-miR-2190
dre-miR-2192
dre-miR-2193
dre-miR-222b
dre-miR-27e
dre-miR-30a
dre-miR-34
dre-miR-460-5p
dre-miR-722
dre-miR-7a
dre-miR-92a
dre-miR-96
dse-bantam
dse-miR-10
dse-miR-210
dse-miR-263a
dse-miR-263b
dse-miR-279
dse-miR-281
dse-miR-289
dse-miR-306-star
dse-miR-306
dse-miR-310
dse-miR-313
dse-miR-7
dsi-miR-1000-star
dsi-miR-1002
dsi-miR-1005-star
dsi-miR-1012-star
dsi-miR-10
dsi-miR-193
dsi-miR-276a
dsi-miR-278
dsi-miR-289
dsi-miR-6
dsi-miR-7
dsi-miR-961
dsi-miR-976
dsi-miR-980
dsi-miR-982c
dsi-miR-986-star
dsi-miR-995-star
dsi-miR-iab-8
dvi-miR-10
dvi-miR-279
dvi-miR-284
dvi-miR-317
dvi-miR-7
dwi-miR-10
dwi-miR-14
dwi-miR-184-star
dwi-miR-263b
dwi-miR-281
dwi-miR-34
dwi-miR-7
dwi-miR-9b
dya-miR-10
dya-miR-277
dya-miR-289
dya-miR-305
dya-miR-34
dya-miR-7
E2
E3_x
ebv-miR-BART13-star
ebv-miR-BART16
ebv-miR-BART5-star
ebv-miR-BART6-3p
ebv-miR-BART8
ebv-miR-BART9
eca-miR-103
eca-miR-105
eca-miR-106a
eca-miR-106b
eca-miR-1179
eca-miR-1289
eca-miR-1291b
eca-miR-1301
eca-miR-130b
eca-miR-148a
eca-miR-148b-3p
eca-miR-17
eca-miR-181a
eca-miR-182
eca-miR-1892
eca-miR-18a
eca-miR-190
eca-miR-208b
eca-miR-20a
eca-miR-26a
eca-miR-29a
eca-miR-301b-5p
eca-miR-32
eca-miR-330
eca-miR-345-5p
eca-miR-346
eca-miR-34
eca-miR-34c
eca-miR-376a
eca-miR-377
eca-miR-411
eca-miR-487a
eca-miR-493b
eca-miR-496
eca-miR-500
eca-miR-501-5p
eca-miR-542-3p
eca-miR-590-3p
eca-miR-615-3p
eca-miR-653
eca-miR-655
eca-miR-656
eca-miR-660
eca-miR-664
eca-miR-708
eca-miR-761
eca-miR-764-5p
eca-miR-767-5p
eca-miR-769-3p
eca-miR-770-5p
eca-miR-7
eca-miR-885-3p
eca-miR-92a
eca-miR-93
eca-miR-9a
egr-miR-4989
egr-miR-7
ENSG00000199231_s
ENSG00000199262
ENSG00000199392
ENSG00000199666
ENSG00000199934_x
ENSG00000199959_s
ENSG00000200294_x
ENSG00000200318_x
ENSG00000200620
ENSG00000200652_x
ENSG00000200879
ENSG00000200891_x
ENSG00000201009_s
ENSG00000201346
ENSG00000201666_x
ENSG00000201807
ENSG00000201816
ENSG00000201847_x
ENSG00000201944
ENSG00000202216_x
ENSG00000202231_x
ENSG00000202479
ENSG00000206603
ENSG00000206849_x
ENSG00000206903_x
ENSG00000206913_s
ENSG00000206961
ENSG00000207002
ENSG00000207027_x
ENSG00000207098
ENSG00000207244
ENSG00000207274_x
ENSG00000207344_s
ENSG00000212149_x
ENSG00000212168_x
ENSG00000212347_x
ENSG00000212378_s
ENSG00000212378_x
ENSG00000212380_x
ENSG00000212395
ENSG00000212414
ENSG00000212421
ENSG00000212455_x
ENSG00000212551
ENSG00000212589_x
ENSG00000212626_x
ENSG00000221040
ENSG00000221125
ENSG00000221164
ENSG00000221496
ENSG00000238301_x
ENSG00000238375_x
ENSG00000238389_x
ENSG00000238395
ENSG00000238395_x
ENSG00000238401
ENSG00000238416_x
ENSG00000238422_x
ENSG00000238564_x
ENSG00000238577
ENSG00000238612
ENSG00000238625_x
ENSG00000238628_x
ENSG00000238674
ENSG00000238683
ENSG00000238685_x
ENSG00000238692
ENSG00000238696
ENSG00000238729_x
ENSG00000238822
ENSG00000238838
ENSG00000238849
ENSG00000238852
ENSG00000238868
ENSG00000238878
ENSG00000238893_x
ENSG00000238956_s
ENSG00000238970_x
ENSG00000238986
ENSG00000239011_x
ENSG00000239017
ENSG00000239017_x
ENSG00000239024_x
ENSG00000239026_x
ENSG00000239067_x
ENSG00000239068_x
ENSG00000239083_s
ENSG00000239089
ENSG00000239111
ENSG00000239125_x
ENSG00000239146_x
ENSG00000239161
ENSG00000251699
ENSG00000251802_s
ENSG00000252040
ENSG00000252054
ENSG00000252114
ENSG00000252119_x
ENSG00000252228
ENSG00000252284
ENSG00000252291_x
ENSG00000252299_x
ENSG00000252365
ENSG00000252408
ENSG00000252435
ENSG00000252443
ENSG00000252571_s
ENSG00000252646_x
ENSG00000252701
ENSG00000252765
ENSG00000252787
ENSG00000252853_x
ENSG00000252923_x
ENSG00000252992_x
ENSG00000253007
ENSG00000253041_x
ENSG00000253042_s
ENSG00000253072
ENSG00000253090_x
ENSG00000253094_x
esi-miR3456
esi-miR3463-star
esi-miR3467-star
far-miR156b
far-miR160
fru-miR-142a
fru-miR-153a
fru-miR-17
fru-miR-181a
fru-miR-203
fru-miR-20
fru-miR-27e
fru-miR-489
fru-miR-7
fru-miR-92
gga-miR-106
gga-miR-10a
gga-miR-126-star
gga-miR-130b
gga-miR-135b
gga-miR-1434
gga-miR-144
gga-miR-1451-star
gga-miR-1457
gga-miR-1464
gga-miR-1465
gga-miR-1553-star
gga-miR-1553
gga-miR-1557
gga-miR-1560-star
gga-miR-1567
gga-miR-1579
gga-miR-1581
gga-miR-1583
gga-miR-1592
gga-miR-15a
gga-miR-15b
gga-miR-1602
gga-miR-1604
gga-miR-1614-star
gga-miR-1614
gga-miR-1624
gga-miR-1631
gga-miR-1639
gga-miR-1642
gga-miR-1647
gga-miR-1648
gga-miR-1649
gga-miR-1658
gga-miR-1663-star
gga-miR-1668-star
gga-miR-1668
gga-miR-1669
gga-miR-1679
gga-miR-1680
gga-miR-1682
gga-miR-1683
gga-miR-1685-star
gga-miR-1687
gga-miR-1694
gga-miR-1695
gga-miR-17-5p
gga-miR-1706
gga-miR-1713
gga-miR-1715-star
gga-miR-1721
gga-miR-1736
gga-miR-1738
gga-miR-1754
gga-miR-1758
gga-miR-1764-star
gga-miR-1769-star
gga-miR-1773-star
gga-miR-1782
gga-miR-1786
gga-miR-1787
gga-miR-1788-5p
gga-miR-1793
gga-miR-1794
gga-miR-181a
gga-miR-1845
gga-miR-18a
gga-miR-203
gga-miR-205b
gga-miR-20a
gga-miR-2131
gga-miR-216
gga-miR-218
gga-miR-219
gga-miR-22-star
gga-miR-29b
gga-miR-301b-3p
gga-miR-302a
gga-miR-34a
gga-miR-34b
gga-miR-34c
gga-miR-3525
gga-miR-3528
gga-miR-3529
gga-miR-3530
gga-miR-92
ggo-miR-106a
ggo-miR-106b
ggo-miR-10a
ggo-miR-15a
ggo-miR-15b
ggo-miR-16
ggo-miR-17-5p
ggo-miR-181a
ggo-miR-18
ggo-miR-198
ggo-miR-26a
ggo-miR-29a
ggo-miR-34a
ggo-miR-7
ggo-miR-92
ggo-miR-93
ghr-miR164
ghr-miR167
ghr-miR390b
gma-miR1507a
gma-miR1515
gma-miR1525
gma-miR1535
gma-miR156a
gma-miR156b
gma-miR159b
gma-miR2108b
gma-miR4352b
gma-miR4371b
gma-miR4372
gma-miR4390
gma-miR4402
gma-miR4408
gma-miR4414
gso-miR167a
HBI-100
HBI-61_x
HBII-115
HBII-239
HBII-289
HBII-336
HBII-382_s
HBII-420
HBII-52-7_x
HBII-55
HBII-85-13
HBII-85-22_x
HBII-99
HBII-99B_s
hbv-miR-B4
hcmv-miR-UL70-5p
hcmv-miR-US25-2-5p
hiv1-miR-H1
hp_hsa-let-7d
hp_hsa-let-7d_x
hp_hsa-let-7f-1
hp_hsa-let-7f-1_x
hp_hsa-mir-101-1_x
hp_hsa-mir-105-1_s
hp_hsa-mir-106b
hp_hsa-mir-107_x
hp_hsa-mir-1181
hp_hsa-mir-1185-1_s
hp_hsa-mir-1185-2_s
hp_hsa-mir-1193
hp_hsa-mir-1229
hp_hsa-mir-122
hp_hsa-mir-1237
hp_hsa-mir-124-2
hp_hsa-mir-1243
hp_hsa-mir-1247
hp_hsa-mir-1248_s
hp_hsa-mir-1252_x
hp_hsa-mir-1254-2_x
hp_hsa-mir-1254
hp_hsa-mir-1269b_x
hp_hsa-mir-1270-1_s
hp_hsa-mir-1276
hp_hsa-mir-128-2
hp_hsa-mir-1287
hp_hsa-mir-1289-2
hp_hsa-mir-129-1_x
hp_hsa-mir-1296
hp_hsa-mir-1301
hp_hsa-mir-1306
hp_hsa-mir-130b
hp_hsa-mir-1323
hp_hsa-mir-135a-1
hp_hsa-mir-1468
hp_hsa-mir-146a
hp_hsa-mir-1471
hp_hsa-mir-153-1_x
hp_hsa-mir-16-2
hp_hsa-mir-181a-1
hp_hsa-mir-1825
hp_hsa-mir-183
hp_hsa-mir-186
hp_hsa-mir-18a_x
hp_hsa-mir-18b_x
hp_hsa-mir-190_x
hp_hsa-mir-1910
hp_hsa-mir-195
hp_hsa-mir-1976
hp_hsa-mir-198
hp_hsa-mir-19a
hp_hsa-mir-211_x
hp_hsa-mir-218-2
hp_hsa-mir-223
hp_hsa-mir-2278
hp_hsa-mir-2355
hp_hsa-mir-24-2
hp_hsa-mir-2467
hp_hsa-mir-25
hp_hsa-mir-27a
hp_hsa-mir-298
hp_hsa-mir-302c
hp_hsa-mir-302c_x
hp_hsa-mir-3065_s
hp_hsa-mir-3074_s
hp_hsa-mir-3120_s
hp_hsa-mir-3123
hp_hsa-mir-3125
hp_hsa-mir-3130-2_s
hp_hsa-mir-3135
hp_hsa-mir-3143
hp_hsa-mir-3148
hp_hsa-mir-3148_x
hp_hsa-mir-3150a
hp_hsa-mir-3155b
hp_hsa-mir-3179-2_s
hp_hsa-mir-3180-1_s
hp_hsa-mir-3180-3_s
hp_hsa-mir-339
hp_hsa-mir-3605
hp_hsa-mir-3616
hp_hsa-mir-3617
hp_hsa-mir-3622b
hp_hsa-mir-3651_s
hp_hsa-mir-3656
hp_hsa-mir-3663
hp_hsa-mir-3687
hp_hsa-mir-3689a_x
hp_hsa-mir-3689c_x
hp_hsa-mir-3689f_x
hp_hsa-mir-371
hp_hsa-mir-378c
hp_hsa-mir-378e
hp_hsa-mir-381
hp_hsa-mir-3913-1_s
hp_hsa-mir-3925
hp_hsa-mir-3934
hp_hsa-mir-3940
hp_hsa-mir-3943
hp_hsa-mir-409
hp_hsa-mir-422a
hp_hsa-mir-4259
hp_hsa-mir-4262
hp_hsa-mir-4274
hp_hsa-mir-4279
hp_hsa-mir-4290
hp_hsa-mir-4297
hp_hsa-mir-429
hp_hsa-mir-4326
hp_hsa-mir-4423
hp_hsa-mir-4424
hp_hsa-mir-4434
hp_hsa-mir-4436a
hp_hsa-mir-4436b
hp_hsa-mir-4465
hp_hsa-mir-4480
hp_hsa-mir-4486
hp_hsa-mir-4487_s
hp_hsa-mir-4492
hp_hsa-mir-4495
hp_hsa-mir-4508
hp_hsa-mir-4509-3_s
hp_hsa-mir-4518
hp_hsa-mir-4522
hp_hsa-mir-4533
hp_hsa-mir-4634
hp_hsa-mir-4640
hp_hsa-mir-4646
hp_hsa-mir-4649
hp_hsa-mir-4668
hp_hsa-mir-4672
hp_hsa-mir-4684
hp_hsa-mir-4689
hp_hsa-mir-4692
hp_hsa-mir-4698
hp_hsa-mir-4704
hp_hsa-mir-4708
hp_hsa-mir-4709
hp_hsa-mir-4713
hp_hsa-mir-4717
hp_hsa-mir-4747
hp_hsa-mir-4749
hp_hsa-mir-4750
hp_hsa-mir-4758
hp_hsa-mir-4767
hp_hsa-mir-4773-2_s
hp_hsa-mir-4783
hp_hsa-mir-4784
hp_hsa-mir-4785
hp_hsa-mir-4786
hp_hsa-mir-486_x
hp_hsa-mir-500b
hp_hsa-mir-505
hp_hsa-mir-505_x
hp_hsa-mir-509-1_s
hp_hsa-mir-5095
hp_hsa-mir-512-1_s
hp_hsa-mir-516a-1_s
hp_hsa-mir-518c
hp_hsa-mir-520c_x
hp_hsa-mir-548ab
hp_hsa-mir-548ah_x
hp_hsa-mir-548aj-1_x
hp_hsa-mir-548h-1_x
hp_hsa-mir-548i-2_s
hp_hsa-mir-548t
hp_hsa-mir-548v_x
hp_hsa-mir-548z
hp_hsa-mir-551a
hp_hsa-mir-556
hp_hsa-mir-557
hp_hsa-mir-578
hp_hsa-mir-584
hp_hsa-mir-593
hp_hsa-mir-601
hp_hsa-mir-612
hp_hsa-mir-613
hp_hsa-mir-627
hp_hsa-mir-632
hp_hsa-mir-634
hp_hsa-mir-637
hp_hsa-mir-652_x
hp_hsa-mir-657
hp_hsa-mir-662
hp_hsa-mir-663_x
hp_hsa-mir-663b
hp_hsa-mir-663b_x
hp_hsa-mir-675
hp_hsa-mir-770
hp_hsa-mir-877
hp_hsa-mir-892b_x
hp_hsa-mir-92a-2_x
hp_hsa-mir-92b
hp_hsa-mir-941-2_s
hp_hsa-mir-941-3_s
hp_hsa-mir-941-4_s
hp_mmu-mir-105
hp_mmu-mir-106a
hp_mmu-mir-106a_x
hp_mmu-mir-1198
hp_mmu-mir-1199
hp_mmu-mir-1251
hp_mmu-mir-128-2_x
hp_mmu-mir-129-2_x
hp_mmu-mir-1306
hp_mmu-mir-130b
hp_mmu-mir-132
hp_mmu-mir-135a-2
hp_mmu-mir-142
hp_mmu-mir-153
hp_mmu-mir-15a
hp_mmu-mir-181d_x
hp_mmu-mir-183
hp_mmu-mir-1894
hp_mmu-mir-1899
hp_mmu-mir-18a
hp_mmu-mir-1903
hp_mmu-mir-1932
hp_mmu-mir-1934
hp_mmu-mir-194-1
hp_mmu-mir-1954_x
hp_mmu-mir-1956
hp_mmu-mir-1958_s
hp_mmu-mir-1983
hp_mmu-mir-202
hp_mmu-mir-207
hp_mmu-mir-208b
hp_mmu-mir-219-1
hp_mmu-mir-221
hp_mmu-mir-25
hp_mmu-mir-296
hp_mmu-mir-297a-2
hp_mmu-mir-297a-4_x
hp_mmu-mir-298
hp_mmu-mir-301a
hp_mmu-mir-3067
hp_mmu-mir-3069_x
hp_mmu-mir-3074-2
hp_mmu-mir-3082
hp_mmu-mir-3091
hp_mmu-mir-3093
hp_mmu-mir-3095
hp_mmu-mir-3097
hp_mmu-mir-30c-1_x
hp_mmu-mir-3112
hp_mmu-mir-323
hp_mmu-mir-341
hp_mmu-mir-344b
hp_mmu-mir-34a
hp_mmu-mir-361
hp_mmu-mir-455
hp_mmu-mir-465b-1_s
hp_mmu-mir-466b-1_x
hp_mmu-mir-466b-7_x
hp_mmu-mir-466c-1_x
hp_mmu-mir-466f-3_x
hp_mmu-mir-466g_x
hp_mmu-mir-466j_x
hp_mmu-mir-466m_x
hp_mmu-mir-467b_x
hp_mmu-mir-471
hp_mmu-mir-486
hp_mmu-mir-505
hp_mmu-mir-5097
hp_mmu-mir-5108
hp_mmu-mir-5114
hp_mmu-mir-5115
hp_mmu-mir-5122
hp_mmu-mir-5126
hp_mmu-mir-5135
hp_mmu-mir-652
hp_mmu-mir-665
hp_mmu-mir-669a-10_s
hp_mmu-mir-669a-7_s
hp_mmu-mir-669o_x
hp_mmu-mir-673
hp_mmu-mir-683-2_s
hp_mmu-mir-692-1_x
hp_mmu-mir-697
hp_mmu-mir-700
hp_mmu-mir-702
hp_mmu-mir-720
hp_mmu-mir-742
hp_rno-let-7c-2_x
hp_rno-mir-10a
hp_rno-mir-125a
hp_rno-mir-125b-1
hp_rno-mir-132
hp_rno-mir-134
hp_rno-mir-144
hp_rno-mir-17-2_x
hp_rno-mir-181c_x
hp_rno-mir-181d
hp_rno-mir-187
hp_rno-mir-215
hp_rno-mir-25
hp_rno-mir-26a
hp_rno-mir-27a_x
hp_rno-mir-3085
hp_rno-mir-30b
hp_rno-mir-31
hp_rno-mir-335
hp_rno-mir-347
hp_rno-mir-3569
hp_rno-mir-3571
hp_rno-mir-3582
hp_rno-mir-3592
hp_rno-mir-3594
hp_rno-mir-3596c
hp_rno-mir-374
hp_rno-mir-376c
hp_rno-mir-381
hp_rno-mir-412
hp_rno-mir-429
hp_rno-mir-483
hp_rno-mir-485
hp_rno-mir-500
hp_rno-mir-615
hp_rno-mir-665
hp_rno-mir-708
hp_rno-mir-761
hp_rno-mir-874
hsa-let-7i-star
hsa-miR-103a-2-star
hsa-miR-105
hsa-miR-106a
hsa-miR-106b
hsa-miR-10a
hsa-miR-1225-5p
hsa-miR-1228-star
hsa-miR-1231
hsa-miR-1245b-3p
hsa-miR-1250
hsa-miR-1254
hsa-miR-1272
hsa-miR-1273e
hsa-miR-1275
hsa-miR-1276
hsa-miR-1277
hsa-miR-1285
hsa-miR-1292
hsa-miR-1298
hsa-miR-130a-star
hsa-miR-1343
hsa-miR-135a-star
hsa-miR-1471
hsa-miR-148b
hsa-miR-150-star
hsa-miR-151-3p
hsa-miR-155-star
hsa-miR-15a-star
hsa-miR-15b
hsa-miR-16-1-star
hsa-miR-17
hsa-miR-181a
hsa-miR-182
hsa-miR-185-star
hsa-miR-187-star
hsa-miR-18a-star
hsa-miR-1909
hsa-miR-1914-star
hsa-miR-1915-star
hsa-miR-1972
hsa-miR-1973
hsa-miR-202
hsa-miR-205
hsa-miR-20a
hsa-miR-2116
hsa-miR-22-star
hsa-miR-221-star
hsa-miR-223-star
hsa-miR-223
hsa-miR-2276
hsa-miR-2392
hsa-miR-23a-star
hsa-miR-2467-3p
hsa-miR-25-star
hsa-miR-26a
hsa-miR-297
hsa-miR-299-3p
hsa-miR-29a
hsa-miR-301b
hsa-miR-3064-5p
hsa-miR-3122
hsa-miR-3129-5p
hsa-miR-3130-5p
hsa-miR-3137
hsa-miR-3148
hsa-miR-3151
hsa-miR-3154
hsa-miR-3175
hsa-miR-3178
hsa-miR-3180-3p
hsa-miR-3180
hsa-miR-3181
hsa-miR-3182
hsa-miR-3187-5p
hsa-miR-3191
hsa-miR-3197
hsa-miR-323b-3p
hsa-miR-324-5p
hsa-miR-339-5p
hsa-miR-346
hsa-miR-34a
hsa-miR-361-3p
hsa-miR-3610
hsa-miR-3616-5p
hsa-miR-3622b-3p
hsa-miR-3622b-5p
hsa-miR-3648
hsa-miR-3661
hsa-miR-3663-3p
hsa-miR-3663-5p
hsa-miR-3666
hsa-miR-367-star
hsa-miR-3679-5p
hsa-miR-3681
hsa-miR-3689a-5p
hsa-miR-3691-5p
hsa-miR-370
hsa-miR-371-5p
hsa-miR-3714
hsa-miR-374a-star
hsa-miR-3918
hsa-miR-3934
hsa-miR-3937
hsa-miR-3939
hsa-miR-3944-3p
hsa-miR-409-5p
hsa-miR-411
hsa-miR-4253
hsa-miR-4265
hsa-miR-4271
hsa-miR-4277
hsa-miR-4280
hsa-miR-4283
hsa-miR-4299
hsa-miR-429
hsa-miR-4312
hsa-miR-4314
hsa-miR-4316
hsa-miR-4317
hsa-miR-432-star
hsa-miR-4417
hsa-miR-4418
hsa-miR-4430
hsa-miR-4437
hsa-miR-4438
hsa-miR-4444
hsa-miR-4446-3p
hsa-miR-4449
hsa-miR-4450
hsa-miR-4455
hsa-miR-4462
hsa-miR-4468
hsa-miR-4472
hsa-miR-4481
hsa-miR-4485
hsa-miR-4486
hsa-miR-4492
hsa-miR-4498
hsa-miR-449a
hsa-miR-4501
hsa-miR-4513
hsa-miR-4531
hsa-miR-4534
hsa-miR-4535
hsa-miR-455-3p
hsa-miR-4632
hsa-miR-4633-3p
hsa-miR-4634
hsa-miR-4638-5p
hsa-miR-4639-5p
hsa-miR-4640-5p
hsa-miR-4646-5p
hsa-miR-4649-5p
hsa-miR-4650-3p
hsa-miR-4650-5p
hsa-miR-4655-5p
hsa-miR-4660
hsa-miR-4661-3p
hsa-miR-4663
hsa-miR-4665-5p
hsa-miR-4667-3p
hsa-miR-4667-5p
hsa-miR-4676-5p
hsa-miR-4685-5p
hsa-miR-4688
hsa-miR-4694-5p
hsa-miR-4695-3p
hsa-miR-4700-5p
hsa-miR-4701-3p
hsa-miR-4701-5p
hsa-miR-4707-5p
hsa-miR-4716-3p
hsa-miR-4716-5p
hsa-miR-4720-5p
hsa-miR-4722-3p
hsa-miR-4725-3p
hsa-miR-4726-5p
hsa-miR-4729
hsa-miR-4740-3p
hsa-miR-4740-5p
hsa-miR-4749-5p
hsa-miR-4750
hsa-miR-4753-3p
hsa-miR-4754
hsa-miR-4755-3p
hsa-miR-4756-5p
hsa-miR-4766-5p
hsa-miR-4774-3p
hsa-miR-4776-5p
hsa-miR-4777-3p
hsa-miR-4781-5p
hsa-miR-4783-3p
hsa-miR-4785
hsa-miR-4786-3p
hsa-miR-4789-3p
hsa-miR-4792
hsa-miR-4804-5p
hsa-miR-488-star
hsa-miR-491-5p
hsa-miR-493-star
hsa-miR-498
hsa-miR-501-5p
hsa-miR-502-5p
hsa-miR-509-3p
hsa-miR-5096
hsa-miR-513a-3p
hsa-miR-514b-5p
hsa-miR-515-3p
hsa-miR-517a
hsa-miR-520a-5p
hsa-miR-541
hsa-miR-548b-3p
hsa-miR-551b-star
hsa-miR-558
hsa-miR-566
hsa-miR-575
hsa-miR-584
hsa-miR-589-star
hsa-miR-601
hsa-miR-615-5p
hsa-miR-616
hsa-miR-629
hsa-miR-640
hsa-miR-643
hsa-miR-647
hsa-miR-652
hsa-miR-654-3p
hsa-miR-655
hsa-miR-656
hsa-miR-659
hsa-miR-663
hsa-miR-665
hsa-miR-675-star
hsa-miR-708
hsa-miR-718
hsa-miR-744-star
hsa-miR-765
hsa-miR-767-5p
hsa-miR-769-3p
hsa-miR-769-5p
hsa-miR-7
hsa-miR-92a-1-star
hsa-miR-92a
hsa-miR-92b-star
hsa-miR-939
hsa-miR-93
hsa-miR-943
hsv1-miR-H12
hsv1-miR-H14-3p
hsv1-miR-H18
hsv1-miR-H2-star
hsv1-miR-H6-5p
hsv1-miR-H8
hsv2-miR-H12
hsv2-miR-H13
hsv2-miR-H2
hsv2-miR-H3
hsv2-miR-H4-3p
hsv2-miR-H5
hsv2-miR-H6
hvt-miR-H18-5p
hvt-miR-H1
hvt-miR-H4
hvt-miR-H5
hvu-miR159a
hvu-miR159b
hvu-miR444a
iltv-miR-I5
isc-miR-10
isc-miR-278
isc-miR-279
isc-miR-7
kshv-miR-K12-4-5p
kshv-miR-K12-7
lca-miR-16
lca-miR-17-5p
lca-miR-18
lca-miR-92
lgi-miR-10
lgi-miR-12
lgi-miR-193
lgi-miR-1994a
lgi-miR-252b
lgi-miR-92
lla-miR-103
lla-miR-106b
lla-miR-139
lla-miR-17-5p
lla-miR-181a
lla-miR-198
lla-miR-26a
lla-miR-29a
lla-miR-34a
lla-miR-92
lla-miR-93
lmi-miR-10
lmi-miR-307
mcmv-miR-m01-4
mcmv-miR-M23-1-5p
mdo-miR-103
mdo-miR-106
mdo-miR-1544
mdo-miR-15a
mdo-miR-17-5p
mdo-miR-181a
mdo-miR-181c
mdo-miR-203
mdo-miR-20
mdo-miR-217
mdo-miR-218
mdo-miR-223
mdo-miR-23a
mdo-miR-24
mdo-miR-34a
mdo-miR-499
mdo-miR-7
mdo-miR-96
mdv1-miR-M5
mdv1-miR-M7-star
mdv2-miR-M17-star
mdv2-miR-M19-3p
mdv2-miR-M26
mdv2-miR-M27-3p
mdv2-miR-M29-3p
mgh28S-2411
mghv-miR-M1-10-star
mghv-miR-M1-11-5p
mghv-miR-M1-14-star
mghv-mir-M1-2-5p
mghv-mir-M1-4-star
mgU12-22-U4-8
mgU2-25-61_s
mgU6-47
mgU6-53_x
mgU6-53B
mgU6-53B_x
mgU6-77
mml-miR-103
mml-miR-105
mml-miR-106a
mml-miR-106b
mml-miR-10a
mml-miR-1224
mml-miR-1225-5p
mml-miR-1230
mml-miR-130b
mml-miR-146b-3p
mml-miR-148a
mml-miR-148b
mml-miR-151-3p
mml-miR-15b
mml-miR-17-5p
mml-miR-181a
mml-miR-188
mml-miR-205
mml-miR-216b
mml-miR-217
mml-miR-223
mml-miR-27a
mml-miR-297
mml-miR-298
mml-miR-29a
mml-miR-29b
mml-miR-301a
mml-miR-302a
mml-miR-32
mml-miR-331-5p
mml-miR-339-5p
mml-miR-34a
mml-miR-365
mml-miR-367
mml-miR-369-5p
mml-miR-370
mml-miR-376a
mml-miR-449b
mml-miR-485-3p
mml-miR-488
mml-miR-491-5p
mml-miR-493
mml-miR-501
mml-miR-502-5p
mml-miR-548d-5p
mml-miR-550
mml-miR-556-3p
mml-miR-558
mml-miR-563
mml-miR-567
mml-miR-573
mml-miR-584
mml-miR-593
mml-miR-611
mml-miR-615-3p
mml-miR-636
mml-miR-644
mml-miR-660
mml-miR-663
mml-miR-664
mml-miR-670
mml-miR-708
mml-miR-711
mml-miR-765
mml-miR-767-5p
mml-miR-7
mml-miR-92a
mml-miR-934
mml-miR-936
mml-miR-939
mml-miR-93
mml-miR-942
mmu-let-7f-2-star
mmu-let-7i-star
mmu-miR-101c
mmu-miR-103-1-star
mmu-miR-106a
mmu-miR-106b
mmu-miR-10a
mmu-miR-1198-5p
mmu-miR-1199
mmu-miR-1224
mmu-miR-1247
mmu-miR-1251
mmu-miR-127-star
mmu-miR-128-1-star
mmu-miR-128-2-star
mmu-miR-128
mmu-miR-129-1-3p
mmu-miR-1306-3p
mmu-miR-130b
mmu-miR-148b
mmu-miR-155
mmu-miR-17
mmu-miR-181a
mmu-miR-1843-5p
mmu-miR-186
mmu-miR-1893
mmu-miR-1897-5p
mmu-miR-18a-star
mmu-miR-18a
mmu-miR-1900
mmu-miR-1907
mmu-miR-1928
mmu-miR-1932
mmu-miR-1935
mmu-miR-1940
mmu-miR-1943
mmu-miR-1946b
mmu-miR-1951
mmu-miR-1960
mmu-miR-1964-5p
mmu-miR-1965
mmu-miR-1967
mmu-miR-1982-star
mmu-miR-1983
mmu-miR-202-3p
mmu-miR-205
mmu-miR-208b
mmu-miR-20a
mmu-miR-21-star
mmu-miR-214-star
mmu-miR-223-star
mmu-miR-23a-star
mmu-miR-25-star
mmu-miR-297a
mmu-miR-298
mmu-miR-299
mmu-miR-29a
mmu-miR-3062-star
mmu-miR-3064-3p
mmu-miR-3064-5p
mmu-miR-3065-star
mmu-miR-3065
mmu-miR-3067-star
mmu-miR-3069-5p
mmu-miR-3070b-3p
mmu-miR-3075-star
mmu-miR-3078-star
mmu-miR-3080-3p
mmu-miR-3082-5p
mmu-miR-3083
mmu-miR-3086-5p
mmu-miR-3090-star
mmu-miR-3093-3p
mmu-miR-3094
mmu-miR-3095-5p
mmu-miR-3097-5p
mmu-miR-3098-3p
mmu-miR-3099
mmu-miR-3102-3p.2
mmu-miR-3104-3p
mmu-miR-3104-5p
mmu-miR-3109
mmu-miR-3110-star
mmu-miR-3113-star
mmu-miR-324-3p
mmu-miR-324-5p
mmu-miR-32
mmu-miR-338-3p
mmu-miR-339-5p
mmu-miR-341-star
mmu-miR-3473
mmu-miR-3474
mmu-miR-34a
mmu-miR-34c
mmu-miR-351-star
mmu-miR-362-3p
mmu-miR-370-star
mmu-miR-376b
mmu-miR-379-star
mmu-miR-382-star
mmu-miR-383-star
mmu-miR-3961
mmu-miR-3967
mmu-miR-455
mmu-miR-465b-3p
mmu-miR-466c-5p
mmu-miR-466f-5p
mmu-miR-466f
mmu-miR-466h-5p
mmu-miR-466i-3p
mmu-miR-466i-5p
mmu-miR-466j
mmu-miR-467a
mmu-miR-467d
mmu-miR-467f
mmu-miR-467h
mmu-miR-468
mmu-miR-471-5p
mmu-miR-485-star
mmu-miR-491-star
mmu-miR-493
mmu-miR-500-star
mmu-miR-501-5p
mmu-miR-504-star
mmu-miR-5109
mmu-miR-5110
mmu-miR-5111
mmu-miR-5114
mmu-miR-5132
mmu-miR-5134
mmu-miR-615-3p
mmu-miR-654-3p
mmu-miR-664-star
mmu-miR-669c
mmu-miR-669f-5p
mmu-miR-669h-5p
mmu-miR-669m-5p
mmu-miR-670-star
mmu-miR-671-5p
mmu-miR-672
mmu-miR-674
mmu-miR-676-star
mmu-miR-677-star
mmu-miR-682
mmu-miR-695
mmu-miR-701
mmu-miR-707
mmu-miR-708
mmu-miR-711
mmu-miR-712
mmu-miR-713
mmu-miR-714
mmu-miR-743a-star
mmu-miR-758-star
mmu-miR-760-5p
mmu-miR-7a-2-star
mmu-miR-7a
mmu-miR-92b-star
mmu-miR-93
mmu-miR-96
mne-miR-106a
mne-miR-106b
mne-miR-17-5p
mne-miR-181a
mne-miR-18
mne-miR-205
mne-miR-206
mne-miR-26a
mne-miR-29a
mne-miR-34a
mne-miR-7
mne-miR-92
mne-miR-93
mne-miR-9
mtr-miR156
mtr-miR156b
mtr-miR156g
mtr-miR159a
mtr-miR164a
mtr-miR169j
mtr-miR169q
mtr-miR2111a
mtr-miR2111b
mtr-miR2111g
mtr-miR2111k
mtr-miR2590a
mtr-miR2590c
mtr-miR2590d
mtr-miR2590e
mtr-miR2590f
mtr-miR2615c
mtr-miR2629d
mtr-miR2630g
mtr-miR2630i
mtr-miR2630l
mtr-miR2639
mtr-miR2647a
mtr-miR2647b
mtr-miR2647c
mtr-miR2651
mtr-miR2652c
mtr-miR2652e
mtr-miR2652f
[truncated: 977 more rows]
